# Supplementary material for: The Spindle Assembly Checkpoint Is Not Essential for Viability of Human Cells with Genetically Lowered APC/C Activity
Source: Cell Rep. 2016 Feb 18;14(8):1829–40. doi: 10.1016/j.celrep.2016.01.060 (PMC4785794; doi:10.1016/j.celrep.2016.01.060)
Supplement: Table S1. SILAC-Based Proteomic Analysis of the Knockout Cells — SILAC-based quantification of changes in protein levels in knockout cells compared to WT cells. The spreadsheet indicates the relative changes in protein expression in the indicated knockout cells compared to WT cells. [file mmc2.xlsx]

## Sheet: proteinGroups
Supplementary Table S3: SILAC-based relative quantification of protein levels in the indicated knockout cells (heavy = H) compared to wildtype cells (light = L)
Protein ID	Identifier of protein contained in the protein group
Protein names	The name of the identified protein
Gene names	Official gene name
Fasta headers	Description of the protein that the identified peptides are associated with
Mol. weight [kDa]	Molecular weight of the identified protein
Ratio H/L normalized	Normalized SILAC H/L (the respective knockout /wildtype cells) ratio for protein
Intensity L	Summed up extracted ion current of the isotopic cluster linked to the light label partner
Intensity H	Summed up extracted ion current of the isotopic cluster linked to the heavy label partner
Protein IDs	Protein names	Gene names	Fasta headers	Mol. weight [kDa]	Ratio H/L normalized (DUBE2S/WT)	Intensity L (WT)	Intensity H (DUBE2S)	Ratio H/L normalized (DUBE2C/WT)	Intensity L (WT)	Intensity H (DUBE2C)	Ratio H/L normalized (DUBE2SDUBE2C #3/WT)	Intensity L (WT)	Intensity H (DUBE2SDUBE2C #3)	Ratio H/L normalized (DUBE2SDUBE2C #4/WT)	Intensity L (WT)	Intensity H (DUBE2SDUBE2C #4)	Ratio H/L normalized (DUBE2SDUBE2C #8/WT)	Intensity L (WT)	Intensity H (DUBE2SDUBE2C #8)	Ratio H/L normalized (DUBE2SDUBE2C #12/WT)	Intensity L (WT)	Intensity H (DUBE2SDUBE2C #12)
P01023;H0YFH1	Alpha-2-macroglobulin	A2M	>sp|P01023|A2MG_HUMAN Alpha-2-macroglobulin OS=Homo sapiens GN=A2M PE=1 SV=3	163.29	NaN	0	0	NaN	0	0	NaN	35280000	0	NaN	162800000	0	NaN	58310000	0	NaN	0	0
Q9NRG9;Q9NRG9-2;F8VZ44;H3BU82;F8VUB6	Aladin	AAAS	>sp|Q9NRG9|AAAS_HUMAN Aladin OS=Homo sapiens GN=AAAS PE=1 SV=1;>sp|Q9NRG9-2|AAAS_HUMAN Isoform 2 of Aladin OS=Homo sapiens GN=AAAS;>tr|F8VZ44|F8VZ44_HUMAN Aladin OS=Homo sapiens GN=AAAS PE=2 SV=1;>tr|H3BU82|H3BU82_HUMAN Aladin (Fragment) OS=Homo sapiens GN	59.573	0.89471	712280000	511020000	0.91732	1507400000	1075700000	0.93512	2740500000	2116000000	0.95275	2529800000	2644000000	0.87697	3513600000	2353800000	0.90081	3142500000	2259900000
Q86V21;Q86V21-2;Q86V21-3;F5GWW7;F8W8B5;F5H790;F5GYN1;E7EW25;F5H8J5;F5H3E3;F5GYW2;F5H4V2;F5H6X9	Acetoacetyl-CoA synthetase	AACS	>sp|Q86V21|AACS_HUMAN Acetoacetyl-CoA synthetase OS=Homo sapiens GN=AACS PE=1 SV=1;>sp|Q86V21-2|AACS_HUMAN Isoform 2 of Acetoacetyl-CoA synthetase OS=Homo sapiens GN=AACS	75.143	1.1326	130430000	161840000	0.93202	121330000	102520000	1.5028	1107800000	1035800000	1.2027	695570000	790440000	1.5079	1015100000	1047700000	1.0661	2208900000	2507200000
Q8N5Z0;Q8N5Z0-2;D6RC56;D6RFY7;D6REB9	Kynurenine/alpha-aminoadipate aminotransferase, mitochondrial	AADAT	>sp|Q8N5Z0|AADAT_HUMAN Kynurenine/alpha-aminoadipate aminotransferase, mitochondrial OS=Homo sapiens GN=AADAT PE=1 SV=2;>sp|Q8N5Z0-2|AADAT_HUMAN Isoform 2 of Kynurenine/alpha-aminoadipate aminotransferase, mitochondrial OS=Homo sapiens GN=AADAT;>tr|D6RC56|	47.351	NaN	19105000	9056900	NaN	22366000	10204000	1.6186	35709000	144170000	1.0742	103210000	89106000	1.0766	118910000	166020000	0.93366	43582000	47358000
Q7RTV5;H0Y5J5;H0Y7F1	Thioredoxin-like protein AAED1	AAED1	>sp|Q7RTV5|AAED1_HUMAN Thioredoxin-like protein AAED1 OS=Homo sapiens GN=AAED1 PE=2 SV=1;>tr|H0Y5J5|H0Y5J5_HUMAN Thioredoxin-like protein AAED1 (Fragment) OS=Homo sapiens GN=AAED1 PE=4 SV=1	24.856	NaN	0	0	0.81694	93968000	78911000	NaN	58036000	31255000	1.0548	30600000	35102000	NaN	0	0	NaN	0	0
Q6PD74;B4DG44;H0YL49	Alpha- and gamma-adaptin-binding protein p34	AAGAB	>sp|Q6PD74|AAGAB_HUMAN Alpha- and gamma-adaptin-binding protein p34 OS=Homo sapiens GN=AAGAB PE=1 SV=1;>tr|B4DG44|B4DG44_HUMAN Alpha- and gamma-adaptin-binding protein p34 OS=Homo sapiens GN=AAGAB PE=2 SV=1	34.593	NaN	23388000	89099000	0.6007	319370000	232990000	0.78579	291860000	225240000	1.1383	344010000	473170000	0.89829	469520000	320810000	0.82088	274200000	255720000
Q2M2I8;Q2M2I8-2;E9PG46	AP2-associated protein kinase 1	AAK1	>sp|Q2M2I8|AAK1_HUMAN AP2-associated protein kinase 1 OS=Homo sapiens GN=AAK1 PE=1 SV=3;>sp|Q2M2I8-2|AAK1_HUMAN Isoform 2 of AP2-associated protein kinase 1 OS=Homo sapiens GN=AAK1;>tr|E9PG46|E9PG46_HUMAN AP2-associated protein kinase 1 OS=Homo sapiens GN=	103.88	0.52326	308860000	170270000	0.80797	79545000	37562000	0.93012	261880000	151760000	0.8346	278900000	223500000	0.981	500670000	475710000	0.83558	593760000	461020000
Q9H7C9;E9PR47;E9PNP3;E9PIQ4;Q9H7C9-3;E9PJP1;Q9H7C9-2;E9PLK9;K4DI89	Mth938 domain-containing protein	AAMDC	>sp|Q9H7C9|AAMDC_HUMAN Mth938 domain-containing protein OS=Homo sapiens GN=AAMDC PE=1 SV=1;>tr|E9PR47|E9PR47_HUMAN Mth938 domain-containing protein OS=Homo sapiens GN=AAMDC PE=2 SV=1;>tr|E9PNP3|E9PNP3_HUMAN Mth938 domain-containing protein OS=Homo sapiens	13.332	0.76734	51312000	36173000	NaN	0	0	NaN	0	0	NaN	8831700	6343600	1.1286	14720000	39312000	0.9163	32879000	38383000
Q13685;C9JG97;C9JEH3;C9JTS3;H7C0R2	Angio-associated migratory cell protein	AAMP	>sp|Q13685|AAMP_HUMAN Angio-associated migratory cell protein OS=Homo sapiens GN=AAMP PE=1 SV=2;>tr|C9JG97|C9JG97_HUMAN Angio-associated migratory cell protein OS=Homo sapiens GN=AAMP PE=2 SV=1;>tr|C9JEH3|C9JEH3_HUMAN Angio-associated migratory cell protei	46.75	0.70666	831540000	544890000	1.1245	299150000	293100000	1.007	1672300000	1403700000	1.0509	1259600000	1527300000	0.98778	2340800000	2187700000	1.012	2296200000	2008700000
Q9Y312;A2A2Q9	Protein AAR2 homolog	AAR2	>sp|Q9Y312|AAR2_HUMAN Protein AAR2 homolog OS=Homo sapiens GN=AAR2 PE=1 SV=2;>tr|A2A2Q9|A2A2Q9_HUMAN Protein AAR2 homolog OS=Homo sapiens GN=AAR2 PE=2 SV=1	43.472	0.99062	293650000	354730000	0.99928	671520000	712440000	0.86268	665400000	410310000	1.0289	787510000	887550000	1.0857	1005800000	748600000	1.1927	487320000	403850000
P49588;H3BPK7	Alanine--tRNA ligase, cytoplasmic	AARS	>sp|P49588|SYAC_HUMAN Alanine--tRNA ligase, cytoplasmic OS=Homo sapiens GN=AARS PE=1 SV=2	106.81	1.4541	32737000000	44248000000	0.99626	21137000000	18787000000	0.95316	51855000000	40973000000	0.90363	43365000000	38777000000	0.99371	62524000000	49244000000	0.92656	51407000000	41857000000
Q5JTZ9	Alanine--tRNA ligase, mitochondrial	AARS2	>sp|Q5JTZ9|SYAM_HUMAN Alanine--tRNA ligase, mitochondrial OS=Homo sapiens GN=AARS2 PE=1 SV=1	107.34	1.0204	375760000	337580000	0.81566	242500000	159920000	1.4733	365660000	543870000	1.0905	370730000	476210000	1.6519	441680000	606650000	1.3795	468530000	715330000
L7N2F4;K7N799		AARSD1	>tr|L7N2F4|L7N2F4_HUMAN Alanyl-tRNA-editing protein Aarsd1 (Fragment) OS=Homo sapiens GN=AARSD1 PE=2 SV=1;>tr|K7N799|K7N799_HUMAN Alanyl-tRNA-editing protein Aarsd1 OS=Homo sapiens GN=AARSD1 PE=2 SV=1	15.483	NaN	0	0	NaN	0	0	1.0136	16201000	12110000	NaN	0	0	1.1026	72179000	98633000	NaN	0	0
Q9BTE6-2;C9J5N1;Q9BTE6-3;Q9BTE6;K7EQ85;H7C054;K7N7A2;L7N2F6;B9A003;H7C1Q7	Alanyl-tRNA editing protein Aarsd1	AARSD1;PTGES3L-AARSD1	>sp|Q9BTE6-2|AASD1_HUMAN Isoform 2 of Alanyl-tRNA editing protein Aarsd1 OS=Homo sapiens GN=AARSD1;>tr|C9J5N1|C9J5N1_HUMAN Protein PTGES3L-AARSD1 OS=Homo sapiens GN=PTGES3L-AARSD1 PE=2 SV=1;>sp|Q9BTE6-3|AASD1_HUMAN Isoform 3 of Alanyl-tRNA editing protein	58.752	0.84685	1077600000	902290000	0.90179	1313100000	1204500000	0.97411	1856800000	1849000000	0.87386	3348100000	3148100000	0.98431	3220400000	2683000000	0.94101	2752100000	2486000000
Q9NRN7;E9PLW6;E9PNF3;B4DDW7	L-aminoadipate-semialdehyde dehydrogenase-phosphopantetheinyl transferase	AASDHPPT	>sp|Q9NRN7|ADPPT_HUMAN L-aminoadipate-semialdehyde dehydrogenase-phosphopantetheinyl transferase OS=Homo sapiens GN=AASDHPPT PE=1 SV=2;>tr|E9PLW6|E9PLW6_HUMAN L-aminoadipate-semialdehyde dehydrogenase-phosphopantetheinyl transferase (Fragment) OS=Homo sapi	35.776	1.1179	514800000	518630000	0.80944	1696000000	1194700000	0.67777	1702200000	735720000	1.023	2302900000	2293400000	0.91136	1629300000	967880000	0.84482	912490000	687220000
Q9UDR5;F8WAH1;F8WE53	Alpha-aminoadipic semialdehyde synthase, mitochondrial;Lysine ketoglutarate reductase;Saccharopine dehydrogenase	AASS	>sp|Q9UDR5|AASS_HUMAN Alpha-aminoadipic semialdehyde synthase, mitochondrial OS=Homo sapiens GN=AASS PE=1 SV=1;>tr|F8WAH1|F8WAH1_HUMAN Lysine ketoglutarate reductase OS=Homo sapiens GN=AASS PE=2 SV=1	102.13	NaN	4582900	0	NaN	0	0	NaN	0	0	NaN	13760000	6770500	NaN	0	0	NaN	0	0
Q9NY61;K7ERC2;K7ENE9;K7EK88	Protein AATF	AATF	>sp|Q9NY61|AATF_HUMAN Protein AATF OS=Homo sapiens GN=AATF PE=1 SV=1	63.132	NaN	0	0	0.91167	1814200000	1729400000	0.97174	1570800000	856860000	1.0132	696390000	681680000	1.1033	1832400000	1185600000	1.3104	1158700000	1426800000
P80404;H3BRN4;H3BNQ7	4-aminobutyrate aminotransferase, mitochondrial	ABAT	>sp|P80404|GABT_HUMAN 4-aminobutyrate aminotransferase, mitochondrial OS=Homo sapiens GN=ABAT PE=1 SV=3;>tr|H3BRN4|H3BRN4_HUMAN 4-aminobutyrate aminotransferase, mitochondrial OS=Homo sapiens GN=ABAT PE=2 SV=1;>tr|H3BNQ7|H3BNQ7_HUMAN 4-aminobutyrate aminot	56.438	NaN	0	0	NaN	0	70099000	NaN	0	0	0.38821	80617000	30073000	NaN	0	0	NaN	0	0
Q9BZC7;Q9BZC7-3;J3QSS3;Q9BZC7-2;E7EU84;H0Y8D6;H0Y8C9;E9PGB2;Q5SPZ6;H0Y8E3;F8WBD2;H7C5M6	ATP-binding cassette sub-family A member 2	ABCA2	>sp|Q9BZC7|ABCA2_HUMAN ATP-binding cassette sub-family A member 2 OS=Homo sapiens GN=ABCA2 PE=1 SV=3;>sp|Q9BZC7-3|ABCA2_HUMAN Isoform 3 of ATP-binding cassette sub-family A member 2 OS=Homo sapiens GN=ABCA2;>tr|J3QSS3|J3QSS3_HUMAN ATP-binding cassette sub-	269.87	0.58385	142080000	104690000	NaN	0	0	NaN	9788300	5532100	1.1223	77624000	84925000	NaN	9878600	6600300	NaN	685610000	0
Q9NRK6	ATP-binding cassette sub-family B member 10, mitochondrial	ABCB10	>sp|Q9NRK6|ABCBA_HUMAN ATP-binding cassette sub-family B member 10, mitochondrial OS=Homo sapiens GN=ABCB10 PE=1 SV=2	79.147	1.5019	366700000	614410000	1.217	433380000	445310000	1.2913	503210000	587760000	1.1937	638320000	727110000	1.0174	762400000	538320000	1.0773	559530000	393240000
Q9NP58;H7BXK9;Q9NP58-4;Q2M3G0;Q2M3G0-4	ATP-binding cassette sub-family B member 6, mitochondrial	ABCB6	>sp|Q9NP58|ABCB6_HUMAN ATP-binding cassette sub-family B member 6, mitochondrial OS=Homo sapiens GN=ABCB6 PE=1 SV=1;>tr|H7BXK9|H7BXK9_HUMAN ATP-binding cassette sub-family B member 6, mitochondrial (Fragment) OS=Homo sapiens GN=ABCB6 PE=3 SV=1;>sp|Q9NP58-4	93.884	1.035	58999000	59583000	NaN	0	0	NaN	0	0	0.75499	40748000	24423000	NaN	0	0	NaN	0	0
O75027-2;O75027;B4DGL8;G3XAC4;E9PNQ5;E9PJR8	ATP-binding cassette sub-family B member 7, mitochondrial	ABCB7	>sp|O75027-2|ABCB7_HUMAN Isoform 2 of ATP-binding cassette sub-family B member 7, mitochondrial OS=Homo sapiens GN=ABCB7;>sp|O75027|ABCB7_HUMAN ATP-binding cassette sub-family B member 7, mitochondrial OS=Homo sapiens GN=ABCB7 PE=1 SV=2;>tr|B4DGL8|B4DGL8_H	82.768	1.1548	357820000	499230000	1.0395	224980000	262300000	0.98916	303890000	236330000	1.4131	497230000	650400000	1.2042	603820000	556530000	1.0848	368800000	190660000
Q9NUT2;G3XAP3;Q9NUT2-2;A5D8W3;C9JYI3;C9JTY4;E7ENE8;H7C5K9	ATP-binding cassette sub-family B member 8, mitochondrial	ABCB8	>sp|Q9NUT2|ABCB8_HUMAN ATP-binding cassette sub-family B member 8, mitochondrial OS=Homo sapiens GN=ABCB8 PE=1 SV=3;>tr|G3XAP3|G3XAP3_HUMAN ATP-binding cassette sub-family B member 8, mitochondrial OS=Homo sapiens GN=ABCB8 PE=2 SV=1;>sp|Q9NUT2-2|ABCB8_HUMA	79.988	1.575	142130000	208190000	NaN	17498000	32892000	1.7114	63978000	139530000	1.4465	115220000	236510000	NaN	47977000	57634000	1.1137	94696000	97495000
P33527;P33527-9;I3L4X2;P33527-2;P33527-3;P33527-5;P33527-4;P33527-6;P33527-7;P33527-8	Multidrug resistance-associated protein 1	ABCC1	>sp|P33527|MRP1_HUMAN Multidrug resistance-associated protein 1 OS=Homo sapiens GN=ABCC1 PE=1 SV=3;>sp|P33527-9|MRP1_HUMAN Isoform 9 of Multidrug resistance-associated protein 1 OS=Homo sapiens GN=ABCC1;>tr|I3L4X2|I3L4X2_HUMAN Multidrug resistance-associat	171.59	1.0608	2683900000	2592900000	0.92286	3228400000	2503400000	1.8346	5583600000	9210600000	1.8684	3468100000	6910500000	1.7991	10189000000	14156000000	1.8689	7477600000	12188000000
Q5T3U5;Q5T3U5-2;D6R9B3;H0Y904	Multidrug resistance-associated protein 7	ABCC10	>sp|Q5T3U5|MRP7_HUMAN Multidrug resistance-associated protein 7 OS=Homo sapiens GN=ABCC10 PE=1 SV=1;>sp|Q5T3U5-2|MRP7_HUMAN Isoform 2 of Multidrug resistance-associated protein 7 OS=Homo sapiens GN=ABCC10;>tr|D6R9B3|D6R9B3_HUMAN Multidrug resistance-associ	161.63	NaN	0	0	NaN	1043900000	3926700000	1.877	57004000	96172000	NaN	5618400	9882100	2.1635	33584000	106180000	NaN	5442900	74894000
Q92887	Canalicular multispecific organic anion transporter 1	ABCC2	>sp|Q92887|MRP2_HUMAN Canalicular multispecific organic anion transporter 1 OS=Homo sapiens GN=ABCC2 PE=1 SV=3	174.21	1.4048	134760000	124220000	1.9428	3414600000	3160400000	0.43097	59717000	32016000	1.5659	135660000	183200000	NaN	144540000	0	NaN	101860000	58497000
O15438;O15438-4;O15438-2;H0Y8Q6;O15438-5	Canalicular multispecific organic anion transporter 2	ABCC3	>sp|O15438|MRP3_HUMAN Canalicular multispecific organic anion transporter 2 OS=Homo sapiens GN=ABCC3 PE=1 SV=3;>sp|O15438-4|MRP3_HUMAN Isoform 4 of Canalicular multispecific organic anion transporter 2 OS=Homo sapiens GN=ABCC3;>sp|O15438-2|MRP3_HUMAN Isofo	169.34	1.1064	80105000	90033000	NaN	30438000	0	1.2674	68506000	112680000	1.266	43330000	57690000	1.522	84491000	161060000	1.0483	130240000	181060000
O15439;O15439-2;O15439-3;B7Z3Q7	Multidrug resistance-associated protein 4	ABCC4	>sp|O15439|MRP4_HUMAN Multidrug resistance-associated protein 4 OS=Homo sapiens GN=ABCC4 PE=1 SV=3;>sp|O15439-2|MRP4_HUMAN Isoform 2 of Multidrug resistance-associated protein 4 OS=Homo sapiens GN=ABCC4;>sp|O15439-3|MRP4_HUMAN Isoform 3 of Multidrug resist	149.52	1.1035	496690000	540680000	0.875	867950000	712630000	1.6405	2224400000	3084000000	0.99271	1674700000	1600500000	1.568	3044200000	3973400000	1.5761	2009200000	2932400000
O15440;Q86UX3	Multidrug resistance-associated protein 5	ABCC5	>sp|O15440|MRP5_HUMAN Multidrug resistance-associated protein 5 OS=Homo sapiens GN=ABCC5 PE=1 SV=2;>tr|Q86UX3|Q86UX3_HUMAN ATP-binding cassette C5 splicing variant A OS=Homo sapiens GN=ABCC5 PE=2 SV=1	160.66	NaN	21320000	6749100	NaN	0	0	NaN	0	0	NaN	0	5393900	NaN	0	0	NaN	0	0
P33897;H0Y7L9;A6NEP8	ATP-binding cassette sub-family D member 1	ABCD1	>sp|P33897|ABCD1_HUMAN ATP-binding cassette sub-family D member 1 OS=Homo sapiens GN=ABCD1 PE=1 SV=2	82.936	NaN	120620000	54421000	NaN	23424000	0	1.4865	111710000	128270000	1.7341	76121000	110810000	1.6738	256240000	341760000	1.7335	271070000	341080000
P28288;E7EUE1;F5GYC1;P28288-2;P28288-3	ATP-binding cassette sub-family D member 3	ABCD3	>sp|P28288|ABCD3_HUMAN ATP-binding cassette sub-family D member 3 OS=Homo sapiens GN=ABCD3 PE=1 SV=1;>tr|E7EUE1|E7EUE1_HUMAN ATP-binding cassette sub-family D member 3 OS=Homo sapiens GN=ABCD3 PE=2 SV=1;>tr|F5GYC1|F5GYC1_HUMAN ATP-binding cassette sub-fami	75.475	1.0377	3861100000	3555000000	1.1997	4671000000	4086600000	1.0401	7236600000	6495000000	1.0308	6803000000	7472400000	0.97615	8874700000	7086900000	0.88053	9102500000	6199200000
H0Y990		ABCE1	>tr|H0Y990|H0Y990_HUMAN ATP-binding cassette sub-family E member 1 (Fragment) OS=Homo sapiens GN=ABCE1 PE=2 SV=1	16.236	NaN	0	0	NaN	100340000	0	0.78932	309750000	201350000	0.98494	356130000	375440000	0.78402	363220000	209840000	0.86866	183310000	116310000
P61221;D6R9I9;D6RGF4	ATP-binding cassette sub-family E member 1	ABCE1	>sp|P61221|ABCE1_HUMAN ATP-binding cassette sub-family E member 1 OS=Homo sapiens GN=ABCE1 PE=1 SV=1;>tr|D6R9I9|D6R9I9_HUMAN ATP-binding cassette sub-family E member 1 OS=Homo sapiens GN=ABCE1 PE=2 SV=1	67.314	1.0617	16864000000	16499000000	0.54367	13051000000	6221700000	0.81862	26794000000	17806000000	0.99032	29452000000	28702000000	0.7999	33098000000	22160000000	0.79841	24564000000	17482000000
Q8NE71;Q8NE71-2;H0YGW7;Q5STZ7;Q5STZ8;F5GYK6	ATP-binding cassette sub-family F member 1	ABCF1	>sp|Q8NE71|ABCF1_HUMAN ATP-binding cassette sub-family F member 1 OS=Homo sapiens GN=ABCF1 PE=1 SV=2;>sp|Q8NE71-2|ABCF1_HUMAN Isoform 2 of ATP-binding cassette sub-family F member 1 OS=Homo sapiens GN=ABCF1;>tr|H0YGW7|H0YGW7_HUMAN ATP-binding cassette sub-	95.925	1.024	4074500000	3534400000	1.0418	2183600000	1710600000	1.0106	5204000000	3826500000	1.0668	6762700000	6772900000	0.91248	7450500000	6067600000	0.93642	6312900000	4731700000
Q9UG63;Q75MJ1;C9JHK9;C9JZV3	ATP-binding cassette sub-family F member 2	ABCF2	>sp|Q9UG63|ABCF2_HUMAN ATP-binding cassette sub-family F member 2 OS=Homo sapiens GN=ABCF2 PE=1 SV=2;>tr|Q75MJ1|Q75MJ1_HUMAN ATP-binding cassette sub-family F member 2 OS=Homo sapiens GN=ABCF2 PE=2 SV=1;>tr|C9JHK9|C9JHK9_HUMAN ATP-binding cassette sub-fami	71.289	0.96977	4315700000	3535700000	0.88566	6556300000	5150600000	0.74207	12427000000	7556400000	1.0028	13177000000	13296000000	0.79049	13817000000	8837500000	0.80731	8985400000	6004700000
Q9NUQ8;Q9NUQ8-2;F8WCU6	ATP-binding cassette sub-family F member 3	ABCF3	>sp|Q9NUQ8|ABCF3_HUMAN ATP-binding cassette sub-family F member 3 OS=Homo sapiens GN=ABCF3 PE=1 SV=2;>sp|Q9NUQ8-2|ABCF3_HUMAN Isoform 2 of ATP-binding cassette sub-family F member 3 OS=Homo sapiens GN=ABCF3	79.744	0.85397	2168300000	1570700000	0.89262	3205700000	2299700000	1.1172	4199700000	4344200000	1.1613	4654100000	5746900000	1.0443	4766100000	4118900000	1.0168	5780200000	4737000000
Q9NUJ1;B7Z6A8;C9IZX5;F8WBJ5;F8WBQ6	Mycophenolic acid acyl-glucuronide esterase, mitochondrial	ABHD10	>sp|Q9NUJ1|ABHDA_HUMAN Mycophenolic acid acyl-glucuronide esterase, mitochondrial OS=Homo sapiens GN=ABHD10 PE=1 SV=1;>tr|B7Z6A8|B7Z6A8_HUMAN Mycophenolic acid acyl-glucuronide esterase, mitochondrial OS=Homo sapiens GN=ABHD10 PE=2 SV=1	33.932	0.85563	5971000000	4954600000	0.71666	9599500000	6079100000	1.3416	19751000000	23706000000	1.2136	21299000000	27309000000	2.0445	28733000000	41277000000	1.6515	25046000000	33556000000
Q8NFV4;Q8NFV4-4;Q8NFV4-6;C9J7Q4;H7BZ58;H0YC52;Q8NFV4-3;H7C396;Q8NFV4-5;Q8NFV4-2	Alpha/beta hydrolase domain-containing protein 11	ABHD11	>sp|Q8NFV4|ABHDB_HUMAN Alpha/beta hydrolase domain-containing protein 11 OS=Homo sapiens GN=ABHD11 PE=2 SV=1;>sp|Q8NFV4-4|ABHDB_HUMAN Isoform 4 of Alpha/beta hydrolase domain-containing protein 11 OS=Homo sapiens GN=ABHD11;>sp|Q8NFV4-6|ABHDB_HUMAN Isoform	34.69	0.60956	3462700000	1963800000	0.71986	3222500000	1709900000	2.0036	6337400000	11215000000	1.0152	6921800000	6559700000	1.7243	8420900000	10922000000	1.6081	7297100000	10644000000
Q8N2K0;Q8N2K0-3;Q8N2K0-2;I3L294;Q5T712;I3L440;I3L1V0	Monoacylglycerol lipase ABHD12	ABHD12	>sp|Q8N2K0|ABD12_HUMAN Monoacylglycerol lipase ABHD12 OS=Homo sapiens GN=ABHD12 PE=1 SV=2;>sp|Q8N2K0-3|ABD12_HUMAN Isoform 3 of Monoacylglycerol lipase ABHD12 OS=Homo sapiens GN=ABHD12;>sp|Q8N2K0-2|ABD12_HUMAN Isoform 2 of Monoacylglycerol lipase ABHD12 OS	45.096	0.97254	88036000	29097000	1.1267	504710000	489180000	1.0648	231100000	236200000	0.91868	258190000	248180000	0.9974	527540000	352350000	1.146	356140000	500270000
Q7L211	Alpha/beta hydrolase domain-containing protein 13	ABHD13	>sp|Q7L211|ABHDD_HUMAN Alpha/beta hydrolase domain-containing protein 13 OS=Homo sapiens GN=ABHD13 PE=1 SV=1	38.548	NaN	0	0	NaN	477760	1102700	NaN	11680000	11777000	NaN	9251200	12172000	NaN	0	0	NaN	0	0
Q96IU4;F8W9U3;B4DQI4;Q96IU4-2	Alpha/beta hydrolase domain-containing protein 14B	ABHD14B	>sp|Q96IU4|ABHEB_HUMAN Alpha/beta hydrolase domain-containing protein 14B OS=Homo sapiens GN=ABHD14B PE=1 SV=1;>tr|F8W9U3|F8W9U3_HUMAN Alpha/beta hydrolase domain-containing protein 14B OS=Homo sapiens GN=ABHD14B PE=2 SV=1;>tr|B4DQI4|B4DQI4_HUMAN Alpha/bet	22.345	1.0532	1766300000	1459800000	0.92603	2268600000	1830500000	1.2473	5616600000	6328500000	1.1123	7136600000	8064300000	1.2002	8373500000	8314900000	1.2696	7666400000	8583000000
O95870;O95870-2;B0UXB6;B3KNX9	Abhydrolase domain-containing protein 16A	ABHD16A	>sp|O95870|ABHGA_HUMAN Abhydrolase domain-containing protein 16A OS=Homo sapiens GN=ABHD16A PE=1 SV=3;>sp|O95870-2|ABHGA_HUMAN Isoform 2 of Abhydrolase domain-containing protein 16A OS=Homo sapiens GN=ABHD16A;>tr|B0UXB6|B0UXB6_HUMAN Abhydrolase domain-cont	63.243	1.1172	100360000	110650000	0.72907	156130000	43935000	1.2075	199850000	210890000	0.9368	213230000	259180000	1.2482	599470000	572800000	1.0852	651060000	611820000
Q5VST6;Q5VST6-2	Alpha/beta hydrolase domain-containing protein 17B	ABHD17B	>sp|Q5VST6|AB17B_HUMAN Alpha/beta hydrolase domain-containing protein 17B OS=Homo sapiens GN=ABHD17B PE=2 SV=1;>sp|Q5VST6-2|AB17B_HUMAN Isoform 2 of Alpha/beta hydrolase domain-containing protein 17B OS=Homo sapiens GN=ABHD17B	32.214	NaN	29231000	6558200	NaN	80567000	40001000	NaN	72022000	0	NaN	30434000	61365000	NaN	67745000	26754000	NaN	0	26935000
Q8WTS1;H7BZY9;F8W7B5;C9JBM3	1-acylglycerol-3-phosphate O-acyltransferase ABHD5	ABHD5	>sp|Q8WTS1|ABHD5_HUMAN 1-acylglycerol-3-phosphate O-acyltransferase ABHD5 OS=Homo sapiens GN=ABHD5 PE=1 SV=1	39.095	NaN	11026000	8183300	1.3877	188070000	163380000	1.5367	194150000	256300000	0.95587	132790000	139330000	1.538	77077000	114180000	1.2189	38735000	52521000
Q9BV23;C9JNE7;C9J010	Monoacylglycerol lipase ABHD6	ABHD6	>sp|Q9BV23|ABHD6_HUMAN Monoacylglycerol lipase ABHD6 OS=Homo sapiens GN=ABHD6 PE=2 SV=1	38.33	0.47931	134300000	69967000	0.94605	147590000	118020000	1.1222	178830000	140110000	1.0009	75844000	84947000	1.0761	147510000	80154000	1.197	141400000	140760000
F5H1G9;F8WA55;F8WA56;A6NFN2;Q8IZP0;Q8IZP0-3;Q8IZP0-2;Q8IZP0-10;Q8IZP0-8;Q8IZP0-7;Q8IZP0-4;Q8IZP0-5;Q8IZP0-6;Q8IZP0-9;Q8IZP0-12;Q8IZP0-11	Abl interactor 1	ABI1	>tr|F5H1G9|F5H1G9_HUMAN Abl interactor 1 OS=Homo sapiens GN=ABI1 PE=2 SV=1;>tr|F8WA55|F8WA55_HUMAN Abl interactor 1 OS=Homo sapiens GN=ABI1 PE=2 SV=1;>tr|F8WA56|F8WA56_HUMAN Abl interactor 1 OS=Homo sapiens GN=ABI1 PE=2 SV=1;>tr|A6NFN2|A6NFN2_HUMAN Abl int	43.473	1.1515	1200600000	1056100000	1.177	320870000	280110000	1.0552	1116900000	912400000	0.90942	1572200000	1531600000	1.0017	2975600000	2319200000	0.94798	2365900000	2287500000
Q9NYB9;Q9NYB9-2;E7EW77;E7EP65;Q9NYB9-4;J3KNB2;E9PEZ7;Q9NYB9-3;F8WBL5;F8WAQ3;F8WEB9;E7EUA1;F8WAU3;F8WCD7;F8WAZ8;H7C3Q7;H0Y6B5;F8WAL6	Abl interactor 2	ABI2	>sp|Q9NYB9|ABI2_HUMAN Abl interactor 2 OS=Homo sapiens GN=ABI2 PE=1 SV=1;>sp|Q9NYB9-2|ABI2_HUMAN Isoform 2 of Abl interactor 2 OS=Homo sapiens GN=ABI2;>tr|E7EW77|E7EW77_HUMAN Abl interactor 2 OS=Homo sapiens GN=ABI2 PE=2 SV=1;>tr|E7EP65|E7EP65_HUMAN Abl in	55.663	1.2361	273870000	299690000	NaN	109410000	0	0.9741	295060000	263730000	1.0115	345230000	344260000	0.95843	479130000	383850000	0.91891	351920000	360480000
P00519;P00519-2	Tyrosine-protein kinase ABL1	ABL1	>sp|P00519|ABL1_HUMAN Tyrosine-protein kinase ABL1 OS=Homo sapiens GN=ABL1 PE=1 SV=4;>sp|P00519-2|ABL1_HUMAN Isoform IB of Tyrosine-protein kinase ABL1 OS=Homo sapiens GN=ABL1	122.87	NaN	16129000	9164600	NaN	0	0	1.143	31871000	25910000	NaN	11014000	12885000	0.88674	93642000	64340000	0.92953	112330000	71980000
P42684;P42684-6;P42684-7;P42684-5;P42684-4;P42684-10;P42684-2;P42684-3;P42684-8	Abelson tyrosine-protein kinase 2	ABL2	>sp|P42684|ABL2_HUMAN Abelson tyrosine-protein kinase 2 OS=Homo sapiens GN=ABL2 PE=1 SV=1;>sp|P42684-6|ABL2_HUMAN Isoform 6 of Abelson tyrosine-protein kinase 2 OS=Homo sapiens GN=ABL2;>sp|P42684-7|ABL2_HUMAN Isoform 7 of Abelson tyrosine-protein kinase 2	128.34	1.0916	83185000	54198000	NaN	26116000	17117000	0.94281	67245000	58322000	1.343	67173000	81618000	1.1537	68686000	45806000	NaN	0	0
O14639-5;O14639-3;O14639-4;J3QSX6;Q5JVV3;H0Y7N6;F6XFR5	Actin-binding LIM protein 1	ABLIM1	>sp|O14639-5|ABLM1_HUMAN Isoform 5 of Actin-binding LIM protein 1 OS=Homo sapiens GN=ABLIM1;>sp|O14639-3|ABLM1_HUMAN Isoform 3 of Actin-binding LIM protein 1 OS=Homo sapiens GN=ABLIM1;>sp|O14639-4|ABLM1_HUMAN Isoform 4 of Actin-binding LIM protein 1 OS=Hom	52.055	0.95752	285270000	153250000	0.95747	113950000	101500000	0.95357	511280000	393700000	0.97628	260720000	305760000	0.95078	293060000	354100000	1.0501	367960000	378840000
Q12979-2;Q12979;Q12979-4;B7Z683;Q12979-3;I3L2P5;I3NI05;I3L3W0;I3L434;I3L1U8;I3L4Y1;I3L379;I3L2C0;I3L0R7	Active breakpoint cluster region-related protein	ABR	>sp|Q12979-2|ABR_HUMAN Isoform Short of Active breakpoint cluster region-related protein OS=Homo sapiens GN=ABR;>sp|Q12979|ABR_HUMAN Active breakpoint cluster region-related protein OS=Homo sapiens GN=ABR PE=2 SV=2;>sp|Q12979-4|ABR_HUMAN Isoform 4 of Activ	93.706	0.97143	1406800000	1131400000	1.1373	781150000	647390000	0.82458	1647000000	982310000	0.8491	1567100000	1151900000	0.87246	1863300000	1187300000	0.80811	2452100000	1439700000
Q9P1F3;Q5SZC9	Costars family protein ABRACL	ABRACL	>sp|Q9P1F3|ABRAL_HUMAN Costars family protein ABRACL OS=Homo sapiens GN=ABRACL PE=1 SV=1	9.0564	0.82433	1965800000	1543000000	0.94005	3701800000	3223700000	1.3158	1711100000	1999400000	1.0064	3005200000	3000900000	1.1371	6962700000	7671700000	1.2966	6353400000	7273400000
Q9ULW3	Activator of basal transcription 1	ABT1	>sp|Q9ULW3|ABT1_HUMAN Activator of basal transcription 1 OS=Homo sapiens GN=ABT1 PE=1 SV=1	31.079	NaN	69351000	23275000	1.2319	133260000	127400000	0.52081	122880000	89444000	0.64494	228740000	77652000	0.70784	458610000	160370000	0.83627	261970000	140170000
P09110;C9JDE9;H7C131;P09110-2;H0Y4D4;B4E072;B4DVF4;F2Z2Q6;F2Z3P7	3-ketoacyl-CoA thiolase, peroxisomal	ACAA1	>sp|P09110|THIK_HUMAN 3-ketoacyl-CoA thiolase, peroxisomal OS=Homo sapiens GN=ACAA1 PE=1 SV=2;>tr|C9JDE9|C9JDE9_HUMAN 3-ketoacyl-CoA thiolase, peroxisomal OS=Homo sapiens GN=ACAA1 PE=2 SV=1;>tr|H7C131|H7C131_HUMAN 3-ketoacyl-CoA thiolase, peroxisomal (Frag	44.292	0.80489	1381400000	1018600000	0.81486	1259600000	921180000	1.4423	1202300000	1563400000	0.94682	2459700000	2625000000	0.99221	3155200000	2473300000	0.91276	1988600000	1608500000
P42765;K7EME0	3-ketoacyl-CoA thiolase, mitochondrial	ACAA2	>sp|P42765|THIM_HUMAN 3-ketoacyl-CoA thiolase, mitochondrial OS=Homo sapiens GN=ACAA2 PE=1 SV=2;>tr|K7EME0|K7EME0_HUMAN 3-ketoacyl-CoA thiolase, mitochondrial OS=Homo sapiens GN=ACAA2 PE=2 SV=1	41.924	NaN	0	0	NaN	2003700	27348000	1.4623	69936000	105540000	0.85349	231400000	169170000	1.2742	127510000	179910000	NaN	0	32315000
Q13085;Q13085-4;Q13085-2;Q13085-3;Q59FY4;K4DID9;K7EK64;K7EII5;K7EPF1;S4R3S7;A8MYL5;D3YTK0;K7EJ22;E9PEW7;K7EMF7	Acetyl-CoA carboxylase 1;Biotin carboxylase	ACACA	>sp|Q13085|ACACA_HUMAN Acetyl-CoA carboxylase 1 OS=Homo sapiens GN=ACACA PE=1 SV=2;>sp|Q13085-4|ACACA_HUMAN Isoform 4 of Acetyl-CoA carboxylase 1 OS=Homo sapiens GN=ACACA;>sp|Q13085-2|ACACA_HUMAN Isoform 2 of Acetyl-CoA carboxylase 1 OS=Homo sapiens GN=ACA	265.55	0.96292	7976800000	6825600000	0.96076	7287600000	5908200000	0.95231	12566000000	10085000000	1.2168	20008000000	23475000000	0.68209	22304000000	12198000000	0.76639	19361000000	11695000000
O00763;O00763-2;F8W8T8;F6QQI9;H0YGH5	Acetyl-CoA carboxylase 2;Biotin carboxylase	ACACB	>sp|O00763|ACACB_HUMAN Acetyl-CoA carboxylase 2 OS=Homo sapiens GN=ACACB PE=1 SV=3;>sp|O00763-2|ACACB_HUMAN Isoform Short of Acetyl-CoA carboxylase 2 OS=Homo sapiens GN=ACACB;>tr|F8W8T8|F8W8T8_HUMAN Acetyl-CoA carboxylase 2 OS=Homo sapiens GN=ACACB PE=2 SV	276.54	NaN	208850000	0	NaN	0	0	0.74986	96482000	66912000	0.92365	470900000	412710000	NaN	50389000	0	0.96001	98707000	92255000
Q6JQN1;Q6JQN1-2;Q6JQN1-5;F8W1I9;Q6JQN1-3;Q6JQN1-4;F8W179;D6RFF6;F8W0Q4;F8VXK4	Acyl-CoA dehydrogenase family member 10	ACAD10	>sp|Q6JQN1|ACD10_HUMAN Acyl-CoA dehydrogenase family member 10 OS=Homo sapiens GN=ACAD10 PE=2 SV=1;>sp|Q6JQN1-2|ACD10_HUMAN Isoform 2 of Acyl-CoA dehydrogenase family member 10 OS=Homo sapiens GN=ACAD10;>sp|Q6JQN1-5|ACD10_HUMAN Isoform 5 of Acyl-CoA dehydr	118.83	0.74401	170940000	103650000	1.2074	80393000	96217000	1.6464	78897000	146950000	1.1185	215570000	247480000	2.1062	203150000	321090000	1.7583	118690000	244420000
Q709F0;Q08AE9;Q709F0-3;Q709F0-2;F8WEV0;D6RDI8;H0Y9C6	Acyl-CoA dehydrogenase family member 11	ACAD11	>sp|Q709F0|ACD11_HUMAN Acyl-CoA dehydrogenase family member 11 OS=Homo sapiens GN=ACAD11 PE=1 SV=2;>tr|Q08AE9|Q08AE9_HUMAN ACAD11 protein OS=Homo sapiens GN=ACAD11 PE=2 SV=1;>sp|Q709F0-3|ACD11_HUMAN Isoform 3 of Acyl-CoA dehydrogenase family member 11 OS=H	87.282	0.99269	393140000	386020000	1.6485	94721000	85798000	0.96421	138360000	73321000	NaN	116380000	44877000	1.1897	341810000	298680000	0.83698	235570000	121030000
Q9UKU7;Q6ZWP6;B7Z5W4;B7Z7F1;E9PLS3;H0YDR9	Isobutyryl-CoA dehydrogenase, mitochondrial	ACAD8	>sp|Q9UKU7|ACAD8_HUMAN Isobutyryl-CoA dehydrogenase, mitochondrial OS=Homo sapiens GN=ACAD8 PE=1 SV=1;>tr|Q6ZWP6|Q6ZWP6_HUMAN Acyl-Coenzyme A dehydrogenase family, member 8, isoform CRA_a OS=Homo sapiens GN=ACAD8 PE=2 SV=1;>tr|B7Z5W4|B7Z5W4_HUMAN Isobutyry	45.069	0.83808	108550000	121380000	NaN	0	0	1.6688	196230000	438600000	1.4073	56727000	196250000	2.6457	227760000	254180000	1.9118	184130000	445310000
Q9H845;H0Y8Z9;D6RCD8	Acyl-CoA dehydrogenase family member 9, mitochondrial	ACAD9	>sp|Q9H845|ACAD9_HUMAN Acyl-CoA dehydrogenase family member 9, mitochondrial OS=Homo sapiens GN=ACAD9 PE=1 SV=1;>tr|H0Y8Z9|H0Y8Z9_HUMAN Acyl-CoA dehydrogenase family member 9, mitochondrial (Fragment) OS=Homo sapiens GN=ACAD9 PE=2 SV=1	68.76	0.91706	4475700000	3556100000	0.93946	1971000000	1183300000	1.3902	3936700000	4536600000	0.94893	4491900000	4591400000	1.4771	5157300000	4964700000	1.295	5778400000	6409100000
P11310;P11310-2;Q5T4U5;B7Z9I1;B4DJE7;E9PJM9;E9PRX4	Medium-chain specific acyl-CoA dehydrogenase, mitochondrial	ACADM	>sp|P11310|ACADM_HUMAN Medium-chain specific acyl-CoA dehydrogenase, mitochondrial OS=Homo sapiens GN=ACADM PE=1 SV=1;>sp|P11310-2|ACADM_HUMAN Isoform 2 of Medium-chain specific acyl-CoA dehydrogenase, mitochondrial OS=Homo sapiens GN=ACADM;>tr|Q5T4U5|Q5T4	46.588	1	1845800000	1942500000	0.73963	2571900000	1462400000	1.4185	3304300000	3846200000	1.1778	6084300000	7742100000	1.3573	7843500000	9453400000	1.2358	5695900000	5208700000
P16219;E9PE82	Short-chain specific acyl-CoA dehydrogenase, mitochondrial	ACADS	>sp|P16219|ACADS_HUMAN Short-chain specific acyl-CoA dehydrogenase, mitochondrial OS=Homo sapiens GN=ACADS PE=1 SV=1;>tr|E9PE82|E9PE82_HUMAN Short-chain-specific acyl-CoA dehydrogenase, mitochondrial OS=Homo sapiens GN=ACADS PE=2 SV=1	44.297	0.86985	749590000	455170000	0.86629	364880000	194320000	1.6533	877380000	1215000000	1.066	1313800000	1205800000	2.1007	1227800000	1923900000	1.6842	1223800000	1604400000
P45954;B4DQ51;H0Y6T4	Short/branched chain specific acyl-CoA dehydrogenase, mitochondrial	ACADSB	>sp|P45954|ACDSB_HUMAN Short/branched chain specific acyl-CoA dehydrogenase, mitochondrial OS=Homo sapiens GN=ACADSB PE=1 SV=1;>tr|B4DQ51|B4DQ51_HUMAN Short/branched chain-specific acyl-CoA dehydrogenase, mitochondrial OS=Homo sapiens GN=ACADSB PE=2 SV=1	47.485	0.79767	3436400000	2911600000	0.98458	1503900000	1290700000	1.3078	4388600000	5162300000	0.9719	3735900000	3378800000	1.1838	6613700000	4404600000	1.2968	3747600000	5341800000
P49748;P49748-3;P49748-2;G3V1M7;K7EQP4;J3QRJ8;J3KSR4;J3QKU9;K7EJW8;J3KS89;K7EMF8	Very long-chain specific acyl-CoA dehydrogenase, mitochondrial	ACADVL	>sp|P49748|ACADV_HUMAN Very long-chain specific acyl-CoA dehydrogenase, mitochondrial OS=Homo sapiens GN=ACADVL PE=1 SV=1;>sp|P49748-3|ACADV_HUMAN Isoform 3 of Very long-chain specific acyl-CoA dehydrogenase, mitochondrial OS=Homo sapiens GN=ACADVL;>sp|P49	70.389	0.69712	13560000000	8529500000	0.96704	13056000000	10524000000	1.5896	15180000000	25928000000	1.1115	19568000000	24396000000	1.5601	24062000000	29863000000	1.4307	19815000000	24398000000
Q15057;H7C3Q8;H7C1E0;H7C3K3;Q15027;C9J8L1	Arf-GAP with coiled-coil, ANK repeat and PH domain-containing protein 2	ACAP2	>sp|Q15057|ACAP2_HUMAN Arf-GAP with coiled-coil, ANK repeat and PH domain-containing protein 2 OS=Homo sapiens GN=ACAP2 PE=1 SV=3	88.028	0.95647	540240000	425760000	0.86521	164510000	107440000	0.85312	374470000	249740000	0.98248	427270000	402190000	0.85219	666030000	372360000	0.86109	424470000	346490000
P24752;H0YEL7;G3XAB4;E9PRQ6;E9PKF3	Acetyl-CoA acetyltransferase, mitochondrial	ACAT1	>sp|P24752|THIL_HUMAN Acetyl-CoA acetyltransferase, mitochondrial OS=Homo sapiens GN=ACAT1 PE=1 SV=1	45.199	1.0832	6644700000	6912700000	1.2306	5209100000	5606100000	1.5004	9226200000	11750000000	1.0492	18674000000	19164000000	1.6692	15559000000	22150000000	1.5739	10235000000	15107000000
Q9BWD1;B7Z233	Acetyl-CoA acetyltransferase, cytosolic	ACAT2	>sp|Q9BWD1|THIC_HUMAN Acetyl-CoA acetyltransferase, cytosolic OS=Homo sapiens GN=ACAT2 PE=1 SV=2;>tr|B7Z233|B7Z233_HUMAN Acetyl-CoA acetyltransferase, cytosolic OS=Homo sapiens GN=ACAT2 PE=2 SV=1	41.35	0.7973	3070200000	2423400000	0.71388	3194200000	1717300000	0.6311	4519200000	2499700000	0.71693	7950800000	5905300000	0.42074	6878100000	1876500000	0.46957	4978000000	2056700000
Q9H3P7	Golgi resident protein GCP60	ACBD3	>sp|Q9H3P7|GCP60_HUMAN Golgi resident protein GCP60 OS=Homo sapiens GN=ACBD3 PE=1 SV=4	60.593	0.8958	735770000	588140000	1.0399	908870000	1170300000	1.0881	2693900000	2557300000	0.59656	2161000000	1175100000	1.0327	2318700000	2326900000	1.1233	2368700000	2434900000
Q5T8D3-3;Q5T8D3-2;Q5T8D3;Q5T8D3-4;B7Z2A7;Q5T8E0;Q8NC06;K7EM05;Q8NC06-2;Q8NC06-3	Acyl-CoA-binding domain-containing protein 5	ACBD5	>sp|Q5T8D3-3|ACBD5_HUMAN Isoform 3 of Acyl-CoA-binding domain-containing protein 5 OS=Homo sapiens GN=ACBD5;>sp|Q5T8D3-2|ACBD5_HUMAN Isoform 2 of Acyl-CoA-binding domain-containing protein 5 OS=Homo sapiens GN=ACBD5;>sp|Q5T8D3|ACBD5_HUMAN Acyl-CoA-binding	58.977	1.0566	260850000	289450000	NaN	170730000	215810000	1.5255	228360000	247890000	1.2528	296840000	544830000	0.99196	275100000	280780000	0.9301	219880000	277770000
Q9BR61	Acyl-CoA-binding domain-containing protein 6	ACBD6	>sp|Q9BR61|ACBD6_HUMAN Acyl-CoA-binding domain-containing protein 6 OS=Homo sapiens GN=ACBD6 PE=1 SV=1	31.15	0.81117	58658000	46063000	0.93875	286840000	237800000	0.72966	459550000	282360000	1.0115	352850000	367910000	0.87418	480820000	332890000	0.85893	372240000	244120000
Q8N6N7	Acyl-CoA-binding domain-containing protein 7	ACBD7	>sp|Q8N6N7|ACBD7_HUMAN Acyl-CoA-binding domain-containing protein 7 OS=Homo sapiens GN=ACBD7 PE=1 SV=1	9.7902	NaN	0	0	NaN	0	0	NaN	0	0	0.58301	27961000	19893000	NaN	8886300	0	0.49956	51462000	26064000
Q96AP0;R4GNJ5;Q96AP0-2;R4GND4	Adrenocortical dysplasia protein homolog	ACD	>sp|Q96AP0|ACD_HUMAN Adrenocortical dysplasia protein homolog OS=Homo sapiens GN=ACD PE=1 SV=3;>tr|R4GNJ5|R4GNJ5_HUMAN Adrenocortical dysplasia protein homolog (Fragment) OS=Homo sapiens GN=ACD PE=4 SV=1;>sp|Q96AP0-2|ACD_HUMAN Isoform 2 of Adrenocortical d	57.733	NaN	0	0	NaN	0	0	NaN	75770000	15878000	NaN	0	0	NaN	36487000	0	NaN	0	0
S4R3H4;Q9UKV3;E7EQT4;Q9UKV3-5;Q9UKV3-3;Q9UKV3-2;G3V3B0;G3V3T3	Apoptotic chromatin condensation inducer in the nucleus	ACIN1	>tr|S4R3H4|S4R3H4_HUMAN Apoptotic chromatin condensation inducer in the nucleus OS=Homo sapiens GN=ACIN1 PE=4 SV=1;>sp|Q9UKV3|ACINU_HUMAN Apoptotic chromatin condensation inducer in the nucleus OS=Homo sapiens GN=ACIN1 PE=1 SV=2;>tr|E7EQT4|E7EQT4_HUMAN Apo	145.44	1.0939	420800000	470620000	0.89882	3905700000	3194500000	0.79971	5626400000	4044500000	0.86882	3598100000	2957200000	0.75784	7960700000	5616100000	0.94014	6680800000	5764900000
P53396-2;B4E3P0;K7ESG8;K7EIE7	ATP-citrate synthase	ACLY	>sp|P53396-2|ACLY_HUMAN Isoform 2 of ATP-citrate synthase OS=Homo sapiens GN=ACLY;>tr|B4E3P0|B4E3P0_HUMAN ATP-citrate synthase OS=Homo sapiens GN=ACLY PE=2 SV=1	119.77	NaN	0	0	NaN	0	0	NaN	0	0	NaN	0	0	NaN	2100000	1261800	NaN	0	0
P53396	ATP-citrate synthase	ACLY	>sp|P53396|ACLY_HUMAN ATP-citrate synthase OS=Homo sapiens GN=ACLY PE=1 SV=3	120.84	0.77018	43412000000	32405000000	0.80022	43444000000	28319000000	0.91844	57349000000	40673000000	0.83125	75132000000	59985000000	0.801	76268000000	51931000000	0.863	69615000000	53618000000
Q9NRP4;F8W9V1	Protein ACN9 homolog, mitochondrial	ACN9	>sp|Q9NRP4|ACN9_HUMAN Protein ACN9 homolog, mitochondrial OS=Homo sapiens GN=ACN9 PE=2 SV=1;>tr|F8W9V1|F8W9V1_HUMAN Protein ACN9 homolog, mitochondrial OS=Homo sapiens GN=ACN9 PE=2 SV=1	14.651	NaN	15889000	12354000	NaN	45964000	0	NaN	0	0	0.85625	123150000	102450000	NaN	25056000	14700000	1.0007	78386000	71933000
P21399;Q9HBB2;Q5VZA6;F5H2R8;F5H143;F5H3Z7	Cytoplasmic aconitate hydratase	ACO1;IRP1	>sp|P21399|ACOC_HUMAN Cytoplasmic aconitate hydratase OS=Homo sapiens GN=ACO1 PE=1 SV=3;>tr|Q9HBB2|Q9HBB2_HUMAN Cytoplasmic aconitate hydratase OS=Homo sapiens GN=IRP1 PE=2 SV=1;>tr|Q5VZA6|Q5VZA6_HUMAN Cytoplasmic aconitate hydratase OS=Homo sapiens GN=ACO	98.398	0.81922	10149000000	7722200000	0.70751	8019200000	4997400000	1.2057	9992000000	10396000000	0.96815	12435000000	12954000000	1.1126	14912000000	14962000000	1.1038	16057000000	16015000000
Q99798;A2A274	Aconitate hydratase, mitochondrial	ACO2	>sp|Q99798|ACON_HUMAN Aconitate hydratase, mitochondrial OS=Homo sapiens GN=ACO2 PE=1 SV=2;>tr|A2A274|A2A274_HUMAN Aconitate hydratase, mitochondrial OS=Homo sapiens GN=ACO2 PE=2 SV=1	85.424	0.77151	5883800000	3666200000	1.1905	3606800000	3979000000	1.5035	6166100000	8197700000	0.91735	10838000000	12249000000	1.7113	12127000000	16833000000	1.296	12816000000	14372000000
Q8WXI4-2;Q8WXI4	Acyl-coenzyme A thioesterase 11	ACOT11	>sp|Q8WXI4-2|ACO11_HUMAN Isoform 2 of Acyl-coenzyme A thioesterase 11 OS=Homo sapiens GN=ACOT11;>sp|Q8WXI4|ACO11_HUMAN Acyl-coenzyme A thioesterase 11 OS=Homo sapiens GN=ACOT11 PE=1 SV=1	67.152	0.90711	369290000	225750000	0.87234	225890000	150360000	0.9654	112630000	77748000	1.0481	426640000	403170000	0.8435	321120000	269390000	1.0761	520770000	362570000
Q9NPJ3;Q9NPJ3-2	Acyl-coenzyme A thioesterase 13	ACOT13	>sp|Q9NPJ3|ACO13_HUMAN Acyl-coenzyme A thioesterase 13 OS=Homo sapiens GN=ACOT13 PE=1 SV=1;>sp|Q9NPJ3-2|ACO13_HUMAN Isoform 2 of Acyl-coenzyme A thioesterase 13 OS=Homo sapiens GN=ACOT13	14.96	0.80979	1306700000	982310000	0.90882	902700000	575300000	1.9496	1185200000	2050400000	1.0372	1437000000	1599900000	1.8443	2187700000	3535500000	1.3673	1868700000	2432400000
K7EKP8		ACOT7	>tr|K7EKP8|K7EKP8_HUMAN Cytosolic acyl coenzyme A thioester hydrolase (Fragment) OS=Homo sapiens GN=ACOT7 PE=2 SV=1	30.849	NaN	0	0	NaN	0	0	NaN	0	0	NaN	0	0	NaN	105870000	87741000	0.97999	44913000	74321000
O00154-4;O00154;O00154-6;O00154-7;O00154-5;B4DUX0;O00154-2;O00154-3;F5GWE2;Q6ZUV0	Cytosolic acyl coenzyme A thioester hydrolase	ACOT7	>sp|O00154-4|BACH_HUMAN Isoform 4 of Cytosolic acyl coenzyme A thioester hydrolase OS=Homo sapiens GN=ACOT7;>sp|O00154|BACH_HUMAN Cytosolic acyl coenzyme A thioester hydrolase OS=Homo sapiens GN=ACOT7 PE=1 SV=3;>sp|O00154-6|BACH_HUMAN Isoform 6 of Cytosoli	37.419	0.88447	11232000000	9020900000	0.97575	12375000000	11936000000	1.0439	22637000000	20841000000	1.0225	22726000000	22391000000	0.92536	30830000000	22772000000	0.94409	30364000000	23096000000
O14734;E9PJN0;H7C5A7;Q9BR14;E9PMC4;E9PIS4;E9PRD4;H0Y698;F6VBM3	Acyl-coenzyme A thioesterase 8	ACOT8	>sp|O14734|ACOT8_HUMAN Acyl-coenzyme A thioesterase 8 OS=Homo sapiens GN=ACOT8 PE=1 SV=1;>tr|E9PJN0|E9PJN0_HUMAN Acyl-coenzyme A thioesterase 8 OS=Homo sapiens GN=ACOT8 PE=2 SV=1;>tr|H7C5A7|H7C5A7_HUMAN Acyl-coenzyme A thioesterase 8 (Fragment) OS=Homo sap	35.914	0.71792	213520000	76474000	NaN	32099000	0	0.035008	2328300000	22635000	0.93408	127590000	73894000	1.2042	144760000	117850000	NaN	59558000	118920000
Q9Y305;Q9Y305-2;Q9Y305-4;Q9Y305-3;H7C5Q2;C9J7L8	Acyl-coenzyme A thioesterase 9, mitochondrial	ACOT9	>sp|Q9Y305|ACOT9_HUMAN Acyl-coenzyme A thioesterase 9, mitochondrial OS=Homo sapiens GN=ACOT9 PE=1 SV=2;>sp|Q9Y305-2|ACOT9_HUMAN Isoform 2 of Acyl-coenzyme A thioesterase 9, mitochondrial OS=Homo sapiens GN=ACOT9;>sp|Q9Y305-4|ACOT9_HUMAN Isoform 4 of Acyl-	49.901	0.91197	3728000000	3266700000	1.2795	3140200000	3820600000	1.5889	3230500000	4301600000	1.2042	5184800000	6529800000	1.5515	7317800000	9535900000	1.4799	7119900000	9153400000
Q15067	Peroxisomal acyl-coenzyme A oxidase 1	ACOX1	>sp|Q15067|ACOX1_HUMAN Peroxisomal acyl-coenzyme A oxidase 1 OS=Homo sapiens GN=ACOX1 PE=1 SV=3	74.423	NaN	0	0	NaN	0	0	NaN	0	0	NaN	0	0	NaN	0	0	NaN	10604000	0
Q15067-2;Q15067-3;K7ENF1;K7ELT1;I3L0T4;K7ESC7;I3L4S5;I3L2U4	Peroxisomal acyl-coenzyme A oxidase 1	ACOX1	>sp|Q15067-2|ACOX1_HUMAN Isoform 2 of Peroxisomal acyl-coenzyme A oxidase 1 OS=Homo sapiens GN=ACOX1;>sp|Q15067-3|ACOX1_HUMAN Isoform 3 of Peroxisomal acyl-coenzyme A oxidase 1 OS=Homo sapiens GN=ACOX1	74.667	0.74194	1380000000	823400000	0.83542	2842000000	2257000000	1.239	1799800000	1836600000	1.122	4300500000	4815200000	1.1188	3469500000	2899400000	1.0133	2390000000	1759900000
O15254;O15254-2;D6RJ89	Peroxisomal acyl-coenzyme A oxidase 3	ACOX3	>sp|O15254|ACOX3_HUMAN Peroxisomal acyl-coenzyme A oxidase 3 OS=Homo sapiens GN=ACOX3 PE=1 SV=2;>sp|O15254-2|ACOX3_HUMAN Isoform 2 of Peroxisomal acyl-coenzyme A oxidase 3 OS=Homo sapiens GN=ACOX3	77.628	0.84273	166360000	146830000	0.94168	86965000	77273000	1.086	157750000	160690000	0.99578	213690000	309950000	0.81647	138790000	96343000	1.0665	106350000	51745000
P24666;G5E9R5;B5MCC7;P24666-3;P24666-2;F2Z2Q9;D3YTI2	Low molecular weight phosphotyrosine protein phosphatase	ACP1	>sp|P24666|PPAC_HUMAN Low molecular weight phosphotyrosine protein phosphatase OS=Homo sapiens GN=ACP1 PE=1 SV=3;>tr|G5E9R5|G5E9R5_HUMAN Acid phosphatase 1, soluble, isoform CRA_d OS=Homo sapiens GN=ACP1 PE=2 SV=1;>tr|B5MCC7|B5MCC7_HUMAN Low molecular weig	18.042	0.9969	2795000000	2632500000	0.80449	553620000	327410000	1.0166	4759600000	4117200000	1.0893	6457800000	6622100000	1.0881	4043700000	4101600000	1.0677	4589100000	4241400000
P11117;E9PHY0;E9PQY3;E9PP23;B7Z7D2;F5GWV7;E9PKW9;P11117-2;E9PQW9;B7Z6U3;G5EA28	Lysosomal acid phosphatase	ACP2	>sp|P11117|PPAL_HUMAN Lysosomal acid phosphatase OS=Homo sapiens GN=ACP2 PE=1 SV=3;>tr|E9PHY0|E9PHY0_HUMAN Lysosomal acid phosphatase OS=Homo sapiens GN=ACP2 PE=2 SV=1;>tr|E9PQY3|E9PQY3_HUMAN Lysosomal acid phosphatase OS=Homo sapiens GN=ACP2 PE=2 SV=1;>tr	48.344	0.81861	180230000	90341000	0.93451	273230000	189950000	1.1534	178730000	311790000	0.88727	597900000	558320000	1.4471	560240000	564830000	1.2783	729710000	748670000
Q9NPH0;Q9NPH0-2	Lysophosphatidic acid phosphatase type 6	ACP6	>sp|Q9NPH0|PPA6_HUMAN Lysophosphatidic acid phosphatase type 6 OS=Homo sapiens GN=ACP6 PE=1 SV=2;>sp|Q9NPH0-2|PPA6_HUMAN Isoform 2 of Lysophosphatidic acid phosphatase type 6 OS=Homo sapiens GN=ACP6	48.854	NaN	71346000	99922000	NaN	0	0	NaN	65756000	5284000	0.99587	140020000	170140000	1.7383	353380000	992970000	NaN	89143000	29909000
P15309;P15309-2;E9PFE6;P15309-3	Prostatic acid phosphatase;PAPf39	ACPP	>sp|P15309|PPAP_HUMAN Prostatic acid phosphatase OS=Homo sapiens GN=ACPP PE=1 SV=3;>sp|P15309-2|PPAP_HUMAN Isoform 2 of Prostatic acid phosphatase OS=Homo sapiens GN=ACPP;>tr|E9PFE6|E9PFE6_HUMAN Prostatic acid phosphatase (Fragment) OS=Homo sapiens GN=ACPP	44.566	NaN	176610000	0	NaN	0	0	NaN	0	0	NaN	101240000	0	NaN	0	0	NaN	0	0
H0YMC3		ACSBG1	>tr|H0YMC3|H0YMC3_HUMAN Long-chain-fatty-acid--CoA ligase ACSBG1 (Fragment) OS=Homo sapiens GN=ACSBG1 PE=2 SV=1	27.601	NaN	0	0	1.0115	23359000	19054000	NaN	0	0	NaN	0	0	NaN	0	0	NaN	0	0
E9PF16;B4DHT5;Q96CM8;B4DFQ6;B4DUF5;D6RF87	Acyl-CoA synthetase family member 2, mitochondrial	ACSF2	>tr|E9PF16|E9PF16_HUMAN Acyl-CoA synthetase family member 2, mitochondrial OS=Homo sapiens GN=ACSF2 PE=2 SV=1;>tr|B4DHT5|B4DHT5_HUMAN Acyl-CoA synthetase family member 2, mitochondrial OS=Homo sapiens GN=ACSF2 PE=2 SV=1;>sp|Q96CM8|ACSF2_HUMAN Acyl-CoA synt	63.652	0.67688	120910000	70301000	NaN	27463000	0	0.88317	84211000	67335000	1.3796	70473000	151030000	NaN	153780000	178120000	1.3448	202220000	258720000
Q4G176;F5H5A1;F5H755;F5H362;F5H2G6;H0YGC7;F5GX20;F5H3B2;H0YH37;H0YGJ0	Acyl-CoA synthetase family member 3, mitochondrial	ACSF3	>sp|Q4G176|ACSF3_HUMAN Acyl-CoA synthetase family member 3, mitochondrial OS=Homo sapiens GN=ACSF3 PE=1 SV=3;>tr|F5H5A1|F5H5A1_HUMAN Acyl-CoA synthetase family member 3, mitochondrial OS=Homo sapiens GN=ACSF3 PE=2 SV=1;>tr|F5H755|F5H755_HUMAN Acyl-CoA synt	64.129	0.78582	2702800000	1683300000	0.90857	1016000000	789590000	1.7236	1192600000	1764200000	1.2162	2219300000	2548700000	2.1692	2397600000	4169400000	1.8492	2574100000	4044100000
B7Z452		ACSL1	>tr|B7Z452|B7Z452_HUMAN Long-chain-fatty-acid--CoA ligase 1 OS=Homo sapiens GN=ACSL1 PE=2 SV=1	77.906	NaN	0	0	NaN	0	0	NaN	0	0	NaN	0	0	NaN	0	0	NaN	13855000	12740000
P33121;E7EPM6;P33121-2;B7Z3Z9;D6RER0;H0Y9U7;H0Y9Z9;D6RG07	Long-chain-fatty-acid--CoA ligase 1	ACSL1	>sp|P33121|ACSL1_HUMAN Long-chain-fatty-acid--CoA ligase 1 OS=Homo sapiens GN=ACSL1 PE=1 SV=1;>tr|E7EPM6|E7EPM6_HUMAN Long-chain-fatty-acid--CoA ligase 1 OS=Homo sapiens GN=ACSL1 PE=2 SV=1;>sp|P33121-2|ACSL1_HUMAN Isoform 2 of Long-chain-fatty-acid--CoA li	77.942	0.81599	410230000	342020000	1.4043	280800000	546730000	0.79466	155000000	121270000	0.80825	855000000	615840000	0.93765	308420000	265200000	0.98481	418170000	339740000
O95573;H7C260;H7BYZ7;F5GWH2;F5H062;C9JC11	Long-chain-fatty-acid--CoA ligase 3	ACSL3	>sp|O95573|ACSL3_HUMAN Long-chain-fatty-acid--CoA ligase 3 OS=Homo sapiens GN=ACSL3 PE=1 SV=3	80.419	0.7889	8681800000	6197900000	0.86061	4041400000	2976900000	0.72142	6939400000	3938900000	0.85687	8666200000	7356500000	0.67504	13333000000	7755500000	0.67127	11394000000	6564900000
D6RD96		ACSL4	>tr|D6RD96|D6RD96_HUMAN Long-chain-fatty-acid--CoA ligase 4 (Fragment) OS=Homo sapiens GN=ACSL4 PE=2 SV=1	16.409	NaN	0	0	NaN	0	0	NaN	10383000	4973000	NaN	0	0	NaN	0	0	NaN	0	0
O60488;O60488-2;D6RF95;H0Y9A0;D6RFW9;D6RDA8	Long-chain-fatty-acid--CoA ligase 4	ACSL4	>sp|O60488|ACSL4_HUMAN Long-chain-fatty-acid--CoA ligase 4 OS=Homo sapiens GN=ACSL4 PE=1 SV=2;>sp|O60488-2|ACSL4_HUMAN Isoform Short of Long-chain-fatty-acid--CoA ligase 4 OS=Homo sapiens GN=ACSL4	79.187	0.57935	2755400000	1338100000	0.72194	806760000	578510000	0.68089	2083800000	1237800000	0.78663	2900200000	2146700000	0.84586	2904400000	1955500000	0.75954	2327400000	1587500000
Q9ULC5;Q9ULC5-3;Q9ULC5-4;B4DX30	Long-chain-fatty-acid--CoA ligase 5	ACSL5	>sp|Q9ULC5|ACSL5_HUMAN Long-chain-fatty-acid--CoA ligase 5 OS=Homo sapiens GN=ACSL5 PE=1 SV=1;>sp|Q9ULC5-3|ACSL5_HUMAN Isoform 2 of Long-chain-fatty-acid--CoA ligase 5 OS=Homo sapiens GN=ACSL5;>sp|Q9ULC5-4|ACSL5_HUMAN Isoform 3 of Long-chain-fatty-acid--Co	75.99	0.97423	12038000000	10557000000	1.8342	9376200000	17667000000	1.6193	12569000000	18486000000	2.4166	7477400000	17832000000	2.1919	16002000000	28286000000	2.7311	13072000000	31299000000
Q53FZ2-2;Q53FZ2;H3BVD5;E7ETR5;H3BSM0;H3BT38	Acyl-coenzyme A synthetase ACSM3, mitochondrial	ACSM3	>sp|Q53FZ2-2|ACSM3_HUMAN Isoform 2 of Acyl-coenzyme A synthetase ACSM3, mitochondrial OS=Homo sapiens GN=ACSM3;>sp|Q53FZ2|ACSM3_HUMAN Acyl-coenzyme A synthetase ACSM3, mitochondrial OS=Homo sapiens GN=ACSM3 PE=1 SV=2;>tr|H3BVD5|H3BVD5_HUMAN Acyl-coenzyme A	49.485	NaN	11208000	6670300	NaN	0	0	NaN	0	0	NaN	9949100	8666800	NaN	0	0	NaN	0	0
Q9NR19;Q9NR19-2;E7EWU3;F8WCJ4;C9IYL0;B4DEH9;C9JY31;C9JXD9;F8WDJ9;C9J7L5	Acetyl-coenzyme A synthetase, cytoplasmic	ACSS2	>sp|Q9NR19|ACSA_HUMAN Acetyl-coenzyme A synthetase, cytoplasmic OS=Homo sapiens GN=ACSS2 PE=1 SV=1;>sp|Q9NR19-2|ACSA_HUMAN Isoform 2 of Acetyl-coenzyme A synthetase, cytoplasmic OS=Homo sapiens GN=ACSS2;>tr|E7EWU3|E7EWU3_HUMAN Acetyl-coenzyme A synthetase,	78.579	0.80729	331040000	167360000	0.66762	427000000	232230000	0.97502	454920000	475600000	0.6553	534020000	299060000	1.1638	1292400000	1593300000	1.2727	1189300000	1072000000
Q5T8M7		ACTA1	>tr|Q5T8M7|Q5T8M7_HUMAN Actin, alpha skeletal muscle OS=Homo sapiens GN=ACTA1 PE=3 SV=1	37.824	NaN	0	0	NaN	0	0	NaN	0	0	NaN	3380300	2757100	NaN	0	0	NaN	0	0
C9JTX5		ACTB	>tr|C9JTX5|C9JTX5_HUMAN Actin, cytoplasmic 1 (Fragment) OS=Homo sapiens GN=ACTB PE=2 SV=1	8.5336	NaN	0	0	NaN	0	0	NaN	0	0	NaN	0	0	NaN	0	0	NaN	0	0
C9JZR7		ACTB	>tr|C9JZR7|C9JZR7_HUMAN Actin, cytoplasmic 1 (Fragment) OS=Homo sapiens GN=ACTB PE=2 SV=1	11.394	NaN	0	0	NaN	0	0	NaN	0	0	NaN	0	0	NaN	0	0	NaN	0	0
C9JUM1		ACTB	>tr|C9JUM1|C9JUM1_HUMAN Actin, cytoplasmic 1 (Fragment) OS=Homo sapiens GN=ACTB PE=2 SV=1	10.979	NaN	0	0	NaN	3971900	3082400	NaN	0	0	1.304	137100000	149180000	NaN	0	0	NaN	0	0
P60709;E7EVS6;G5E9R0	Actin, cytoplasmic 1;Actin, cytoplasmic 1, N-terminally processed	ACTB	>sp|P60709|ACTB_HUMAN Actin, cytoplasmic 1 OS=Homo sapiens GN=ACTB PE=1 SV=1	41.736	0.93958	200460000	231020000	1.1846	1086400000	951420000	NaN	72166000	60497000	0.965	3625300000	3621400000	0.71371	165210000	96492000	NaN	157430000	141860000
Q562R1	Beta-actin-like protein 2	ACTBL2	>sp|Q562R1|ACTBL_HUMAN Beta-actin-like protein 2 OS=Homo sapiens GN=ACTBL2 PE=1 SV=2	42.003	0.61324	1220600000	702020000	0.88683	166260000	122900000	0.75852	660410000	474940000	0.86395	824520000	911130000	0.76063	3684400000	2070000000	0.8412	2810900000	1514500000
P68032;P63267;P62736;P68133;Q5T8M8;A6NL76;P63267-2;C9JFL5;F6UVQ4;F6QUT6;F8WB63;B8ZZJ2	Actin, alpha cardiac muscle 1;Actin, gamma-enteric smooth muscle;Actin, aortic smooth muscle;Actin, alpha skeletal muscle	ACTC1;ACTG2;ACTA2;ACTA1	>sp|P68032|ACTC_HUMAN Actin, alpha cardiac muscle 1 OS=Homo sapiens GN=ACTC1 PE=1 SV=1;>sp|P63267|ACTH_HUMAN Actin, gamma-enteric smooth muscle OS=Homo sapiens GN=ACTG2 PE=1 SV=1;>sp|P62736|ACTA_HUMAN Actin, aortic smooth muscle OS=Homo sapiens GN=ACTA2 PE	42.019	0.98096	36361000000	36264000000	1.0755	80973000000	86481000000	1.0021	44275000000	36174000000	1.0211	79101000000	82073000000	0.8426	81555000000	55094000000	0.93465	69469000000	56940000000
I3L4N8;F8WCH0		ACTG1	>tr|I3L4N8|I3L4N8_HUMAN Actin, cytoplasmic 2, N-terminally processed (Fragment) OS=Homo sapiens GN=ACTG1 PE=2 SV=1	26.934	NaN	0	0	NaN	0	0	NaN	0	0	NaN	0	0	NaN	0	0	NaN	0	0
K7EM38		ACTG1	>tr|K7EM38|K7EM38_HUMAN Actin, cytoplasmic 2, N-terminally processed (Fragment) OS=Homo sapiens GN=ACTG1 PE=2 SV=1	14.522	NaN	0	0	1.3219	27870000	19965000	1.2134	95178000	104740000	0.9701	727230000	688960000	NaN	0	0	NaN	0	0
P63261;I3L3I0;I3L1U9;I3L3R2;J3KT65	Actin, cytoplasmic 2;Actin, cytoplasmic 2, N-terminally processed	ACTG1	>sp|P63261|ACTG_HUMAN Actin, cytoplasmic 2 OS=Homo sapiens GN=ACTG1 PE=1 SV=1;>tr|I3L3I0|I3L3I0_HUMAN Actin, cytoplasmic 2, N-terminally processed (Fragment) OS=Homo sapiens GN=ACTG1 PE=2 SV=1;>tr|I3L1U9|I3L1U9_HUMAN Actin, cytoplasmic 2, N-terminally proc	41.792	0.94747	357390000000	322060000000	1.0767	410510000000	437690000000	0.98835	499260000000	447630000000	0.98919	659530000000	652300000000	0.84852	819580000000	592290000000	0.94162	759420000000	663970000000
O96019;O96019-2;H7C5S0;C9JQT2	Actin-like protein 6A	ACTL6A	>sp|O96019|ACL6A_HUMAN Actin-like protein 6A OS=Homo sapiens GN=ACTL6A PE=1 SV=1;>sp|O96019-2|ACL6A_HUMAN Isoform 2 of Actin-like protein 6A OS=Homo sapiens GN=ACTL6A	47.46	1.2801	612400000	777570000	0.98324	2637300000	2684500000	0.80254	1441700000	1119800000	0.89987	2247800000	1994200000	1.0713	4340200000	3907300000	1.0436	4218000000	4259600000
H9KV75;H7C5W8;G3V2W4;H0YJW3;H0YJ11;G3V2X9;G3V2E8;Q92953		ACTN1	>tr|H9KV75|H9KV75_HUMAN Alpha-actinin-1 OS=Homo sapiens GN=ACTN1 PE=2 SV=1	94.825	NaN	0	0	NaN	0	0	1.1462	110200000	131400000	NaN	9023500	8585600	0.79869	567060000	432660000	1.0471	357120000	417030000
P12814;P12814-3;P12814-2;P12814-4;G3V2N5;G3V5M4;G3V380	Alpha-actinin-1	ACTN1	>sp|P12814|ACTN1_HUMAN Alpha-actinin-1 OS=Homo sapiens GN=ACTN1 PE=1 SV=2;>sp|P12814-3|ACTN1_HUMAN Isoform 3 of Alpha-actinin-1 OS=Homo sapiens GN=ACTN1;>sp|P12814-2|ACTN1_HUMAN Isoform 2 of Alpha-actinin-1 OS=Homo sapiens GN=ACTN1;>sp|P12814-4|ACTN1_HUMAN	103.06	1.103	15361000000	15094000000	1.408	17169000000	22920000000	1.0767	35660000000	32178000000	0.88885	28104000000	23984000000	0.87601	45463000000	35131000000	0.90078	41587000000	33438000000
P35609;B2RCS5;B7Z4P8	Alpha-actinin-2	ACTN2	>sp|P35609|ACTN2_HUMAN Alpha-actinin-2 OS=Homo sapiens GN=ACTN2 PE=1 SV=1;>tr|B2RCS5|B2RCS5_HUMAN Actinin, alpha 2, isoform CRA_b OS=Homo sapiens GN=ACTN2 PE=2 SV=1	103.85	NaN	106410000	0	NaN	804260000	0	NaN	0	0	NaN	0	0	NaN	1802000	1490500	NaN	0	0
Q08043	Alpha-actinin-3	ACTN3	>sp|Q08043|ACTN3_HUMAN Alpha-actinin-3 OS=Homo sapiens GN=ACTN3 PE=1 SV=2	103.24	NaN	0	0	NaN	0	0	NaN	155790000	131070000	NaN	0	0	NaN	26700000	22040000	NaN	67568000	25595000
O43707;O43707-2;O43707-3;F5GXS2;H7C144;K7EJH8;K7EP19;D6RH00	Alpha-actinin-4	ACTN4	>sp|O43707|ACTN4_HUMAN Alpha-actinin-4 OS=Homo sapiens GN=ACTN4 PE=1 SV=2;>sp|O43707-2|ACTN4_HUMAN Isoform ACTN4ISO of Alpha-actinin-4 OS=Homo sapiens GN=ACTN4	104.85	1.3598	47093000000	61301000000	1.6591	84685000000	126210000000	1.0835	157540000000	144750000000	1.2061	117450000000	142940000000	0.86111	217200000000	162990000000	0.98833	183150000000	170310000000
Q9NZ32;G3V2Q5;G3V5Y4;F6S9Y6;H0YJD9;G3V524;G3V4K6	Actin-related protein 10	ACTR10	>sp|Q9NZ32|ARP10_HUMAN Actin-related protein 10 OS=Homo sapiens GN=ACTR10 PE=1 SV=1	46.306	NaN	72585000	37990000	0.87566	255150000	207540000	0.82278	367040000	276470000	1.0836	928190000	941370000	0.80086	760340000	508300000	0.81925	681990000	540040000
P61163;B4DXP9;R4GMT0;F5H3I4	Alpha-centractin	ACTR1A	>sp|P61163|ACTZ_HUMAN Alpha-centractin OS=Homo sapiens GN=ACTR1A PE=1 SV=1;>tr|B4DXP9|B4DXP9_HUMAN Alpha-centractin OS=Homo sapiens GN=ACTR1A PE=2 SV=1;>tr|R4GMT0|R4GMT0_HUMAN Alpha-centractin OS=Homo sapiens GN=ACTR1A PE=3 SV=1;>tr|F5H3I4|F5H3I4_HUMAN Alp	42.613	0.85972	5472600000	4279500000	0.85218	8464100000	5722200000	0.90631	6240200000	5091400000	0.98204	8424000000	8046800000	0.87725	8660300000	5496500000	0.9137	7101400000	4719600000
P42025	Beta-centractin	ACTR1B	>sp|P42025|ACTY_HUMAN Beta-centractin OS=Homo sapiens GN=ACTR1B PE=1 SV=1	42.293	0.8608	310870000	229370000	0.74833	283680000	267180000	0.86504	582310000	424830000	1.1363	495220000	600010000	0.88363	379770000	222130000	0.86707	160790000	110340000
P61160;P61160-2;F5H6T1	Actin-related protein 2	ACTR2	>sp|P61160|ARP2_HUMAN Actin-related protein 2 OS=Homo sapiens GN=ACTR2 PE=1 SV=1;>sp|P61160-2|ARP2_HUMAN Isoform 2 of Actin-related protein 2 OS=Homo sapiens GN=ACTR2;>tr|F5H6T1|F5H6T1_HUMAN Actin-related protein 2 OS=Homo sapiens GN=ACTR2 PE=2 SV=1	44.76	0.99284	6553100000	6238700000	0.90742	4475700000	3372000000	1.0072	11322000000	9348600000	1	14144000000	13752000000	1.0317	17154000000	15876000000	1.028	11637000000	10615000000
P61158;B4DXW1;F5H3P5;Q9C0K3;H7C4J1;C9IZN3;F8WEW2;F8WE84	Actin-related protein 3	ACTR3	>sp|P61158|ARP3_HUMAN Actin-related protein 3 OS=Homo sapiens GN=ACTR3 PE=1 SV=3;>tr|B4DXW1|B4DXW1_HUMAN Actin-related protein 3 OS=Homo sapiens GN=ACTR3 PE=2 SV=1;>tr|F5H3P5|F5H3P5_HUMAN Actin-related protein 3 OS=Homo sapiens GN=ACTR3 PE=2 SV=1	47.371	0.9811	5740200000	5892300000	1.0549	9260400000	9914300000	1.1137	6790600000	7301400000	0.98746	15308000000	16432000000	0.9818	16557000000	14211000000	1.0639	17088000000	14242000000
Q9P1U1;Q9P1U1-2;Q9P1U1-3	Actin-related protein 3B	ACTR3B	>sp|Q9P1U1|ARP3B_HUMAN Actin-related protein 3B OS=Homo sapiens GN=ACTR3B PE=2 SV=1;>sp|Q9P1U1-2|ARP3B_HUMAN Isoform 2 of Actin-related protein 3B OS=Homo sapiens GN=ACTR3B;>sp|Q9P1U1-3|ARP3B_HUMAN Isoform 3 of Actin-related protein 3B OS=Homo sapiens GN=A	47.607	NaN	0	0	NaN	20373000	0	NaN	41038000	0	NaN	0	0	NaN	0	0	NaN	0	0
Q9H9F9	Actin-related protein 5	ACTR5	>sp|Q9H9F9|ARP5_HUMAN Actin-related protein 5 OS=Homo sapiens GN=ACTR5 PE=1 SV=2	68.297	1.0322	83942000	58165000	0.89229	171090000	79132000	0.70665	186910000	51014000	1.1963	141950000	224710000	0.94075	95196000	55226000	NaN	77383000	0
Q9GZN1;F8VP72;F8W043;F8W0Q1;F8VRL1;F8W057;G3V1Y1	Actin-related protein 6	ACTR6	>sp|Q9GZN1|ARP6_HUMAN Actin-related protein 6 OS=Homo sapiens GN=ACTR6 PE=1 SV=1;>tr|F8VP72|F8VP72_HUMAN Actin-related protein 6 OS=Homo sapiens GN=ACTR6 PE=2 SV=1;>tr|F8W043|F8W043_HUMAN Actin-related protein 6 OS=Homo sapiens GN=ACTR6 PE=2 SV=1;>tr|F8W0Q	45.81	NaN	0	0	NaN	0	0	NaN	25326000	0	NaN	5789900	46438000	NaN	0	0	NaN	0	0
Q9H981;Q9H981-2;H0Y849	Actin-related protein 8	ACTR8	>sp|Q9H981|ARP8_HUMAN Actin-related protein 8 OS=Homo sapiens GN=ACTR8 PE=1 SV=2;>sp|Q9H981-2|ARP8_HUMAN Isoform 2 of Actin-related protein 8 OS=Homo sapiens GN=ACTR8;>tr|H0Y849|H0Y849_HUMAN Actin-related protein 8 (Fragment) OS=Homo sapiens GN=ACTR8 PE=4	70.483	0.8094	93166000	74554000	0.6716	123080000	77388000	0.618	296370000	189670000	1.1709	221960000	217710000	0.93314	98612000	211130000	NaN	163880000	57067000
Q04771	Activin receptor type-1	ACVR1	>sp|Q04771|ACVR1_HUMAN Activin receptor type-1 OS=Homo sapiens GN=ACVR1 PE=1 SV=1	57.152	0.96219	53147000	61119000	NaN	0	0	NaN	0	0	NaN	9879900	0	NaN	0	0	NaN	0	0
C9JYZ0;F8WC59		ACY1	>tr|C9JYZ0|C9JYZ0_HUMAN Aminoacylase-1 (Fragment) OS=Homo sapiens GN=ACY1 PE=2 SV=1;>tr|F8WC59|F8WC59_HUMAN Aminoacylase-1 OS=Homo sapiens GN=ACY1 PE=2 SV=1	25.826	NaN	0	0	NaN	0	0	NaN	51134000	57628000	NaN	0	0	NaN	0	0	NaN	0	0
Q03154;Q03154-4;B4DNW0;Q03154-2;Q03154-3	Aminoacylase-1	ACY1	>sp|Q03154|ACY1_HUMAN Aminoacylase-1 OS=Homo sapiens GN=ACY1 PE=1 SV=1;>sp|Q03154-4|ACY1_HUMAN Isoform 4 of Aminoacylase-1 OS=Homo sapiens GN=ACY1;>tr|B4DNW0|B4DNW0_HUMAN Aminoacylase-1 OS=Homo sapiens GN=ACY1 PE=2 SV=1;>sp|Q03154-2|ACY1_HUMAN Isoform 2 of	45.884	0.64933	271000000	157990000	0.87768	153570000	94210000	1.6278	364350000	697020000	1.3734	750240000	1143400000	2.022	843660000	1676600000	1.758	301400000	586310000
P07311;G3V2U7;G3V3F8;P07311-2;G3V597	Acylphosphatase-1;Acylphosphatase	ACYP1	>sp|P07311|ACYP1_HUMAN Acylphosphatase-1 OS=Homo sapiens GN=ACYP1 PE=1 SV=2;>tr|G3V2U7|G3V2U7_HUMAN Acylphosphatase OS=Homo sapiens GN=ACYP1 PE=2 SV=1	11.261	1.0456	295480000	236960000	0.82321	386220000	258700000	0.72457	326820000	211330000	0.96373	539360000	594520000	0.64311	406880000	467720000	0.70331	409550000	390690000
P14621;U3KPX8;U3KQL2;U3KPX1	Acylphosphatase-2	ACYP2	>sp|P14621|ACYP2_HUMAN Acylphosphatase-2 OS=Homo sapiens GN=ACYP2 PE=1 SV=2;>tr|U3KPX8|U3KPX8_HUMAN Acylphosphatase-2 OS=Homo sapiens GN=ACYP2 PE=3 SV=1;>tr|U3KQL2|U3KQL2_HUMAN Acylphosphatase-2 OS=Homo sapiens GN=ACYP2 PE=3 SV=1	11.139	0.77577	75433000	32273000	0.73623	25608000	14685000	NaN	14730000	15229000	1.0382	189960000	212010000	1.2722	115090000	144320000	1.1602	113710000	135020000
P00813;F5GWI4;F5GXW0;F5GYD4	Adenosine deaminase	ADA	>sp|P00813|ADA_HUMAN Adenosine deaminase OS=Homo sapiens GN=ADA PE=1 SV=3;>tr|F5GWI4|F5GWI4_HUMAN Adenosine deaminase OS=Homo sapiens GN=ADA PE=2 SV=1;>tr|F5GXW0|F5GXW0_HUMAN Adenosine deaminase OS=Homo sapiens GN=ADA PE=2 SV=1	40.764	0.77141	221680000	141690000	1.4416	251340000	246560000	1.8337	310820000	609010000	1.2532	522170000	601800000	1.3911	605490000	737920000	1.8891	463230000	756850000
O14672;B4DU28;C9J9B4;H3BS53;H0YK87;H0YNC5	Disintegrin and metalloproteinase domain-containing protein 10	ADAM10	>sp|O14672|ADA10_HUMAN Disintegrin and metalloproteinase domain-containing protein 10 OS=Homo sapiens GN=ADAM10 PE=1 SV=1	84.141	0.7126	601340000	431280000	1.2971	93528000	56175000	0.84454	395740000	302410000	1.0876	376910000	520060000	1.055	1035500000	836480000	0.87629	1098300000	916060000
Q13444;Q13444-3;Q13444-2;Q13444-12;Q13444-5;Q13444-4;Q13444-7;Q13444-6;Q13444-10;Q13444-9;Q13444-8;U3KQL5;Q13444-11;A6NG98	Disintegrin and metalloproteinase domain-containing protein 15	ADAM15	>sp|Q13444|ADA15_HUMAN Disintegrin and metalloproteinase domain-containing protein 15 OS=Homo sapiens GN=ADAM15 PE=1 SV=4;>sp|Q13444-3|ADA15_HUMAN Isoform 3 of Disintegrin and metalloproteinase domain-containing protein 15 OS=Homo sapiens GN=ADAM15;>sp|Q13	92.958	0.68475	254960000	167040000	0.48079	206390000	59192000	1.0471	281540000	212010000	0.78487	176660000	174280000	0.96292	362090000	288380000	0.90606	286360000	242180000
P78536;P78536-2;E7EUI5	Disintegrin and metalloproteinase domain-containing protein 17	ADAM17	>sp|P78536|ADA17_HUMAN Disintegrin and metalloproteinase domain-containing protein 17 OS=Homo sapiens GN=ADAM17 PE=1 SV=1;>sp|P78536-2|ADA17_HUMAN Isoform B of Disintegrin and metalloproteinase domain-containing protein 17 OS=Homo sapiens GN=ADAM17;>tr|E7E	93.02	1.0173	123090000	116460000	NaN	35539000	19258000	0.85992	123060000	83463000	0.96849	160270000	132660000	0.9568	449610000	369680000	0.94077	275650000	216620000
Q13443;F8WC54;Q13443-2;A0AVL1;C9J6H5;C9JPM3	Disintegrin and metalloproteinase domain-containing protein 9	ADAM9	>sp|Q13443|ADAM9_HUMAN Disintegrin and metalloproteinase domain-containing protein 9 OS=Homo sapiens GN=ADAM9 PE=1 SV=1;>tr|F8WC54|F8WC54_HUMAN Disintegrin and metalloproteinase domain-containing protein 9 OS=Homo sapiens GN=ADAM9 PE=2 SV=1;>sp|Q13443-2|AD	90.555	0.6294	105740000	38506000	NaN	0	0	0.90922	23886000	20460000	0.87404	12966000	14825000	0.51332	37761000	16012000	0.46821	38286000	13276000
O75689	Arf-GAP with dual PH domain-containing protein 1	ADAP1	>sp|O75689|ADAP1_HUMAN Arf-GAP with dual PH domain-containing protein 1 OS=Homo sapiens GN=ADAP1 PE=1 SV=2	43.395	0.72396	87660000	56768000	0.97727	246690000	183560000	1.1171	301480000	287040000	0.96684	900800000	874200000	0.89844	537130000	258880000	1.0555	193540000	110740000
P55265-2;P55265-3;H0YCK3	Double-stranded RNA-specific adenosine deaminase	ADAR	>sp|P55265-2|DSRAD_HUMAN Isoform 2 of Double-stranded RNA-specific adenosine deaminase OS=Homo sapiens GN=ADAR;>sp|P55265-3|DSRAD_HUMAN Isoform 3 of Double-stranded RNA-specific adenosine deaminase OS=Homo sapiens GN=ADAR;>tr|H0YCK3|H0YCK3_HUMAN Double-str	133.27	NaN	0	0	NaN	203940000	80082000	1.1857	176520000	184420000	1.0345	61609000	21432000	1.3979	248800000	261770000	1.1824	269980000	267320000
P55265;P55265-4;E7ENU4;P55265-5	Double-stranded RNA-specific adenosine deaminase	ADAR	>sp|P55265|DSRAD_HUMAN Double-stranded RNA-specific adenosine deaminase OS=Homo sapiens GN=ADAR PE=1 SV=4;>sp|P55265-4|DSRAD_HUMAN Isoform 4 of Double-stranded RNA-specific adenosine deaminase OS=Homo sapiens GN=ADAR;>tr|E7ENU4|E7ENU4_HUMAN Double-stranded	136.06	0.81631	1879300000	1424700000	0.99819	8250700000	6542400000	1.0519	14931000000	12753000000	0.96692	9588000000	8836900000	1.2377	22285000000	20718000000	1.1238	17105000000	16875000000
Q96EY9	Probable inactive tRNA-specific adenosine deaminase-like protein 3	ADAT3	>sp|Q96EY9|ADAT3_HUMAN Probable inactive tRNA-specific adenosine deaminase-like protein 3 OS=Homo sapiens GN=ADAT3 PE=1 SV=1	38.07	NaN	91219000	15496000	NaN	0	0	NaN	27757000	22602000	1.1595	59378000	78888000	1.1364	106900000	91332000	1.1693	23346000	15716000
Q8NI60;Q5T7A4;Q8NI60-3;Q5T7A2;Q8NI60-4;Q8NI60-2;E7EVZ8	Chaperone activity of bc1 complex-like, mitochondrial	ADCK3	>sp|Q8NI60|ADCK3_HUMAN Chaperone activity of bc1 complex-like, mitochondrial OS=Homo sapiens GN=ADCK3 PE=1 SV=1;>tr|Q5T7A4|Q5T7A4_HUMAN Chaperone activity of bc1 complex-like, mitochondrial OS=Homo sapiens GN=ADCK3 PE=2 SV=1;>sp|Q8NI60-3|ADCK3_HUMAN Isofor	71.949	0.55505	159070000	24572000	1.0443	186020000	171710000	1.8243	123440000	295830000	1.388	403560000	469210000	2.2234	333590000	774110000	2.1336	272400000	637210000
Q96D53;Q96D53-2;M0R001;M0R011;M0R362;M0R3F7;M0R0L2;M0QZZ2	Uncharacterized aarF domain-containing protein kinase 4	ADCK4	>sp|Q96D53|ADCK4_HUMAN Uncharacterized aarF domain-containing protein kinase 4 OS=Homo sapiens GN=ADCK4 PE=1 SV=2;>sp|Q96D53-2|ADCK4_HUMAN Isoform 2 of Uncharacterized aarF domain-containing protein kinase 4 OS=Homo sapiens GN=ADCK4	60.069	NaN	15147000	15495000	1.0063	6535100	6020100	NaN	32863000	72380000	1.5526	167690000	218340000	1.4802	62966000	82119000	1.1373	338970000	1331500000
Q08462;B7Z2C1	Adenylate cyclase type 2	ADCY2	>sp|Q08462|ADCY2_HUMAN Adenylate cyclase type 2 OS=Homo sapiens GN=ADCY2 PE=1 SV=5;>tr|B7Z2C1|B7Z2C1_HUMAN Adenylate cyclase type 2 OS=Homo sapiens GN=ADCY2 PE=2 SV=1	123.6	NaN	0	0	NaN	0	0	NaN	25574000	25849000	NaN	0	0	0.9742	478400000	354740000	NaN	16121000	13952000
O60266;B3KT86;U3KQ91;H7C1S5;H7C1A6;C9JLX3	Adenylate cyclase type 3	ADCY3	>sp|O60266|ADCY3_HUMAN Adenylate cyclase type 3 OS=Homo sapiens GN=ADCY3 PE=1 SV=3;>tr|B3KT86|B3KT86_HUMAN Adenylate cyclase type 3 OS=Homo sapiens GN=ADCY3 PE=2 SV=1;>tr|U3KQ91|U3KQ91_HUMAN Adenylate cyclase type 3 (Fragment) OS=Homo sapiens GN=ADCY3 PE=3	128.96	NaN	3246700	5932900	1.0366	36528000	8321800	NaN	18299000	19659000	NaN	15119000	14851000	NaN	25077000	78860000	NaN	0	10957000
P35611;P35611-2;E7EV99;A2A3N8;E7ENY0;P35611-3;H0Y9H2;D6RF25;D6RJE2;H0YFD8;D6RAH3;P35612;H0YG19;P35612-2;P35612-8;P35612-4;P35612-3	Alpha-adducin	ADD1	>sp|P35611|ADDA_HUMAN Alpha-adducin OS=Homo sapiens GN=ADD1 PE=1 SV=2;>sp|P35611-2|ADDA_HUMAN Isoform 2 of Alpha-adducin OS=Homo sapiens GN=ADD1;>tr|E7EV99|E7EV99_HUMAN Alpha-adducin OS=Homo sapiens GN=ADD1 PE=2 SV=1;>tr|A2A3N8|A2A3N8_HUMAN Adducin 1 (Alph	80.954	0.52492	367650000	173530000	0.69966	405040000	209250000	0.60446	744280000	275340000	1.1725	352630000	338340000	1.024	495730000	360370000	0.80363	678010000	469010000
Q9UEY8;Q9UEY8-2	Gamma-adducin	ADD3	>sp|Q9UEY8|ADDG_HUMAN Gamma-adducin OS=Homo sapiens GN=ADD3 PE=1 SV=1;>sp|Q9UEY8-2|ADDG_HUMAN Isoform 1 of Gamma-adducin OS=Homo sapiens GN=ADD3	79.154	NaN	85824000	12752000	NaN	10516000	10275000	0.71769	75887000	48471000	0.85249	113890000	68144000	NaN	20085000	22610000	NaN	174800000	0
P11766;H0YAG8;D6RFE4;D6RAY0;D6R9G2	Alcohol dehydrogenase class-3	ADH5	>sp|P11766|ADHX_HUMAN Alcohol dehydrogenase class-3 OS=Homo sapiens GN=ADH5 PE=1 SV=4	39.724	1.0716	7784900000	8343000000	0.85354	9411200000	7405400000	0.99513	10866000000	8831000000	1.0438	15374000000	15339000000	1.1267	19027000000	18554000000	1.0961	16170000000	17475000000
Q9BV57;Q9BV57-2;H7C382	1,2-dihydroxy-3-keto-5-methylthiopentene dioxygenase	ADI1	>sp|Q9BV57|MTND_HUMAN 1,2-dihydroxy-3-keto-5-methylthiopentene dioxygenase OS=Homo sapiens GN=ADI1 PE=1 SV=1;>sp|Q9BV57-2|MTND_HUMAN Isoform 2 of 1,2-dihydroxy-3-keto-5-methylthiopentene dioxygenase OS=Homo sapiens GN=ADI1	21.498	0.7452	1116500000	633000000	1.0759	409140000	298450000	0.76353	3232000000	2112100000	0.83062	2897300000	2436200000	0.6418	2230400000	1014800000	0.75322	2837100000	1451300000
Q5TBU2		ADIRF	>tr|Q5TBU2|Q5TBU2_HUMAN Adipogenesis regulatory factor (Fragment) OS=Homo sapiens GN=ADIRF PE=2 SV=1	4.0935	NaN	0	0	NaN	0	0	NaN	0	0	NaN	0	0	NaN	938220	1794200	NaN	3002100	4758500
Q15847	Adipogenesis regulatory factor	ADIRF	>sp|Q15847|ADIRF_HUMAN Adipogenesis regulatory factor OS=Homo sapiens GN=ADIRF PE=1 SV=1	7.8547	NaN	0	0	1.0281	5441100000	6268200000	2.1132	5964400000	9708100000	1.9319	2925200000	5022100000	1.9683	12778000000	26641000000	2.5151	10693000000	32549000000
P55263;P55263-2;P55263-3;P55263-4	Adenosine kinase	ADK	>sp|P55263|ADK_HUMAN Adenosine kinase OS=Homo sapiens GN=ADK PE=1 SV=2;>sp|P55263-2|ADK_HUMAN Isoform 2 of Adenosine kinase OS=Homo sapiens GN=ADK;>sp|P55263-3|ADK_HUMAN Isoform 3 of Adenosine kinase OS=Homo sapiens GN=ADK;>sp|P55263-4|ADK_HUMAN Isoform 4	40.545	0.95162	1564300000	1906600000	1.2141	756530000	684320000	0.98066	5703600000	4938500000	0.8304	7488200000	6219700000	1.1035	7730800000	7299600000	1.1082	5906300000	5608400000
P35318;E9PQE6;E9PL83	ADM;Adrenomedullin;Proadrenomedullin N-20 terminal peptide	ADM	>sp|P35318|ADML_HUMAN ADM OS=Homo sapiens GN=ADM PE=1 SV=1;>tr|E9PQE6|E9PQE6_HUMAN Proadrenomedullin N-20 terminal peptide OS=Homo sapiens GN=ADM PE=2 SV=1;>tr|E9PL83|E9PL83_HUMAN Proadrenomedullin N-20 terminal peptide OS=Homo sapiens GN=ADM PE=2 SV=1	20.42	NaN	0	0	NaN	0	0	NaN	2433600	1274000	NaN	0	0	NaN	0	0	NaN	0	0
Q9H2P0;E9PQK8	Activity-dependent neuroprotector homeobox protein	ADNP	>sp|Q9H2P0|ADNP_HUMAN Activity-dependent neuroprotector homeobox protein OS=Homo sapiens GN=ADNP PE=1 SV=1	123.56	1.3082	443770000	570840000	0.86491	808450000	632720000	0.79179	3050700000	1906600000	1.0566	1131900000	1199700000	0.87313	4877800000	3640800000	0.87264	3125500000	2255900000
Q6IQ32;H0YLN6;H0YM09	ADNP homeobox protein 2	ADNP2	>sp|Q6IQ32|ADNP2_HUMAN ADNP homeobox protein 2 OS=Homo sapiens GN=ADNP2 PE=1 SV=1	122.83	NaN	58922000	81909000	0.93307	351650000	240740000	0.83971	733420000	527860000	NaN	0	0	0.83422	709990000	455170000	0.81627	316450000	161380000
Q96SZ5	2-aminoethanethiol dioxygenase	ADO	>sp|Q96SZ5|AEDO_HUMAN 2-aminoethanethiol dioxygenase OS=Homo sapiens GN=ADO PE=1 SV=2	29.751	0.75943	187590000	200720000	NaN	0	0	NaN	0	0	0.97903	19432000	23281000	1.3674	255430000	405850000	1.4436	151670000	125150000
Q9BRR6;Q9BRR6-2;H3BRS6;Q9BRR6-3;Q9BRR6-4;Q9BRR6-5;H3BTH4;Q9BRR6-6;H3BN66;H3BU35	ADP-dependent glucokinase	ADPGK	>sp|Q9BRR6|ADPGK_HUMAN ADP-dependent glucokinase OS=Homo sapiens GN=ADPGK PE=1 SV=1;>sp|Q9BRR6-2|ADPGK_HUMAN Isoform 2 of ADP-dependent glucokinase OS=Homo sapiens GN=ADPGK;>tr|H3BRS6|H3BRS6_HUMAN ADP-dependent glucokinase (Fragment) OS=Homo sapiens GN=ADP	54.088	1.1058	414370000	454580000	1.0871	714910000	710430000	1.047	1057400000	953860000	1.013	1011800000	957660000	0.91822	1234300000	766710000	0.96516	1156100000	868820000
Q9NX46	Poly(ADP-ribose) glycohydrolase ARH3	ADPRHL2	>sp|Q9NX46|ARHL2_HUMAN Poly(ADP-ribose) glycohydrolase ARH3 OS=Homo sapiens GN=ADPRHL2 PE=1 SV=1	38.946	0.96285	965200000	933720000	1.0462	499830000	532930000	1.3538	1901900000	2617600000	1.0889	1298400000	1442900000	1.4139	3036500000	3436700000	1.2288	1532600000	2158900000
P25098;E9PRV7	Beta-adrenergic receptor kinase 1	ADRBK1	>sp|P25098|ARBK1_HUMAN Beta-adrenergic receptor kinase 1 OS=Homo sapiens GN=ADRBK1 PE=1 SV=2;>tr|E9PRV7|E9PRV7_HUMAN Beta-adrenergic receptor kinase 1 OS=Homo sapiens GN=ADRBK1 PE=2 SV=1	79.573	0.90916	710390000	520790000	0.77509	730200000	474330000	0.78681	1406600000	841050000	1.1904	1073500000	1131000000	0.84554	1161800000	904600000	0.82667	970860000	555600000
P35626	Beta-adrenergic receptor kinase 2	ADRBK2	>sp|P35626|ARBK2_HUMAN Beta-adrenergic receptor kinase 2 OS=Homo sapiens GN=ADRBK2 PE=1 SV=2	79.709	NaN	0	0	NaN	0	0	NaN	0	0	NaN	20562000	31847000	NaN	0	0	NaN	0	0
Q16186	Proteasomal ubiquitin receptor ADRM1	ADRM1	>sp|Q16186|ADRM1_HUMAN Proteasomal ubiquitin receptor ADRM1 OS=Homo sapiens GN=ADRM1 PE=1 SV=2	42.153	1.0434	1442100000	1179900000	0.94233	2372400000	1817100000	0.9404	1850500000	1460400000	0.89845	3606500000	2766900000	0.81786	2377700000	1820500000	0.83379	2382600000	1815400000
P30566;E7ERF4;P30566-2	Adenylosuccinate lyase	ADSL	>sp|P30566|PUR8_HUMAN Adenylosuccinate lyase OS=Homo sapiens GN=ADSL PE=1 SV=2;>tr|E7ERF4|E7ERF4_HUMAN Adenylosuccinate lyase OS=Homo sapiens GN=ADSL PE=2 SV=1;>sp|P30566-2|PUR8_HUMAN Isoform 2 of Adenylosuccinate lyase OS=Homo sapiens GN=ADSL	54.889	0.9308	5269100000	4370200000	0.95687	8997000000	8438300000	0.97743	5571900000	4694700000	0.95283	7887600000	7874100000	1.0686	9420300000	8316800000	1.0332	8829000000	8347600000
P30520;G3V232;S4R2Z1	Adenylosuccinate synthetase isozyme 2	ADSS	>sp|P30520|PURA2_HUMAN Adenylosuccinate synthetase isozyme 2 OS=Homo sapiens GN=ADSS PE=1 SV=3	50.097	1.0788	3570100000	3054700000	1.0119	4025600000	3943400000	0.86829	4286400000	3134000000	0.97513	6898100000	6776100000	0.85537	7861500000	6343200000	0.79857	7308600000	5113800000
Q8N142;Q8N142-2;G3V5D8	Adenylosuccinate synthetase isozyme 1	ADSSL1	>sp|Q8N142|PURA1_HUMAN Adenylosuccinate synthetase isozyme 1 OS=Homo sapiens GN=ADSSL1 PE=2 SV=1;>sp|Q8N142-2|PURA1_HUMAN Isoform 2 of Adenylosuccinate synthetase isozyme 1 OS=Homo sapiens GN=ADSSL1	50.208	NaN	0	0	NaN	0	0	NaN	11336000	64871000	1.6838	25227000	35011000	2.1799	40059000	113870000	1.6197	35846000	93173000
Q6ZN18;G5EA50;Q6ZN18-3;Q6ZN18-2;H0YH08;F5GZR7	Zinc finger protein AEBP2	AEBP2	>sp|Q6ZN18|AEBP2_HUMAN Zinc finger protein AEBP2 OS=Homo sapiens GN=AEBP2 PE=1 SV=2;>tr|G5EA50|G5EA50_HUMAN AE binding protein 2, isoform CRA_a OS=Homo sapiens GN=AEBP2 PE=2 SV=1;>sp|Q6ZN18-3|AEBP2_HUMAN Isoform 3 of Zinc finger protein AEBP2 OS=Homo sapie	54.466	NaN	0	0	NaN	0	15417000	0.64992	73226000	53452000	NaN	0	17254000	NaN	16157000	18944000	NaN	0	0
Q8WTP8;Q8WTP8-2	Apoptosis-enhancing nuclease	AEN	>sp|Q8WTP8|AEN_HUMAN Apoptosis-enhancing nuclease OS=Homo sapiens GN=AEN PE=1 SV=2;>sp|Q8WTP8-2|AEN_HUMAN Isoform 2 of Apoptosis-enhancing nuclease OS=Homo sapiens GN=AEN	36.35	NaN	0	0	NaN	4899900	2881600	NaN	0	0	NaN	3605900	1811200	NaN	0	0	NaN	0	0
Q08117;Q08117-2;K7ELE3;K7EQH5;K7ELQ8	Amino-terminal enhancer of split	AES	>sp|Q08117|AES_HUMAN Amino-terminal enhancer of split OS=Homo sapiens GN=AES PE=1 SV=4;>sp|Q08117-2|AES_HUMAN Isoform 2 of Amino-terminal enhancer of split OS=Homo sapiens GN=AES;>tr|K7ELE3|K7ELE3_HUMAN Amino-terminal enhancer of split (Fragment) OS=Homo s	21.97	NaN	37300000	0	NaN	0	0	0.78024	205150000	136540000	1.277	79874000	80831000	1.3844	207740000	168130000	1.1925	275650000	162680000
Q8N556;Q8N556-2	Actin filament-associated protein 1	AFAP1	>sp|Q8N556|AFAP1_HUMAN Actin filament-associated protein 1 OS=Homo sapiens GN=AFAP1 PE=1 SV=2;>sp|Q8N556-2|AFAP1_HUMAN Isoform 2 of Actin filament-associated protein 1 OS=Homo sapiens GN=AFAP1	80.724	NaN	10984000	5233500	NaN	50531000	29913000	0.72625	68876000	36452000	1.0688	93804000	75688000	0.83784	45747000	31269000	1.3548	87577000	73324000
Q9UHB7;Q9UHB7-2	AF4/FMR2 family member 4	AFF4	>sp|Q9UHB7|AFF4_HUMAN AF4/FMR2 family member 4 OS=Homo sapiens GN=AFF4 PE=1 SV=1;>sp|Q9UHB7-2|AFF4_HUMAN Isoform 2 of AF4/FMR2 family member 4 OS=Homo sapiens GN=AFF4	127.46	0.97531	55449000	44440000	NaN	52455000	46738000	1.1217	92384000	81921000	1.0738	71419000	62499000	1.1411	135260000	128760000	NaN	49319000	44562000
Q9Y4W6;K7EP56	AFG3-like protein 2	AFG3L2	>sp|Q9Y4W6|AFG32_HUMAN AFG3-like protein 2 OS=Homo sapiens GN=AFG3L2 PE=1 SV=2	88.583	0.96628	4492500000	4347400000	1.2101	3292400000	3346500000	1.4966	6603200000	9096400000	1.0472	6279300000	6983700000	1.5495	10031000000	13743000000	1.4336	9585300000	11754000000
Q6ULP2;Q6ULP2-5;Q6ULP2-2;Q6ULP2-4;B8ZZI9;Q6ULP2-3	Aftiphilin	AFTPH	>sp|Q6ULP2|AFTIN_HUMAN Aftiphilin OS=Homo sapiens GN=AFTPH PE=1 SV=2;>sp|Q6ULP2-5|AFTIN_HUMAN Isoform 5 of Aftiphilin OS=Homo sapiens GN=AFTPH;>sp|Q6ULP2-2|AFTIN_HUMAN Isoform 2 of Aftiphilin OS=Homo sapiens GN=AFTPH;>sp|Q6ULP2-4|AFTIN_HUMAN Isoform 4 of A	102.2	0.99474	270570000	293280000	0.79929	272930000	172780000	0.83704	125530000	88742000	0.98472	334240000	331230000	0.97025	130100000	173880000	0.86165	338520000	348910000
P20933;H0Y8L9;H0Y9C7	N(4)-(beta-N-acetylglucosaminyl)-L-asparaginase;Glycosylasparaginase alpha chain;Glycosylasparaginase beta chain	AGA	>sp|P20933|ASPG_HUMAN N(4)-(beta-N-acetylglucosaminyl)-L-asparaginase OS=Homo sapiens GN=AGA PE=1 SV=2	37.208	NaN	30279000	33940000	NaN	3676800	0	NaN	0	0	0.92311	118370000	90590000	1.6486	192070000	332360000	1.577	120580000	291620000
Q9UPQ3;Q9UPQ3-2;Q9UPQ3-3	Arf-GAP with GTPase, ANK repeat and PH domain-containing protein 1	AGAP1	>sp|Q9UPQ3|AGAP1_HUMAN Arf-GAP with GTPase, ANK repeat and PH domain-containing protein 1 OS=Homo sapiens GN=AGAP1 PE=1 SV=4;>sp|Q9UPQ3-2|AGAP1_HUMAN Isoform 2 of Arf-GAP with GTPase, ANK repeat and PH domain-containing protein 1 OS=Homo sapiens GN=AGAP1;>	94.469	NaN	0	0	NaN	18796000	0	NaN	0	0	NaN	0	0	NaN	39959000	0	NaN	31996000	0
E7EUN2;F5GXM9;H7C3T5		AGAP1	>tr|E7EUN2|E7EUN2_HUMAN Arf-GAP with GTPase, ANK repeat and PH domain-containing protein 1 OS=Homo sapiens GN=AGAP1 PE=2 SV=1;>tr|F5GXM9|F5GXM9_HUMAN Arf-GAP with GTPase, ANK repeat and PH domain-containing protein 1 OS=Homo sapiens GN=AGAP1 PE=2 SV=1	116.62	NaN	0	0	NaN	0	0	NaN	0	0	NaN	1074100	1701300	NaN	0	0	NaN	0	0
Q99490-2	Arf-GAP with GTPase, ANK repeat and PH domain-containing protein 2	AGAP2	>sp|Q99490-2|AGAP2_HUMAN Isoform 2 of Arf-GAP with GTPase, ANK repeat and PH domain-containing protein 2 OS=Homo sapiens GN=AGAP2	90.536	0.70912	42387000	33239000	NaN	0	0	NaN	0	0	NaN	23450000	0	NaN	0	0	NaN	35699000	18764000
Q96P47;Q96P47-2;Q96P47-4;B3KNZ8;Q96P47-3;E9PAL8;C9J975;H0Y873;E7ESL9;H7C5G0;H7C4U6;H7C4F1;C9J8Z2	Arf-GAP with GTPase, ANK repeat and PH domain-containing protein 3	AGAP3;CENTG3	>sp|Q96P47|AGAP3_HUMAN Arf-GAP with GTPase, ANK repeat and PH domain-containing protein 3 OS=Homo sapiens GN=AGAP3 PE=1 SV=2;>sp|Q96P47-2|AGAP3_HUMAN Isoform 2 of Arf-GAP with GTPase, ANK repeat and PH domain-containing protein 3 OS=Homo sapiens GN=AGAP3;>	95.043	0.83014	312810000	165160000	0.88537	245100000	149400000	0.92744	217950000	155030000	0.95599	259070000	246750000	1.0224	290480000	191750000	0.81547	74333000	55329000
P52594;P52594-2;P52594-3;P52594-4;B8ZZY2;C9J2I0	Arf-GAP domain and FG repeat-containing protein 1	AGFG1	>sp|P52594|AGFG1_HUMAN Arf-GAP domain and FG repeat-containing protein 1 OS=Homo sapiens GN=AGFG1 PE=1 SV=2;>sp|P52594-2|AGFG1_HUMAN Isoform 2 of Arf-GAP domain and FG repeat-containing protein 1 OS=Homo sapiens GN=AGFG1;>sp|P52594-3|AGFG1_HUMAN Isoform 3	58.259	1.0429	1265300000	973400000	1.0659	284610000	327250000	1.0435	1733300000	1444800000	0.93048	2144400000	2090500000	1.1121	2053900000	1599000000	0.98362	1961700000	1768100000
O95081;O95081-2	Arf-GAP domain and FG repeat-containing protein 2	AGFG2	>sp|O95081|AGFG2_HUMAN Arf-GAP domain and FG repeat-containing protein 2 OS=Homo sapiens GN=AGFG2 PE=1 SV=2;>sp|O95081-2|AGFG2_HUMAN Isoform 2 of Arf-GAP domain and FG repeat-containing protein 2 OS=Homo sapiens GN=AGFG2	48.962	NaN	0	0	NaN	0	0	NaN	0	0	NaN	9838500	44866000	NaN	0	0	NaN	0	0
Q53H12;E9PC15;E9PG39	Acylglycerol kinase, mitochondrial	AGK	>sp|Q53H12|AGK_HUMAN Acylglycerol kinase, mitochondrial OS=Homo sapiens GN=AGK PE=1 SV=2;>tr|E9PC15|E9PC15_HUMAN Acylglycerol kinase, mitochondrial OS=Homo sapiens GN=AGK PE=2 SV=1;>tr|E9PG39|E9PG39_HUMAN Acylglycerol kinase, mitochondrial OS=Homo sapiens	47.137	0.81215	712660000	647720000	0.97641	2837400000	2279700000	1.4649	1271300000	1561500000	1.1152	5200100000	5777000000	1.8473	4437000000	6283400000	1.6506	3501500000	5153100000
P35573;P35573-2;P35573-3	Glycogen debranching enzyme;4-alpha-glucanotransferase;Amylo-alpha-1,6-glucosidase	AGL	>sp|P35573|GDE_HUMAN Glycogen debranching enzyme OS=Homo sapiens GN=AGL PE=1 SV=3;>sp|P35573-2|GDE_HUMAN Isoform 5 of Glycogen debranching enzyme OS=Homo sapiens GN=AGL;>sp|P35573-3|GDE_HUMAN Isoform 6 of Glycogen debranching enzyme OS=Homo sapiens GN=AGL	174.76	0.85802	3359600000	2812600000	0.57891	3840700000	1329000000	0.88996	6311000000	4977600000	0.84336	10648000000	9073200000	0.75753	12442000000	7298500000	0.46586	8701800000	3251000000
Q9UL18;Q5TA58	Protein argonaute-1	AGO1	>sp|Q9UL18|AGO1_HUMAN Protein argonaute-1 OS=Homo sapiens GN=AGO1 PE=1 SV=3;>tr|Q5TA58|Q5TA58_HUMAN Protein argonaute-1 OS=Homo sapiens GN=AGO1 PE=2 SV=1	97.213	0.53484	154040000	37395000	0.82944	131900000	98023000	0.95733	254560000	185580000	1.0114	185490000	180600000	1.1079	943810000	890160000	1.0597	971150000	1057100000
Q9UKV8;Q9UKV8-2;E5RJY2	Protein argonaute-2	AGO2	>sp|Q9UKV8|AGO2_HUMAN Protein argonaute-2 OS=Homo sapiens GN=AGO2 PE=1 SV=3;>sp|Q9UKV8-2|AGO2_HUMAN Isoform 2 of Protein argonaute-2 OS=Homo sapiens GN=AGO2	97.207	1.0437	1646100000	1491000000	1.1542	943180000	1128500000	1.1033	2109400000	2109000000	1.0715	1588300000	1823200000	1.2012	3630000000	3401700000	1.1946	2934800000	2921600000
Q9H9G7;Q9H9G7-2;Q5TA56	Protein argonaute-3	AGO3	>sp|Q9H9G7|AGO3_HUMAN Protein argonaute-3 OS=Homo sapiens GN=AGO3 PE=1 SV=2;>sp|Q9H9G7-2|AGO3_HUMAN Isoform 2 of Protein argonaute-3 OS=Homo sapiens GN=AGO3	97.359	0.8058	185590000	121460000	0.87751	135060000	115860000	1.3667	373290000	452430000	1.1586	134320000	171920000	1.6152	327080000	586370000	1.3498	291400000	382410000
Q99943;Q9HBM8	1-acyl-sn-glycerol-3-phosphate acyltransferase alpha	AGPAT1	>sp|Q99943|PLCA_HUMAN 1-acyl-sn-glycerol-3-phosphate acyltransferase alpha OS=Homo sapiens GN=AGPAT1 PE=1 SV=2;>tr|Q9HBM8|Q9HBM8_HUMAN 1-acyl-sn-glycerol-3-phosphate acyltransferase alpha OS=Homo sapiens GN=AGPAT1 PE=2 SV=1	31.716	0.94332	165330000	143430000	NaN	161240000	112900000	NaN	85688000	52962000	1.1405	651030000	661710000	1.8219	225970000	822870000	1.5811	631470000	1202000000
O15120;O15120-2	1-acyl-sn-glycerol-3-phosphate acyltransferase beta	AGPAT2	>sp|O15120|PLCB_HUMAN 1-acyl-sn-glycerol-3-phosphate acyltransferase beta OS=Homo sapiens GN=AGPAT2 PE=1 SV=1;>sp|O15120-2|PLCB_HUMAN Isoform 2 of 1-acyl-sn-glycerol-3-phosphate acyltransferase beta OS=Homo sapiens GN=AGPAT2	30.914	1.0687	89316000	107920000	1.0387	31426000	33755000	1.0257	90386000	156390000	0.96311	125410000	95075000	1.2602	83808000	69311000	0.86892	190190000	105540000
Q9NRZ7;Q9NRZ7-2;Q9NRZ7-3;C9JL26;C9JK35;C9JQX8;C9J184	1-acyl-sn-glycerol-3-phosphate acyltransferase gamma	AGPAT3	>sp|Q9NRZ7|PLCC_HUMAN 1-acyl-sn-glycerol-3-phosphate acyltransferase gamma OS=Homo sapiens GN=AGPAT3 PE=1 SV=1;>sp|Q9NRZ7-2|PLCC_HUMAN Isoform 2 of 1-acyl-sn-glycerol-3-phosphate acyltransferase gamma OS=Homo sapiens GN=AGPAT3;>sp|Q9NRZ7-3|PLCC_HUMAN Isofo	43.38	0.84429	57380000	44293000	NaN	10981000	8569600	1.2738	27614000	34374000	1.147	33167000	66223000	1.4014	42178000	63950000	1.4011	14179000	100350000
Q9NRZ5;B4DSF9;H0Y5R3;Q6AI25;G3XAF1;Q5TEE8	1-acyl-sn-glycerol-3-phosphate acyltransferase delta	AGPAT4	>sp|Q9NRZ5|PLCD_HUMAN 1-acyl-sn-glycerol-3-phosphate acyltransferase delta OS=Homo sapiens GN=AGPAT4 PE=1 SV=1;>tr|B4DSF9|B4DSF9_HUMAN 1-acyl-sn-glycerol-3-phosphate acyltransferase delta OS=Homo sapiens GN=AGPAT4 PE=2 SV=1	44.021	NaN	0	0	NaN	0	0	1.1053	26079000	41938000	1.146	15446000	18357000	0.96749	123660000	109630000	NaN	18393000	14073000
Q9NUQ2;E5RH21	1-acyl-sn-glycerol-3-phosphate acyltransferase epsilon	AGPAT5	>sp|Q9NUQ2|PLCE_HUMAN 1-acyl-sn-glycerol-3-phosphate acyltransferase epsilon OS=Homo sapiens GN=AGPAT5 PE=1 SV=3	42.072	0.97658	710030000	652280000	1.0456	1070800000	894660000	0.99193	1245100000	1354800000	1.264	1364500000	1635500000	1.7064	1437200000	2097900000	1.319	1014100000	1287700000
Q86UL3;E5RIA1;E5RHA6	Glycerol-3-phosphate acyltransferase 4	AGPAT6	>sp|Q86UL3|GPAT4_HUMAN Glycerol-3-phosphate acyltransferase 4 OS=Homo sapiens GN=AGPAT6 PE=1 SV=1	52.07	NaN	15644000	13977000	NaN	19034000	34006000	NaN	0	0	1.5473	36247000	73022000	NaN	84991000	266570000	NaN	16626000	67836000
Q53EU6	Glycerol-3-phosphate acyltransferase 3	AGPAT9	>sp|Q53EU6|GPAT3_HUMAN Glycerol-3-phosphate acyltransferase 3 OS=Homo sapiens GN=AGPAT9 PE=1 SV=2	48.705	1.5881	428760000	597300000	1.7104	437720000	794050000	0.69797	1259900000	723360000	0.66448	283180000	214850000	0.5671	591300000	212480000	0.59218	511760000	201880000
O00116;B8ZZ81	Alkyldihydroxyacetonephosphate synthase, peroxisomal	AGPS	>sp|O00116|ADAS_HUMAN Alkyldihydroxyacetonephosphate synthase, peroxisomal OS=Homo sapiens GN=AGPS PE=1 SV=1	72.911	0.90662	4938600000	4443200000	1.1595	5768000000	6149300000	0.9876	10265000000	8848200000	1.0221	9028800000	9560800000	0.83149	12555000000	9221200000	0.82897	10663000000	7076600000
Q9UPW5-3;Q9UPW5;Q9UPW5-2;Q5VZW3;Q5VZW6;B4DHX2	Cytosolic carboxypeptidase 1	AGTPBP1	>sp|Q9UPW5-3|CBPC1_HUMAN Isoform 3 of Cytosolic carboxypeptidase 1 OS=Homo sapiens GN=AGTPBP1;>sp|Q9UPW5|CBPC1_HUMAN Cytosolic carboxypeptidase 1 OS=Homo sapiens GN=AGTPBP1 PE=1 SV=3;>sp|Q9UPW5-2|CBPC1_HUMAN Isoform 2 of Cytosolic carboxypeptidase 1 OS=Hom	138.65	NaN	13622000	11149000	1.0436	86614000	111480000	1.1287	80131000	79218000	0.95845	69214000	75286000	1.1005	104250000	58070000	0.81005	90558000	47287000
Q6RW13;Q6RW13-2;D6RB40;Q6RW13-4;Q6RW13-3;Q6RW13-5;D6RBK6	Type-1 angiotensin II receptor-associated protein	AGTRAP	>sp|Q6RW13|ATRAP_HUMAN Type-1 angiotensin II receptor-associated protein OS=Homo sapiens GN=AGTRAP PE=1 SV=1;>sp|Q6RW13-2|ATRAP_HUMAN Isoform 2 of Type-1 angiotensin II receptor-associated protein OS=Homo sapiens GN=AGTRAP	17.419	0.98719	199280000	147800000	0.85058	159070000	136430000	1.1481	224440000	242130000	0.9611	341390000	342560000	0.95895	576100000	474320000	0.7299	489670000	306230000
Q8WYP5;Q8WYP5-2;Q8WYP5-3;H7C4S1	Protein ELYS	AHCTF1	>sp|Q8WYP5|ELYS_HUMAN Protein ELYS OS=Homo sapiens GN=AHCTF1 PE=1 SV=3;>sp|Q8WYP5-2|ELYS_HUMAN Isoform 2 of Protein ELYS OS=Homo sapiens GN=AHCTF1;>sp|Q8WYP5-3|ELYS_HUMAN Isoform 3 of Protein ELYS OS=Homo sapiens GN=AHCTF1	252.5	0.83666	25903000	20151000	0.7784	1502200000	961980000	0.71014	2464700000	1403600000	1.01	208750000	224320000	0.80782	4558400000	2883800000	0.93373	4017400000	3320200000
P23526;P23526-2	Adenosylhomocysteinase	AHCY	>sp|P23526|SAHH_HUMAN Adenosylhomocysteinase OS=Homo sapiens GN=AHCY PE=1 SV=4;>sp|P23526-2|SAHH_HUMAN Isoform 2 of Adenosylhomocysteinase OS=Homo sapiens GN=AHCY	47.716	0.86718	27627000000	22604000000	0.96213	35183000000	30326000000	1.1217	50503000000	47961000000	0.97118	66852000000	65401000000	1.1506	92872000000	96414000000	1.1993	94268000000	101350000000
O43865;O43865-2	Putative adenosylhomocysteinase 2	AHCYL1	>sp|O43865|SAHH2_HUMAN Putative adenosylhomocysteinase 2 OS=Homo sapiens GN=AHCYL1 PE=1 SV=2;>sp|O43865-2|SAHH2_HUMAN Isoform 2 of Putative adenosylhomocysteinase 2 OS=Homo sapiens GN=AHCYL1	58.951	0.82233	1523100000	1259600000	NaN	0	2636400	0.88562	448550000	518370000	0.89853	1514000000	1360900000	0.78443	2032600000	1508400000	0.8555	1429800000	1175700000
Q96HN2;Q96HN2-2;Q96HN2-4;Q96HN2-3;D7UEQ7;H0Y8B3;F8W7N8;C9K0S0;C9JZV7	Putative adenosylhomocysteinase 3;Adenosylhomocysteinase	AHCYL2	>sp|Q96HN2|SAHH3_HUMAN Putative adenosylhomocysteinase 3 OS=Homo sapiens GN=AHCYL2 PE=1 SV=1;>sp|Q96HN2-2|SAHH3_HUMAN Isoform 2 of Putative adenosylhomocysteinase 3 OS=Homo sapiens GN=AHCYL2;>sp|Q96HN2-4|SAHH3_HUMAN Isoform 4 of Putative adenosylhomocystei	66.72	1.0013	96638000	59810000	NaN	52782000	63091000	0.96154	87592000	98981000	NaN	0	48493000	0.95487	115310000	112830000	NaN	0	11423000
Q5TGY3	AT-hook DNA-binding motif-containing protein 1	AHDC1	>sp|Q5TGY3|AHDC1_HUMAN AT-hook DNA-binding motif-containing protein 1 OS=Homo sapiens GN=AHDC1 PE=1 SV=1	168.35	0.73331	37101000	26587000	1.2205	30116000	51003000	1.3873	48622000	58505000	1.2226	42294000	48550000	NaN	23018000	10467000	1.0618	61376000	69824000
Q09666;E9PKR9;E9PLK4;E9PJZ0;E9PJC6;Q09666-2;E9PQE3	Neuroblast differentiation-associated protein AHNAK	AHNAK	>sp|Q09666|AHNK_HUMAN Neuroblast differentiation-associated protein AHNAK OS=Homo sapiens GN=AHNAK PE=1 SV=2	629.09	1.2344	51863000000	61470000000	1.0935	24767000000	29272000000	0.96288	148930000000	113460000000	1.1108	143690000000	171810000000	1.1376	281240000000	304530000000	1.1467	239600000000	283960000000
Q8IVF2	Protein AHNAK2	AHNAK2	>sp|Q8IVF2|AHNK2_HUMAN Protein AHNAK2 OS=Homo sapiens GN=AHNAK2 PE=1 SV=2	616.62	NaN	0	0	NaN	0	0	NaN	5195600	3992900	NaN	0	0	NaN	0	0	NaN	0	0
Q8IVF2-3;Q8IVF2-2	Protein AHNAK2	AHNAK2	>sp|Q8IVF2-3|AHNK2_HUMAN Isoform 3 of Protein AHNAK2 OS=Homo sapiens GN=AHNAK2	605.64	0.96178	1041400000	865710000	0.79925	42799000	16831000	1.1639	1895300000	1833800000	1.1633	1251500000	1607200000	1.311	2517000000	3133700000	1.1935	2003000000	2168300000
P35869	Aryl hydrocarbon receptor	AHR	>sp|P35869|AHR_HUMAN Aryl hydrocarbon receptor OS=Homo sapiens GN=AHR PE=1 SV=2	96.146	0.22936	246260000	43884000	0.56534	171970000	85296000	0.68525	238650000	93561000	2.0875	142930000	331490000	0.96739	308390000	287190000	0.503	255890000	134840000
O95433;B4DUR9;G3V438;H0YJG7;H0YJU2;G3V3W9;H0YJ63;H0YJG6	Activator of 90 kDa heat shock protein ATPase homolog 1	AHSA1	>sp|O95433|AHSA1_HUMAN Activator of 90 kDa heat shock protein ATPase homolog 1 OS=Homo sapiens GN=AHSA1 PE=1 SV=1;>tr|B4DUR9|B4DUR9_HUMAN Activator of 90 kDa heat shock protein ATPase homolog 1 OS=Homo sapiens GN=AHSA1 PE=2 SV=1;>tr|G3V438|G3V438_HUMAN Act	38.274	0.92166	11390000000	9946500000	0.94332	16256000000	15246000000	0.87646	18206000000	13321000000	0.95079	19772000000	18984000000	0.87675	20442000000	14774000000	0.8913	16939000000	12638000000
Q96BJ3;F5H715;Q96BJ3-3;Q96BJ3-2	Axin interactor, dorsalization-associated protein	AIDA	>sp|Q96BJ3|AIDA_HUMAN Axin interactor, dorsalization-associated protein OS=Homo sapiens GN=AIDA PE=1 SV=1;>tr|F5H715|F5H715_HUMAN Axin interactor, dorsalization-associated protein OS=Homo sapiens GN=AIDA PE=2 SV=1;>sp|Q96BJ3-3|AIDA_HUMAN Isoform 3 of Axin	35.023	0.64474	218580000	163050000	0.82373	139150000	156870000	1.187	182420000	281470000	1.0591	84726000	63483000	0.97111	126620000	170680000	1.1397	67912000	46598000
A6PVM9;Q5JUP1		AIF1L	>tr|A6PVM9|A6PVM9_HUMAN Allograft inflammatory factor 1-like OS=Homo sapiens GN=AIF1L PE=2 SV=1	10.501	NaN	175090000	127510000	NaN	0	0	NaN	123960000	111400000	NaN	0	0	NaN	85284000	60549000	NaN	0	0
Q9BQI0;Q9BQI0-3;Q9BQI0-2;F5GYC9;Q5JUP3;Q9BQI0-4	Allograft inflammatory factor 1-like	AIF1L	>sp|Q9BQI0|AIF1L_HUMAN Allograft inflammatory factor 1-like OS=Homo sapiens GN=AIF1L PE=1 SV=1;>sp|Q9BQI0-3|AIF1L_HUMAN Isoform 3 of Allograft inflammatory factor 1-like OS=Homo sapiens GN=AIF1L;>sp|Q9BQI0-2|AIF1L_HUMAN Isoform 2 of Allograft inflammatory	17.068	0.89556	49835000	62099000	0.54607	224060000	87815000	1.0037	195550000	135860000	0.93137	279610000	178890000	0.71077	196500000	125320000	0.99978	113090000	112370000
O95831;O95831-3;O95831-2;E9PMA0;O95831-5;O95831-4;O95831-6	Apoptosis-inducing factor 1, mitochondrial	AIFM1	>sp|O95831|AIFM1_HUMAN Apoptosis-inducing factor 1, mitochondrial OS=Homo sapiens GN=AIFM1 PE=1 SV=1;>sp|O95831-3|AIFM1_HUMAN Isoform 3 of Apoptosis-inducing factor 1, mitochondrial OS=Homo sapiens GN=AIFM1;>sp|O95831-2|AIFM1_HUMAN Isoform 2 of Apoptosis-i	66.9	0.92908	6475900000	5267100000	1.0304	4903000000	4527900000	1.4447	9173600000	9730100000	1.0587	9243300000	10069000000	1.5095	11588000000	14374000000	1.3658	10811000000	12885000000
Q9BRQ8;Q9BRQ8-2	Apoptosis-inducing factor 2	AIFM2	>sp|Q9BRQ8|AIFM2_HUMAN Apoptosis-inducing factor 2 OS=Homo sapiens GN=AIFM2 PE=1 SV=1;>sp|Q9BRQ8-2|AIFM2_HUMAN Isoform 2 of Apoptosis-inducing factor 2 OS=Homo sapiens GN=AIFM2	40.526	1.016	981100000	1034100000	0.80689	802800000	554470000	0.99517	1591300000	1386300000	0.91974	1462200000	1381100000	0.87085	1591100000	1218600000	0.74579	1829400000	1277700000
Q9NVV5;Q5THU2;Q5T2H3;B4DPX2;Q9NVV5-5;Q9NVV5-3;Q9NVV5-2;Q5T2H4;Q9NVV5-4	Androgen-induced gene 1 protein	AIG1	>sp|Q9NVV5|AIG1_HUMAN Androgen-induced gene 1 protein OS=Homo sapiens GN=AIG1 PE=1 SV=2;>tr|Q5THU2|Q5THU2_HUMAN Androgen-induced gene 1 protein OS=Homo sapiens GN=AIG1 PE=2 SV=1;>tr|Q5T2H3|Q5T2H3_HUMAN Androgen-induced gene 1 protein (Fragment) OS=Homo sap	28.222	NaN	3900500	3959500	NaN	0	0	1.3054	52754000	60133000	NaN	0	0	NaN	95165000	128910000	NaN	60906000	70802000
Q9Y4K1;B4DU04;Q96QW7	Absent in melanoma 1 protein	AIM1	>sp|Q9Y4K1|AIM1_HUMAN Absent in melanoma 1 protein OS=Homo sapiens GN=AIM1 PE=1 SV=3	188.67	0.52143	46076000	24510000	1.1657	203120000	167650000	0.74728	364120000	232120000	0.94817	203680000	164660000	0.75792	641040000	261490000	0.88123	661170000	377250000
E9PIR9;Q8N1P7		AIM1L	>tr|E9PIR9|E9PIR9_HUMAN Absent in melanoma 1-like protein OS=Homo sapiens GN=AIM1L PE=2 SV=1	86.721	NaN	0	0	NaN	0	0	NaN	0	0	1.2079	8425900	11283000	1.2807	267020000	381090000	NaN	0	0
Q12904;Q12904-2;D6R937	Aminoacyl tRNA synthase complex-interacting multifunctional protein 1;Endothelial monocyte-activating polypeptide 2	AIMP1	>sp|Q12904|AIMP1_HUMAN Aminoacyl tRNA synthase complex-interacting multifunctional protein 1 OS=Homo sapiens GN=AIMP1 PE=1 SV=2;>sp|Q12904-2|AIMP1_HUMAN Isoform 2 of Aminoacyl tRNA synthase complex-interacting multifunctional protein 1 OS=Homo sapiens GN=A	34.352	1.0172	5579900000	5879300000	1.1046	3636600000	3687100000	0.97638	14247000000	11045000000	0.98955	15200000000	15162000000	1.1026	23153000000	22761000000	1.1342	16588000000	18050000000
F8W950;F8WCL2		AIMP2	>tr|F8W950|F8W950_HUMAN Aminoacyl tRNA synthase complex-interacting multifunctional protein 2 OS=Homo sapiens GN=AIMP2 PE=2 SV=1	27.809	NaN	0	0	NaN	0	0	0.8383	177910000	79415000	0.88694	179760000	249590000	NaN	77497000	29163000	NaN	209300000	70318000
Q13155;A8MU58	Aminoacyl tRNA synthase complex-interacting multifunctional protein 2	AIMP2	>sp|Q13155|AIMP2_HUMAN Aminoacyl tRNA synthase complex-interacting multifunctional protein 2 OS=Homo sapiens GN=AIMP2 PE=1 SV=2;>tr|A8MU58|A8MU58_HUMAN Aminoacyl tRNA synthase complex-interacting multifunctional protein 2 OS=Homo sapiens GN=AIMP2 PE=2 SV=2	35.348	1.0484	4409200000	4124500000	0.93707	3694000000	2903500000	0.99884	3786600000	3375000000	1.0167	5680600000	5649900000	0.98163	4781700000	3823800000	0.98514	5127800000	4506800000
O00170;E9PPD7;E9PMH2	AH receptor-interacting protein;Peptidyl-prolyl cis-trans isomerase	AIP	>sp|O00170|AIP_HUMAN AH receptor-interacting protein OS=Homo sapiens GN=AIP PE=1 SV=2;>tr|E9PPD7|E9PPD7_HUMAN Peptidyl-prolyl cis-trans isomerase (Fragment) OS=Homo sapiens GN=AIP PE=2 SV=1;>tr|E9PMH2|E9PMH2_HUMAN Peptidyl-prolyl cis-trans isomerase (Fragm	37.636	1.2611	2307300000	2718000000	1.1862	1334200000	1875100000	1.184	1796600000	1910900000	0.94522	2795700000	2803200000	1.4942	2950700000	4105300000	1.4996	2144700000	3005900000
Q96IF1;H0YJL9	LIM domain-containing protein ajuba	AJUBA	>sp|Q96IF1|AJUBA_HUMAN LIM domain-containing protein ajuba OS=Homo sapiens GN=AJUBA PE=1 SV=1	56.933	0.82972	59403000	53571000	NaN	0	0	NaN	0	59130000	NaN	15246000	19518000	NaN	0	0	NaN	0	0
P00568;Q5T9B7;H0Y4J6;H0YID2;Q9Y6K8;Q9Y6K8-2;Q9Y6K8-3	Adenylate kinase isoenzyme 1	AK1	>sp|P00568|KAD1_HUMAN Adenylate kinase isoenzyme 1 OS=Homo sapiens GN=AK1 PE=1 SV=3;>tr|Q5T9B7|Q5T9B7_HUMAN Adenylate kinase isoenzyme 1 OS=Homo sapiens GN=AK1 PE=2 SV=1;>tr|H0Y4J6|H0Y4J6_HUMAN Adenylate kinase isoenzyme 1 (Fragment) OS=Homo sapiens GN=AK1	21.635	0.6242	4317500000	2424200000	1.1121	4664100000	4630300000	1.8267	9926000000	15636000000	1.1201	12325000000	14099000000	1.5138	13780000000	16662000000	1.712	12725000000	18606000000
P54819;P54819-2;F8W1A4;P54819-5;P54819-6;F8VY04;P54819-3;F8VZG5;P54819-4;G3V213;F8VPP1	Adenylate kinase 2, mitochondrial;Adenylate kinase 2, mitochondrial, N-terminally processed	AK2	>sp|P54819|KAD2_HUMAN Adenylate kinase 2, mitochondrial OS=Homo sapiens GN=AK2 PE=1 SV=2;>sp|P54819-2|KAD2_HUMAN Isoform 2 of Adenylate kinase 2, mitochondrial OS=Homo sapiens GN=AK2;>tr|F8W1A4|F8W1A4_HUMAN Adenylate kinase 2, mitochondrial OS=Homo sapiens	26.477	0.82735	14291000000	10646000000	0.82379	7794300000	5752000000	1.2657	18427000000	19605000000	0.98979	16090000000	16943000000	1.8294	24099000000	37882000000	1.7785	21158000000	34060000000
Q9UIJ7;Q9UIJ7-3;Q9UIJ7-2	GTP:AMP phosphotransferase AK3, mitochondrial	AK3	>sp|Q9UIJ7|KAD3_HUMAN GTP:AMP phosphotransferase AK3, mitochondrial OS=Homo sapiens GN=AK3 PE=1 SV=4;>sp|Q9UIJ7-3|KAD3_HUMAN Isoform 3 of GTP:AMP phosphotransferase AK3, mitochondrial OS=Homo sapiens GN=AK3;>sp|Q9UIJ7-2|KAD3_HUMAN Isoform 2 of GTP:AMP phos	25.565	0.68232	2941800000	1945300000	1.2636	1611700000	1741700000	1.6	3486200000	5098100000	1.0581	4708900000	4852700000	1.9328	6606300000	9665200000	1.585	5266400000	7567300000
P27144;D3DQ64	GTP:AMP phosphotransferase AK4, mitochondrial	AK4	>sp|P27144|KAD4_HUMAN Adenylate kinase 4, mitochondrial OS=Homo sapiens GN=AK4 PE=1 SV=1;>tr|D3DQ64|D3DQ64_HUMAN Adenylate kinase 4, mitochondrial OS=Homo sapiens GN=AK4 PE=3 SV=1	25.268	0.95505	3444600000	2831100000	0.90554	798860000	486770000	2.0618	7616100000	14400000000	1.7208	7040300000	12135000000	2.0475	9031700000	13991000000	1.8971	8246200000	13958000000
Q92667;Q92667-2;I3L0W0;I3L2A2;I3L2N7;I3L0K6;I3NI36;I3L3K1;I3L364;I3L0V5;I3L3V6	A-kinase anchor protein 1, mitochondrial	AKAP1	>sp|Q92667|AKAP1_HUMAN A-kinase anchor protein 1, mitochondrial OS=Homo sapiens GN=AKAP1 PE=1 SV=1;>sp|Q92667-2|AKAP1_HUMAN Isoform 2 of A-kinase anchor protein 1, mitochondrial OS=Homo sapiens GN=AKAP1;>tr|I3L0W0|I3L0W0_HUMAN A-kinase anchor protein 1, mi	97.34	0.70883	291660000	213180000	1.1233	342830000	314060000	1.1123	379780000	368670000	1.0914	810570000	888310000	1.3035	557600000	732650000	1.2505	559890000	646310000
O43572;E7EMD6;J3QL61	A-kinase anchor protein 10, mitochondrial	AKAP10	>sp|O43572|AKA10_HUMAN A-kinase anchor protein 10, mitochondrial OS=Homo sapiens GN=AKAP10 PE=1 SV=2;>tr|E7EMD6|E7EMD6_HUMAN A-kinase anchor protein 10, mitochondrial OS=Homo sapiens GN=AKAP10 PE=4 SV=3	73.817	NaN	4137600	0	NaN	59388000	8392200	NaN	35741000	31507000	1.0953	119470000	102130000	NaN	40872000	21420000	NaN	0	0
Q9UKA4	A-kinase anchor protein 11	AKAP11	>sp|Q9UKA4|AKA11_HUMAN A-kinase anchor protein 11 OS=Homo sapiens GN=AKAP11 PE=1 SV=1	210.51	0.8483	228980000	185060000	0.5633	195260000	92595000	0.61401	407220000	129450000	0.92738	391540000	391140000	0.55819	175170000	131410000	0.73792	385530000	218860000
Q02952-2	A-kinase anchor protein 12	AKAP12	>sp|Q02952-2|AKA12_HUMAN Isoform 2 of A-kinase anchor protein 12 OS=Homo sapiens GN=AKAP12	181.69	1.5227	42463000	54833000	NaN	0	0	NaN	56539000	10569000	0.94611	105350000	104290000	NaN	0	0	NaN	0	0
Q02952;Q02952-3	A-kinase anchor protein 12	AKAP12	>sp|Q02952|AKA12_HUMAN A-kinase anchor protein 12 OS=Homo sapiens GN=AKAP12 PE=1 SV=4;>sp|Q02952-3|AKA12_HUMAN Isoform 3 of A-kinase anchor protein 12 OS=Homo sapiens GN=AKAP12	191.48	1.1124	35420000000	37152000000	1.0212	34654000000	33136000000	0.81842	80657000000	52250000000	0.81811	100700000000	81712000000	0.75807	131810000000	87874000000	0.97541	123270000000	112100000000
Q12802;Q12802-2;Q12802-4;H0YMW2;A8MYJ1;H0YLH1;Q12802-5;H0YK84;H0YK18	A-kinase anchor protein 13	AKAP13	>sp|Q12802|AKP13_HUMAN A-kinase anchor protein 13 OS=Homo sapiens GN=AKAP13 PE=1 SV=2;>sp|Q12802-2|AKP13_HUMAN Isoform 2 of A-kinase anchor protein 13 OS=Homo sapiens GN=AKAP13;>sp|Q12802-4|AKP13_HUMAN Isoform 3 of A-kinase anchor protein 13 OS=Homo sapien	307.55	0.89597	1045900000	812200000	0.95213	250800000	179610000	0.92698	888170000	701280000	1.0011	1332900000	1531100000	1.0501	1398800000	1384600000	0.9506	1066900000	1041300000
Q02040;Q02040-2;Q02040-3	A-kinase anchor protein 17A	AKAP17A	>sp|Q02040|AK17A_HUMAN A-kinase anchor protein 17A OS=Homo sapiens GN=AKAP17A PE=1 SV=2;>sp|Q02040-2|AK17A_HUMAN Isoform 2 of A-kinase anchor protein 17A OS=Homo sapiens GN=AKAP17A;>sp|Q02040-3|AK17A_HUMAN Isoform 3 of A-kinase anchor protein 17A OS=Homo s	80.735	NaN	16884000	15356000	0.9514	128860000	130270000	0.99687	106580000	163050000	1.0471	48357000	132040000	0.95567	258350000	173920000	0.98735	61924000	42935000
Q9Y2D5-6;Q9Y2D5-4;Q9Y2D5;Q9Y2D5-5;Q9Y2D5-7;C9JVY5	A-kinase anchor protein 2	AKAP2	>sp|Q9Y2D5-6|AKAP2_HUMAN Isoform 4 of A-kinase anchor protein 2 OS=Homo sapiens GN=AKAP2;>sp|Q9Y2D5-4|AKAP2_HUMAN Isoform 2 of A-kinase anchor protein 2 OS=Homo sapiens GN=AKAP2;>sp|Q9Y2D5|AKAP2_HUMAN A-kinase anchor protein 2 OS=Homo sapiens GN=AKAP2 PE=1	120.63	0.88798	326540000	226300000	1.4346	365350000	589730000	1.1487	488720000	525490000	0.96937	600070000	484150000	0.94219	1243800000	1137800000	1.1449	883870000	833010000
Q5JQC9;Q5JQC9-2;A6ND82	A-kinase anchor protein 4	AKAP4	>sp|Q5JQC9|AKAP4_HUMAN A-kinase anchor protein 4 OS=Homo sapiens GN=AKAP4 PE=1 SV=1;>sp|Q5JQC9-2|AKAP4_HUMAN Isoform 2 of A-kinase anchor protein 4 OS=Homo sapiens GN=AKAP4;>tr|A6ND82|A6ND82_HUMAN A-kinase anchor protein 4 OS=Homo sapiens GN=AKAP4 PE=2 SV=	94.476	NaN	0	0	NaN	0	0	1.3365	33895000	31558000	NaN	0	0	NaN	189730000	98029000	NaN	0	0
O43823;M0QYL4	A-kinase anchor protein 8	AKAP8	>sp|O43823|AKAP8_HUMAN A-kinase anchor protein 8 OS=Homo sapiens GN=AKAP8 PE=1 SV=1	76.107	0.76363	421180000	264350000	1.0888	643790000	624600000	1.2042	1181500000	1204000000	1.2046	913590000	1028600000	1.188	2656000000	2607900000	1.1603	1786200000	1898200000
Q9ULX6;Q9ULX6-2;M0QYT7;M0QZQ9;M0R010	A-kinase anchor protein 8-like	AKAP8L	>sp|Q9ULX6|AKP8L_HUMAN A-kinase anchor protein 8-like OS=Homo sapiens GN=AKAP8L PE=1 SV=3;>sp|Q9ULX6-2|AKP8L_HUMAN Isoform 2 of A-kinase anchor protein 8-like OS=Homo sapiens GN=AKAP8L	71.648	0.91391	588770000	509710000	1.0644	451300000	453280000	1.114	2201000000	2253400000	1.1318	1417500000	1516500000	1.4222	3029000000	4161000000	1.3456	2802000000	3775100000
Q99996-2;Q99996;Q99996-5;Q99996-3;Q99996-6;H7BYL6;Q99996-4;Q6PJH3;H0Y6Q0;H7BZV6	A-kinase anchor protein 9	AKAP9	>sp|Q99996-2|AKAP9_HUMAN Isoform 2 of A-kinase anchor protein 9 OS=Homo sapiens GN=AKAP9;>sp|Q99996|AKAP9_HUMAN A-kinase anchor protein 9 OS=Homo sapiens GN=AKAP9 PE=1 SV=3;>sp|Q99996-5|AKAP9_HUMAN Isoform 5 of A-kinase anchor protein 9 OS=Homo sapiens GN=	452.98	0.95134	2067400000	1717600000	0.56773	535560000	303090000	1.0097	2555900000	2625100000	0.96326	2653900000	2934300000	1.0833	2846200000	2664100000	1.0168	1722800000	1426600000
P14550;Q5T621	Alcohol dehydrogenase [NADP(+)]	AKR1A1	>sp|P14550|AK1A1_HUMAN Alcohol dehydrogenase [NADP(+)] OS=Homo sapiens GN=AKR1A1 PE=1 SV=3;>tr|Q5T621|Q5T621_HUMAN Alcohol dehydrogenase [NADP(+)] (Fragment) OS=Homo sapiens GN=AKR1A1 PE=2 SV=1	36.573	0.68794	9243300000	5657900000	0.8079	11445000000	7847700000	1.2755	7502200000	8121000000	0.86505	16140000000	13292000000	1.4792	14200000000	19811000000	1.4222	9953900000	13248000000
P15121;E9PCX2;E9PEF9;C9JRZ8-2;C9JRZ8	Aldose reductase	AKR1B1	>sp|P15121|ALDR_HUMAN Aldose reductase OS=Homo sapiens GN=AKR1B1 PE=1 SV=3;>tr|E9PCX2|E9PCX2_HUMAN Aldose reductase OS=Homo sapiens GN=AKR1B1 PE=2 SV=1	35.853	0.88642	3227100000	2445000000	0.66179	2610300000	1484800000	1.1741	5016400000	5072700000	1.0049	4369600000	4794000000	1.1298	7764900000	6409600000	1.1601	6117500000	6149100000
P52895;Q04828;H0Y804;B4DK69;S4R3P0;A6NHU4;P52895-2	Aldo-keto reductase family 1 member C2;Aldo-keto reductase family 1 member C1	AKR1C2;AKR1C1	>sp|P52895|AK1C2_HUMAN Aldo-keto reductase family 1 member C2 OS=Homo sapiens GN=AKR1C2 PE=1 SV=3;>sp|Q04828|AK1C1_HUMAN Aldo-keto reductase family 1 member C1 OS=Homo sapiens GN=AKR1C1 PE=1 SV=1;>tr|H0Y804|H0Y804_HUMAN Aldo-keto reductase family 1 member	36.735	0.34407	452540000	13566000	NaN	0	0	NaN	0	0	NaN	0	0	NaN	0	0	NaN	338260000	0
O43488;H3BLU7;Q8NHP1;H7C5H7;O95154	Aflatoxin B1 aldehyde reductase member 2	AKR7A2	>sp|O43488|ARK72_HUMAN Aflatoxin B1 aldehyde reductase member 2 OS=Homo sapiens GN=AKR7A2 PE=1 SV=3;>tr|H3BLU7|H3BLU7_HUMAN Aflatoxin B1 aldehyde reductase member 2 (Fragment) OS=Homo sapiens GN=AKR7A2 PE=2 SV=1	39.589	1.1169	4163800000	3409700000	0.80901	2775000000	1968800000	1.0905	8576800000	8199600000	0.94502	5248700000	5225700000	1.0799	7841700000	4747800000	1.0767	3929100000	3704300000
P31749;B7Z5R1;G3V3X1;G3V2I6;G3V3K5;G3V4I6	RAC-alpha serine/threonine-protein kinase	AKT1	>sp|P31749|AKT1_HUMAN RAC-alpha serine/threonine-protein kinase OS=Homo sapiens GN=AKT1 PE=1 SV=2;>tr|B7Z5R1|B7Z5R1_HUMAN RAC-alpha serine/threonine-protein kinase OS=Homo sapiens GN=AKT1 PE=2 SV=1	55.686	0.73604	1693500000	1071000000	0.68387	1055400000	619540000	0.99001	945010000	733210000	0.91954	1287500000	1239000000	1.0614	1788200000	1539800000	1.0627	1216400000	1284100000
Q96B36;Q96B36-3;H9KV91;Q96B36-2;M0R2V8	Proline-rich AKT1 substrate 1	AKT1S1	>sp|Q96B36|AKTS1_HUMAN Proline-rich AKT1 substrate 1 OS=Homo sapiens GN=AKT1S1 PE=1 SV=1;>sp|Q96B36-3|AKTS1_HUMAN Isoform 3 of Proline-rich AKT1 substrate 1 OS=Homo sapiens GN=AKT1S1;>tr|H9KV91|H9KV91_HUMAN Proline-rich AKT1 substrate 1 (Fragment) OS=Homo	27.383	0.80513	395630000	214920000	0.92678	554250000	493050000	1.0391	853890000	817960000	1.0075	1145400000	1112300000	0.8446	1221800000	946430000	0.92434	853920000	873360000
P31751;Q0VAN0;M0R0P9;J3QKW1;J3QL45;M0R283;J3QLS6;C9JHS6;C9JIJ1;F8W8B1;J3KRI8;A8MX96;E7EVP8;M0QZK3;M0QZW8;C9J258;J3QQM6;J3KSY8;C9JC83;M0R275;J3KTP4;C9JIF6	RAC-beta serine/threonine-protein kinase	AKT2	>sp|P31751|AKT2_HUMAN RAC-beta serine/threonine-protein kinase OS=Homo sapiens GN=AKT2 PE=1 SV=2;>tr|Q0VAN0|Q0VAN0_HUMAN AKT2 protein OS=Homo sapiens GN=AKT2 PE=2 SV=1;>tr|M0R0P9|M0R0P9_HUMAN RAC-beta serine/threonine-protein kinase OS=Homo sapiens GN=AKT2	55.768	0.75146	221020000	72325000	0.83631	240000000	215520000	1.0681	256300000	281630000	1.1688	274840000	294170000	1.0549	254490000	232600000	1.1293	279570000	253520000
Q9H8T0;Q9H8T0-2;H3BM79;H3BNB8;H3BVH0;H3BRV2	AKT-interacting protein	AKTIP	>sp|Q9H8T0|AKTIP_HUMAN AKT-interacting protein OS=Homo sapiens GN=AKTIP PE=1 SV=1;>sp|Q9H8T0-2|AKTIP_HUMAN Isoform 2 of AKT-interacting protein OS=Homo sapiens GN=AKTIP;>tr|H3BM79|H3BM79_HUMAN AKT-interacting protein (Fragment) OS=Homo sapiens GN=AKTIP PE=	33.128	0.51677	127860000	54724000	0.78356	267300000	172330000	0.66028	101740000	63864000	0.63782	367300000	198870000	0.80193	310780000	153090000	NaN	84034000	9500600
P13716;B7Z3I9;P13716-2;B7ZBK6	Delta-aminolevulinic acid dehydratase	ALAD	>sp|P13716|HEM2_HUMAN Delta-aminolevulinic acid dehydratase OS=Homo sapiens GN=ALAD PE=1 SV=1;>tr|B7Z3I9|B7Z3I9_HUMAN Delta-aminolevulinic acid dehydratase OS=Homo sapiens GN=ALAD PE=2 SV=1;>sp|P13716-2|HEM2_HUMAN Isoform 2 of Delta-aminolevulinic acid deh	36.294	0.66285	172640000	77054000	NaN	137740000	26427000	1.3413	161660000	281740000	1.1832	215190000	234320000	1.1501	114850000	249310000	NaN	61063000	220650000
P13196;H7C4H7;H7C5B0;P13196-2	5-aminolevulinate synthase, nonspecific, mitochondrial	ALAS1	>sp|P13196|HEM1_HUMAN 5-aminolevulinate synthase, nonspecific, mitochondrial OS=Homo sapiens GN=ALAS1 PE=1 SV=2	70.58	NaN	43340000	0	NaN	100000000	0	0.50514	132240000	34617000	0.98635	52448000	32875000	NaN	0	0	NaN	28418000	18442000
Q13740-2;Q13740;F5GXJ9;H7C543;Q13740-4;Q13740-3	CD166 antigen	ALCAM	>sp|Q13740-2|CD166_HUMAN Isoform 2 of CD166 antigen OS=Homo sapiens GN=ALCAM;>sp|Q13740|CD166_HUMAN CD166 antigen OS=Homo sapiens GN=ALCAM PE=1 SV=2;>tr|F5GXJ9|F5GXJ9_HUMAN CD166 antigen OS=Homo sapiens GN=ALCAM PE=2 SV=1	63.664	0.77136	6022100000	3906200000	1.6201	3659500000	4265700000	1.0753	6156800000	5228200000	0.8988	3671600000	3038900000	0.87797	8160400000	5394200000	0.93674	7374000000	5381700000
Q8IZ83;Q8IZ83-3;F8WBH3;F5H4B6;Q8IZ83-2;M0QY06	Aldehyde dehydrogenase family 16 member A1	ALDH16A1	>sp|Q8IZ83|A16A1_HUMAN Aldehyde dehydrogenase family 16 member A1 OS=Homo sapiens GN=ALDH16A1 PE=1 SV=2;>sp|Q8IZ83-3|A16A1_HUMAN Isoform 3 of Aldehyde dehydrogenase family 16 member A1 OS=Homo sapiens GN=ALDH16A1;>tr|F8WBH3|F8WBH3_HUMAN Aldehyde dehydrogen	85.126	0.91085	1020300000	916620000	0.75478	598300000	382080000	1.1107	936810000	886220000	0.77268	1891000000	1286800000	1.0208	1235100000	983290000	1.0778	1242400000	1199800000
P54886;P54886-2	Delta-1-pyrroline-5-carboxylate synthase;Glutamate 5-kinase;Gamma-glutamyl phosphate reductase	ALDH18A1	>sp|P54886|P5CS_HUMAN Delta-1-pyrroline-5-carboxylate synthase OS=Homo sapiens GN=ALDH18A1 PE=1 SV=2;>sp|P54886-2|P5CS_HUMAN Isoform Short of Delta-1-pyrroline-5-carboxylate synthase OS=Homo sapiens GN=ALDH18A1	87.301	0.73114	12679000000	8514100000	1.1662	12633000000	12706000000	1.7268	26561000000	38088000000	1.1825	29709000000	35638000000	1.6244	36197000000	44876000000	1.5757	31697000000	41666000000
P00352	Retinal dehydrogenase 1	ALDH1A1	>sp|P00352|AL1A1_HUMAN Retinal dehydrogenase 1 OS=Homo sapiens GN=ALDH1A1 PE=1 SV=2	54.861	NaN	22478000	0	NaN	0	0	NaN	0	0	NaN	0	0	NaN	4080400	9503000	NaN	0	0
P47895;H0Y2X5;H0YNQ3;H0YKF9;H0YLT1	Aldehyde dehydrogenase family 1 member A3	ALDH1A3	>sp|P47895|AL1A3_HUMAN Aldehyde dehydrogenase family 1 member A3 OS=Homo sapiens GN=ALDH1A3 PE=1 SV=2;>tr|H0Y2X5|H0Y2X5_HUMAN Aldehyde dehydrogenase 1 family, member A3, isoform CRA_b OS=Homo sapiens GN=ALDH1A3 PE=2 SV=1	56.108	0.62587	50303000000	27040000000	0.33201	39261000000	10027000000	1.148	60026000000	59150000000	1.1229	81312000000	90478000000	0.87147	120820000000	89794000000	0.92932	116880000000	96108000000
P30837	Aldehyde dehydrogenase X, mitochondrial	ALDH1B1	>sp|P30837|AL1B1_HUMAN Aldehyde dehydrogenase X, mitochondrial OS=Homo sapiens GN=ALDH1B1 PE=1 SV=3	57.206	0.82933	6406000000	4630900000	1.1806	5907900000	6184700000	1.8282	7384900000	11058000000	1.217	10762000000	13931000000	1.976	12555000000	21220000000	1.7335	10011000000	13963000000
P05091;P05091-2;F8VP50;S4R3S4;O94788-2;Q5SYQ7;Q5SYQ9;Q5SYQ8;H0YKL3	Aldehyde dehydrogenase, mitochondrial	ALDH2	>sp|P05091|ALDH2_HUMAN Aldehyde dehydrogenase, mitochondrial OS=Homo sapiens GN=ALDH2 PE=1 SV=2;>sp|P05091-2|ALDH2_HUMAN Isoform 2 of Aldehyde dehydrogenase, mitochondrial OS=Homo sapiens GN=ALDH2	56.381	0.91455	6736900000	4736200000	0.8917	3436100000	2729100000	2.2909	4941300000	9950800000	1.3553	5947200000	7718600000	2.083	9174600000	14578000000	1.9862	7113900000	11970000000
P30838;C9JMC5;A8MYB8;E9PNN6;I3L3W9;I3L4E5;I3L1H6;C9JKT2;P48448;E9PJV0;I3L3I9	Aldehyde dehydrogenase, dimeric NADP-preferring	ALDH3A1	>sp|P30838|AL3A1_HUMAN Aldehyde dehydrogenase, dimeric NADP-preferring OS=Homo sapiens GN=ALDH3A1 PE=1 SV=3;>tr|C9JMC5|C9JMC5_HUMAN Aldehyde dehydrogenase, dimeric NADP-preferring (Fragment) OS=Homo sapiens GN=ALDH3A1 PE=2 SV=1;>tr|A8MYB8|A8MYB8_HUMAN Alde	50.394	NaN	15168000	24372000	NaN	0	0	NaN	24740000	23420000	NaN	0	0	NaN	0	0	NaN	0	36886000
P51648;P51648-2;J3QRD1;I3L1M4;J3QKK9;J3KTG1;C9JGJ2;I3L0X1;J3QS00;J3KTD9;I3L2W1;J3QQV9;I3L4G6;K7EN73	Fatty aldehyde dehydrogenase	ALDH3A2	>sp|P51648|AL3A2_HUMAN Fatty aldehyde dehydrogenase OS=Homo sapiens GN=ALDH3A2 PE=1 SV=1;>sp|P51648-2|AL3A2_HUMAN Isoform 2 of Fatty aldehyde dehydrogenase OS=Homo sapiens GN=ALDH3A2;>tr|J3QRD1|J3QRD1_HUMAN Fatty aldehyde dehydrogenase OS=Homo sapiens GN=A	54.847	0.97941	3948400000	3291000000	0.52921	3226900000	1744000000	1.0795	4597200000	4815000000	1.2597	6195000000	8189100000	1.2552	11682000000	13696000000	1.3359	10265000000	12807000000
P43353;S4R3R5;S4R374;P43353-2;S4R3D9	Aldehyde dehydrogenase family 3 member B1	ALDH3B1	>sp|P43353|AL3B1_HUMAN Aldehyde dehydrogenase family 3 member B1 OS=Homo sapiens GN=ALDH3B1 PE=1 SV=1;>tr|S4R3R5|S4R3R5_HUMAN Aldehyde dehydrogenase OS=Homo sapiens GN=ALDH3B1 PE=3 SV=1;>tr|S4R374|S4R374_HUMAN Aldehyde dehydrogenase OS=Homo sapiens GN=ALDH	51.839	NaN	0	0	NaN	0	0	NaN	0	0	NaN	0	0	NaN	0	0	NaN	0	0
P30038;P30038-2;P30038-3;Q5TF55	Delta-1-pyrroline-5-carboxylate dehydrogenase, mitochondrial	ALDH4A1	>sp|P30038|AL4A1_HUMAN Delta-1-pyrroline-5-carboxylate dehydrogenase, mitochondrial OS=Homo sapiens GN=ALDH4A1 PE=1 SV=3;>sp|P30038-2|AL4A1_HUMAN Isoform 2 of Delta-1-pyrroline-5-carboxylate dehydrogenase, mitochondrial OS=Homo sapiens GN=ALDH4A1;>sp|P3003	61.719	0.60833	1574800000	748010000	1.8476	213500000	146780000	1.413	421260000	679420000	0.87746	651420000	507960000	1.6142	710470000	859290000	1.5309	793350000	1025600000
P51649;P51649-2;F5H328;C9J8Q5	Succinate-semialdehyde dehydrogenase, mitochondrial	ALDH5A1	>sp|P51649|SSDH_HUMAN Succinate-semialdehyde dehydrogenase, mitochondrial OS=Homo sapiens GN=ALDH5A1 PE=1 SV=2;>sp|P51649-2|SSDH_HUMAN Isoform 2 of Succinate-semialdehyde dehydrogenase, mitochondrial OS=Homo sapiens GN=ALDH5A1;>tr|F5H328|F5H328_HUMAN Succi	57.214	0.97882	389320000	294240000	0.56448	346070000	272440000	1.7254	231330000	421580000	0.95977	296890000	231810000	2.1539	414330000	745730000	1.8902	401150000	587580000
Q02252;J3KNU8;G3V4Z4	Methylmalonate-semialdehyde dehydrogenase [acylating], mitochondrial	ALDH6A1	>sp|Q02252|MMSA_HUMAN Methylmalonate-semialdehyde dehydrogenase [acylating], mitochondrial OS=Homo sapiens GN=ALDH6A1 PE=1 SV=2;>tr|J3KNU8|J3KNU8_HUMAN Methylmalonate-semialdehyde dehydrogenase [acylating], mitochondrial OS=Homo sapiens GN=ALDH6A1 PE=2 SV=	57.839	0.83536	352490000	271670000	1.0139	120880000	123130000	0.94315	247280000	196040000	0.82035	470360000	253350000	1.1917	719210000	765730000	1.1627	557100000	675570000
P49419-2;P49419;F8VS02;P49419-4;P49419-3;H0YHM6;F8VVF2;F8WDY6;F8WD33	Alpha-aminoadipic semialdehyde dehydrogenase	ALDH7A1	>sp|P49419-2|AL7A1_HUMAN Isoform 2 of Alpha-aminoadipic semialdehyde dehydrogenase OS=Homo sapiens GN=ALDH7A1;>sp|P49419|AL7A1_HUMAN Alpha-aminoadipic semialdehyde dehydrogenase OS=Homo sapiens GN=ALDH7A1 PE=1 SV=5;>tr|F8VS02|F8VS02_HUMAN Alpha-aminoadipic	55.366	1.0311	6992400000	6324900000	0.85208	6873000000	5302600000	1.2231	8805600000	8811900000	1.1294	11220000000	11585000000	1.3403	17441000000	20491000000	1.3285	14514000000	17967000000
P49189;B4DXY7	4-trimethylaminobutyraldehyde dehydrogenase	ALDH9A1	>sp|P49189|AL9A1_HUMAN 4-trimethylaminobutyraldehyde dehydrogenase OS=Homo sapiens GN=ALDH9A1 PE=1 SV=3;>tr|B4DXY7|B4DXY7_HUMAN 4-trimethylaminobutyraldehyde dehydrogenase OS=Homo sapiens GN=ALDH9A1 PE=2 SV=1	53.801	1.0104	6467200000	5886300000	0.91936	1065800000	893300000	1.1703	5158700000	5413300000	0.89077	7357600000	5607600000	1.0779	10890000000	9997800000	1.0524	11903000000	11045000000
H3BPS8		ALDOA	>tr|H3BPS8|H3BPS8_HUMAN Fructose-bisphosphate aldolase A (Fragment) OS=Homo sapiens GN=ALDOA PE=2 SV=1	30.426	NaN	0	0	NaN	0	0	NaN	0	0	NaN	0	0	NaN	0	0	NaN	0	0
P04075;J3KPS3;P04075-2;H3BQN4;H3BUH7;H3BR04;H3BMQ8;H3BU78;H3BR68	Fructose-bisphosphate aldolase A;Fructose-bisphosphate aldolase	ALDOA	>sp|P04075|ALDOA_HUMAN Fructose-bisphosphate aldolase A OS=Homo sapiens GN=ALDOA PE=1 SV=2;>tr|J3KPS3|J3KPS3_HUMAN Fructose-bisphosphate aldolase OS=Homo sapiens GN=ALDOA PE=2 SV=1;>sp|P04075-2|ALDOA_HUMAN Isoform 2 of Fructose-bisphosphate aldolase A OS=H	39.42	0.89579	108650000000	93280000000	0.94944	55434000000	50716000000	1.1166	82564000000	82346000000	1.0659	108860000000	114750000000	1.0298	152860000000	136850000000	1.141	133720000000	134090000000
P09972;A8MVZ9;J3KSV6;J3QKP5;C9J8F3;K7EKH5;J3QKK1;P05062;Q5T7D5	Fructose-bisphosphate aldolase C;Fructose-bisphosphate aldolase	ALDOC	>sp|P09972|ALDOC_HUMAN Fructose-bisphosphate aldolase C OS=Homo sapiens GN=ALDOC PE=1 SV=2;>tr|A8MVZ9|A8MVZ9_HUMAN Fructose-bisphosphate aldolase OS=Homo sapiens GN=ALDOC PE=2 SV=1	39.455	0.85536	10664000000	8625500000	0.69171	5389100000	3802200000	1.1462	7420100000	7683300000	1.1182	14929000000	16291000000	1.5852	16522000000	14008000000	1.5683	13852000000	15659000000
Q9BT22;B4DP08;K7EID2;K7EPU3;K7EQK1	Chitobiosyldiphosphodolichol beta-mannosyltransferase	ALG1	>sp|Q9BT22|ALG1_HUMAN Chitobiosyldiphosphodolichol beta-mannosyltransferase OS=Homo sapiens GN=ALG1 PE=1 SV=2;>tr|B4DP08|B4DP08_HUMAN Chitobiosyldiphosphodolichol beta-mannosyltransferase OS=Homo sapiens GN=ALG1 PE=2 SV=1;>tr|K7EID2|K7EID2_HUMAN Chitobiosy	52.518	1.0052	100380000	241240000	1.0892	72153000	107290000	1.1939	412960000	629190000	0.90314	1189500000	1088800000	1.0978	1147100000	1089700000	1.1196	1277800000	933770000
Q2TAA5	GDP-Man:Man(3)GlcNAc(2)-PP-Dol alpha-1,2-mannosyltransferase	ALG11	>sp|Q2TAA5|ALG11_HUMAN GDP-Man:Man(3)GlcNAc(2)-PP-Dol alpha-1,2-mannosyltransferase OS=Homo sapiens GN=ALG11 PE=1 SV=2	55.65	1.0831	105410000	88561000	0.97483	127690000	82391000	1.2555	100330000	139980000	0.96477	256680000	242750000	1.4925	309180000	348580000	1.0658	253060000	280930000
Q9BV10;H7C4I6;H7C5R7	Dol-P-Man:Man(7)GlcNAc(2)-PP-Dol alpha-1,6-mannosyltransferase	ALG12	>sp|Q9BV10|ALG12_HUMAN Dol-P-Man:Man(7)GlcNAc(2)-PP-Dol alpha-1,6-mannosyltransferase OS=Homo sapiens GN=ALG12 PE=1 SV=1;>tr|H7C4I6|H7C4I6_HUMAN Dol-P-Man:Man(7)GlcNAc(2)-PP-Dol alpha-1,6-mannosyltransferase (Fragment) OS=Homo sapiens GN=ALG12 PE=4 SV=1;>t	54.654	NaN	0	0	NaN	0	0	NaN	17642000	31904000	NaN	73804000	88228000	NaN	0	0	NaN	0	0
Q9NP73;Q9NP73-3;Q9NP73-4	UDP-N-acetylglucosamine transferase subunit ALG13 homolog	ALG13	>sp|Q9NP73|ALG13_HUMAN Putative bifunctional UDP-N-acetylglucosamine transferase and deubiquitinase ALG13 OS=Homo sapiens GN=ALG13 PE=1 SV=2	126.05	NaN	0	0	NaN	0	0	NaN	0	0	NaN	0	0	NaN	0	0	1.0598	126470000	97560000
Q9NP73-2;D6RE84	UDP-N-acetylglucosamine transferase subunit ALG13 homolog	ALG13	>sp|Q9NP73-2|ALG13_HUMAN Isoform 2 of Putative bifunctional UDP-N-acetylglucosamine transferase and deubiquitinase ALG13 OS=Homo sapiens GN=ALG13;>tr|D6RE84|D6RE84_HUMAN Putative bifunctional UDP-N-acetylglucosamine transferase and deubiquitinase ALG13 (Fr	18.225	0.92867	299670000	236010000	0.81627	235130000	169100000	1.4509	1185900000	1576200000	1.1477	1581700000	1854800000	0.85464	747160000	1065900000	0.99092	1206200000	1396000000
Q9H553;Q9H553-2	Alpha-1,3/1,6-mannosyltransferase ALG2	ALG2	>sp|Q9H553|ALG2_HUMAN Alpha-1,3/1,6-mannosyltransferase ALG2 OS=Homo sapiens GN=ALG2 PE=1 SV=1;>sp|Q9H553-2|ALG2_HUMAN Isoform 2 of Alpha-1,3/1,6-mannosyltransferase ALG2 OS=Homo sapiens GN=ALG2	47.091	0.75621	293370000	254020000	1.1421	1022100000	948710000	1.149	775020000	743760000	0.82314	1666000000	1176300000	1.2304	1474800000	1449100000	1.1793	1090800000	1035300000
Q92685;H7C0X4;B4DS50;Q92685-2;C9J7S5	Dol-P-Man:Man(5)GlcNAc(2)-PP-Dol alpha-1,3-mannosyltransferase	ALG3	>sp|Q92685|ALG3_HUMAN Dol-P-Man:Man(5)GlcNAc(2)-PP-Dol alpha-1,3-mannosyltransferase OS=Homo sapiens GN=ALG3 PE=1 SV=1;>tr|H7C0X4|H7C0X4_HUMAN Dol-P-Man:Man(5)GlcNAc(2)-PP-Dol alpha-1,3-mannosyltransferase (Fragment) OS=Homo sapiens GN=ALG3 PE=4 SV=1;>tr|B	50.126	NaN	0	0	0.86776	47881000	30074000	1.1027	78748000	119210000	NaN	30309000	83048000	NaN	0	0	1.1168	40115000	61531000
Q9Y673;Q9Y673-2;B4DR67	Dolichyl-phosphate beta-glucosyltransferase	ALG5	>sp|Q9Y673|ALG5_HUMAN Dolichyl-phosphate beta-glucosyltransferase OS=Homo sapiens GN=ALG5 PE=1 SV=1;>sp|Q9Y673-2|ALG5_HUMAN Isoform 2 of Dolichyl-phosphate beta-glucosyltransferase OS=Homo sapiens GN=ALG5;>tr|B4DR67|B4DR67_HUMAN Dolichyl-phosphate beta-glu	36.946	0.96471	1125700000	1209000000	1.015	620800000	717560000	1.0786	1401600000	1141500000	0.81833	905370000	732240000	1.0073	1725100000	1721400000	0.92598	1475600000	1681300000
Q9Y672;A2A2G4;S4R350	Dolichyl pyrophosphate Man9GlcNAc2 alpha-1,3-glucosyltransferase	ALG6	>sp|Q9Y672|ALG6_HUMAN Dolichyl pyrophosphate Man9GlcNAc2 alpha-1,3-glucosyltransferase OS=Homo sapiens GN=ALG6 PE=1 SV=1;>tr|A2A2G4|A2A2G4_HUMAN Dolichyl pyrophosphate Man9GlcNAc2 alpha-1,3-glucosyltransferase OS=Homo sapiens GN=ALG6 PE=2 SV=1;>tr|S4R350|S	58.18	NaN	9005400	47501000	NaN	29438000	0	NaN	0	0	0.89314	126610000	122390000	NaN	0	0	NaN	0	22256000
Q9H6U8;Q9H6U8-3;H0YCW6;Q9H6U8-2;Q9H6U8-4	Alpha-1,2-mannosyltransferase ALG9	ALG9	>sp|Q9H6U8|ALG9_HUMAN Alpha-1,2-mannosyltransferase ALG9 OS=Homo sapiens GN=ALG9 PE=1 SV=2;>sp|Q9H6U8-3|ALG9_HUMAN Isoform 3 of Alpha-1,2-mannosyltransferase ALG9 OS=Homo sapiens GN=ALG9;>tr|H0YCW6|H0YCW6_HUMAN Alpha-1,2-mannosyltransferase ALG9 (Fragment)	69.863	NaN	21558000	18924000	NaN	0	38625000	NaN	0	0	1.0045	31841000	29912000	NaN	0	0	NaN	0	0
Q13686	Alkylated DNA repair protein alkB homolog 1	ALKBH1	>sp|Q13686|ALKB1_HUMAN Alkylated DNA repair protein alkB homolog 1 OS=Homo sapiens GN=ALKBH1 PE=1 SV=2	43.831	NaN	0	0	NaN	0	0	1.1874	84227000	71326000	1.3379	38842000	64884000	NaN	0	0	NaN	0	0
Q6NS38;S4R3T5;F5H5X2;F5GZZ0;Q6NS38-2	Alpha-ketoglutarate-dependent dioxygenase alkB homolog 2	ALKBH2	>sp|Q6NS38|ALKB2_HUMAN Alpha-ketoglutarate-dependent dioxygenase alkB homolog 2 OS=Homo sapiens GN=ALKBH2 PE=1 SV=1;>tr|S4R3T5|S4R3T5_HUMAN Alpha-ketoglutarate-dependent dioxygenase alkB homolog 2 (Fragment) OS=Homo sapiens GN=ALKBH2 PE=4 SV=1;>tr|F5H5X2|F	29.322	1.1843	55402000	32523000	0.86559	167240000	117330000	0.81745	353900000	185370000	0.75406	338690000	268990000	0.93735	336630000	142750000	NaN	0	0
Q96Q83;E9PSA5;E9PRD0;E9PRJ2;Q96Q83-2;E9PN35	Alpha-ketoglutarate-dependent dioxygenase alkB homolog 3	ALKBH3	>sp|Q96Q83|ALKB3_HUMAN Alpha-ketoglutarate-dependent dioxygenase alkB homolog 3 OS=Homo sapiens GN=ALKBH3 PE=1 SV=1;>tr|E9PSA5|E9PSA5_HUMAN Alpha-ketoglutarate-dependent dioxygenase alkB homolog 3 (Fragment) OS=Homo sapiens GN=ALKBH3 PE=2 SV=1	33.374	NaN	0	2847100	NaN	23044000	0	NaN	0	0	NaN	9623500	9153400	0.83252	30447000	28019000	NaN	0	0
Q9NXW9;Q9NXW9-2	Alpha-ketoglutarate-dependent dioxygenase alkB homolog 4	ALKBH4	>sp|Q9NXW9|ALKB4_HUMAN Alpha-ketoglutarate-dependent dioxygenase alkB homolog 4 OS=Homo sapiens GN=ALKBH4 PE=1 SV=1	33.837	1.1064	90874000	73693000	0.85483	54370000	43614000	NaN	63512000	66708000	1.0664	94016000	118350000	NaN	0	37065000	0.72368	111160000	103200000
Q6P6C2;Q6P6C2-1;Q6P6C2-3;K7ER58	RNA demethylase ALKBH5	ALKBH5	>sp|Q6P6C2|ALKB5_HUMAN RNA demethylase ALKBH5 OS=Homo sapiens GN=ALKBH5 PE=1 SV=2;>sp|Q6P6C2-1|ALKB5_HUMAN Isoform 1 of RNA demethylase ALKBH5 OS=Homo sapiens GN=ALKBH5;>sp|Q6P6C2-3|ALKB5_HUMAN Isoform 3 of RNA demethylase ALKBH5 OS=Homo sapiens GN=ALKBH5	44.255	0.89778	193820000	157050000	0.89139	550920000	432650000	0.77438	247690000	178380000	1.004	215980000	435820000	1.0334	347060000	253310000	0.91893	572520000	483070000
Q3KRA9-2;Q3KRA9;H0YEM5;H0YEC4;E9PI76;Q3KRA9-3;H0YDL7;H0YD66;S4R3C7	Alpha-ketoglutarate-dependent dioxygenase alkB homolog 6	ALKBH6	>sp|Q3KRA9-2|ALKB6_HUMAN Isoform 2 of Alpha-ketoglutarate-dependent dioxygenase alkB homolog 6 OS=Homo sapiens GN=ALKBH6;>sp|Q3KRA9|ALKB6_HUMAN Alpha-ketoglutarate-dependent dioxygenase alkB homolog 6 OS=Homo sapiens GN=ALKBH6 PE=1 SV=2	29.284	NaN	27722000	0	NaN	0	0	0.74175	145110000	132790000	NaN	0	20945000	NaN	0	0	NaN	0	0
Q9BT30;M0QZI0;M0QZH2	Alpha-ketoglutarate-dependent dioxygenase alkB homolog 7	ALKBH7	>sp|Q9BT30|ALKB7_HUMAN Alpha-ketoglutarate-dependent dioxygenase alkB homolog 7, mitochondrial OS=Homo sapiens GN=ALKBH7 PE=1 SV=1;>tr|M0QZI0|M0QZI0_HUMAN Alpha-ketoglutarate-dependent dioxygenase alkB homolog 7, mitochondrial OS=Homo sapiens GN=ALKBH7 PE=	24.516	NaN	17062000	8191500	NaN	20895000	0	NaN	24343000	17446000	2.2227	24906000	59193000	NaN	10480000	10779000	NaN	0	0
Q96BT7;Q96BT7-4;Q96BT7-3;Q96BT7-2	Alkylated DNA repair protein alkB homolog 8	ALKBH8	>sp|Q96BT7|ALKB8_HUMAN Alkylated DNA repair protein alkB homolog 8 OS=Homo sapiens GN=ALKBH8 PE=1 SV=2;>sp|Q96BT7-4|ALKB8_HUMAN Isoform 4 of Alkylated DNA repair protein alkB homolog 8 OS=Homo sapiens GN=ALKBH8	75.208	0.65882	24387000	18716000	NaN	41087000	22563000	0.94461	35882000	26888000	NaN	18412000	4669600	0.94001	116480000	65895000	NaN	124580000	67851000
Q8TCU4;Q8TCU4-3;Q8TCU4-2;B8ZZJ3;A6NMY3;H7C1D9	Alstrom syndrome protein 1	ALMS1	>sp|Q8TCU4|ALMS1_HUMAN Alstrom syndrome protein 1 OS=Homo sapiens GN=ALMS1 PE=1 SV=3;>sp|Q8TCU4-3|ALMS1_HUMAN Isoform 3 of Alstrom syndrome protein 1 OS=Homo sapiens GN=ALMS1;>sp|Q8TCU4-2|ALMS1_HUMAN Isoform 2 of Alstrom syndrome protein 1 OS=Homo sapiens	460.96	0.76925	37846000	19719000	NaN	3303900	0	1.0816	13604000	14211000	NaN	139610000	249060000	1.4022	34421000	38924000	1.276	137030000	161880000
P05186;P05186-2;P05186-3;B1ANL0	Alkaline phosphatase, tissue-nonspecific isozyme	ALPL	>sp|P05186|PPBT_HUMAN Alkaline phosphatase, tissue-nonspecific isozyme OS=Homo sapiens GN=ALPL PE=1 SV=4;>sp|P05186-2|PPBT_HUMAN Isoform 2 of Alkaline phosphatase, tissue-nonspecific isozyme OS=Homo sapiens GN=ALPL;>sp|P05186-3|PPBT_HUMAN Isoform 3 of Alka	57.304	NaN	0	0	NaN	0	0	NaN	0	0	NaN	39187000	0	NaN	0	0	NaN	0	0
Q96Q42;Q96Q42-3;B3KPJ0;H0Y696;Q96Q42-2;J3KQ43;J3KQ33	Alsin	ALS2	>sp|Q96Q42|ALS2_HUMAN Alsin OS=Homo sapiens GN=ALS2 PE=1 SV=2	183.63	0.80399	120670000	87071000	1.3588	33427000	30663000	NaN	25482000	29977000	1.0407	106200000	223530000	0.89801	93557000	31859000	1.053	62012000	51448000
Q60I27;Q60I27-2;G3V0I7;F8WCP1;G5E9N5;H7C0M4;Q60I27-3;Q60I27-6;Q60I27-5;Q60I27-4	ALS2 C-terminal-like protein	ALS2CL	>sp|Q60I27|AL2CL_HUMAN ALS2 C-terminal-like protein OS=Homo sapiens GN=ALS2CL PE=1 SV=1;>sp|Q60I27-2|AL2CL_HUMAN Isoform 2 of ALS2 C-terminal-like protein OS=Homo sapiens GN=ALS2CL;>tr|G3V0I7|G3V0I7_HUMAN ALS2 C-terminal like, isoform CRA_b OS=Homo sapiens	107.75	0.81697	86943000	75817000	NaN	7992700	145750000	1.1004	51481000	44963000	NaN	0	0	1.3433	17956000	58905000	1.4723	15894000	36103000
E9PB61		ALYREF	>tr|E9PB61|E9PB61_HUMAN THO complex subunit 4 OS=Homo sapiens GN=ALYREF PE=2 SV=1	27.557	NaN	67379000	37860000	NaN	16496000	106280000	NaN	3714800	2826000	0.89938	18856000	21687000	0.95042	79408000	81402000	0.64539	17897000	14912000
Q86V81	THO complex subunit 4	ALYREF	>sp|Q86V81|THOC4_HUMAN THO complex subunit 4 OS=Homo sapiens GN=ALYREF PE=1 SV=3	26.888	0.96703	6575800000	5770800000	1.112	19800000000	22632000000	0.85215	17827000000	14492000000	0.82333	24076000000	20064000000	0.83911	30272000000	26161000000	0.91823	26211000000	22739000000
D6RB81;Q9UHK6;Q9UHK6-5	Alpha-methylacyl-CoA racemase	AMACR	>tr|D6RB81|D6RB81_HUMAN Alpha-methylacyl-CoA racemase OS=Homo sapiens GN=AMACR PE=2 SV=1;>sp|Q9UHK6|AMACR_HUMAN Alpha-methylacyl-CoA racemase OS=Homo sapiens GN=AMACR PE=1 SV=2;>sp|Q9UHK6-5|AMACR_HUMAN Isoform 4 of Alpha-methylacyl-CoA racemase OS=Homo sap	40.674	NaN	0	0	NaN	0	0	NaN	0	0	NaN	17096000	12104000	NaN	0	0	NaN	0	0
Q9C0C7;Q9C0C7-4;Q9C0C7-2;Q9C0C7-5;Q9C0C7-3;Q9C0C7-6;H0YE34	Activating molecule in BECN1-regulated autophagy protein 1	AMBRA1	>sp|Q9C0C7|AMRA1_HUMAN Activating molecule in BECN1-regulated autophagy protein 1 OS=Homo sapiens GN=AMBRA1 PE=1 SV=2;>sp|Q9C0C7-4|AMRA1_HUMAN Isoform 4 of Activating molecule in BECN1-regulated autophagy protein 1 OS=Homo sapiens GN=AMBRA1;>sp|Q9C0C7-2|AM	142.51	0.7235	69974000	52859000	0.85732	48284000	40069000	0.82491	233510000	194460000	1.1439	73131000	107850000	0.79184	115470000	42060000	0.93353	52014000	67069000
P17707;A6NNH3;B4DZ60;Q5VXN5;P17707-2	S-adenosylmethionine decarboxylase proenzyme;S-adenosylmethionine decarboxylase alpha chain;S-adenosylmethionine decarboxylase beta chain	AMD1	>sp|P17707|DCAM_HUMAN S-adenosylmethionine decarboxylase proenzyme OS=Homo sapiens GN=AMD1 PE=1 SV=2;>tr|A6NNH3|A6NNH3_HUMAN S-adenosylmethionine decarboxylase proenzyme OS=Homo sapiens GN=AMD1 PE=2 SV=2;>tr|B4DZ60|B4DZ60_HUMAN S-adenosylmethionine decarbo	38.339	NaN	0	0	0.55372	91150000	44720000	NaN	99153000	0	1.1345	50173000	81192000	0.56787	45569000	17202000	0.72553	38966000	35226000
Q9Y303;Q9Y303-2;Q9Y303-3;H3BTZ6;H3BSV9;H3BQ15;H3BSD5;H3BTE3;H3BT49	Putative N-acetylglucosamine-6-phosphate deacetylase	AMDHD2	>sp|Q9Y303|NAGA_HUMAN Putative N-acetylglucosamine-6-phosphate deacetylase OS=Homo sapiens GN=AMDHD2 PE=1 SV=2;>sp|Q9Y303-2|NAGA_HUMAN Isoform 2 of Putative N-acetylglucosamine-6-phosphate deacetylase OS=Homo sapiens GN=AMDHD2;>sp|Q9Y303-3|NAGA_HUMAN Isofo	43.747	NaN	30368000	0	0.82761	51482000	62072000	0.87386	111650000	60769000	0.98461	295470000	277610000	0.52986	172270000	93399000	NaN	106010000	38716000
Q9UKV5;H3BRK9;R4GNG2	E3 ubiquitin-protein ligase AMFR	AMFR	>sp|Q9UKV5|AMFR_HUMAN E3 ubiquitin-protein ligase AMFR OS=Homo sapiens GN=AMFR PE=1 SV=2;>tr|H3BRK9|H3BRK9_HUMAN E3 ubiquitin-protein ligase AMFR (Fragment) OS=Homo sapiens GN=AMFR PE=2 SV=1;>tr|R4GNG2|R4GNG2_HUMAN E3 ubiquitin-protein ligase AMFR (Fragmen	72.995	0.69325	289760000	133370000	1.4669	56479000	62959000	0.66194	311310000	142380000	1.1215	327490000	375710000	0.64489	99760000	42221000	NaN	53520000	0
Q6DCA0	AMMECR1-like protein	AMMECR1L	>sp|Q6DCA0|AMERL_HUMAN AMMECR1-like protein OS=Homo sapiens GN=AMMECR1L PE=1 SV=1	34.499	NaN	0	0	NaN	10988000	10905000	0.47943	56998000	30000000	NaN	0	0	NaN	0	0	NaN	0	0
Q8IY45;B7Z7J3;F5H3D1;F5GWF7;F5H1R2	Protein AMN1 homolog	AMN1	>sp|Q8IY45|AMN1_HUMAN Protein AMN1 homolog OS=Homo sapiens GN=AMN1 PE=2 SV=4;>tr|B7Z7J3|B7Z7J3_HUMAN Protein AMN1 homolog OS=Homo sapiens GN=AMN1 PE=2 SV=1;>tr|F5H3D1|F5H3D1_HUMAN Protein AMN1 homolog OS=Homo sapiens GN=AMN1 PE=2 SV=1;>tr|F5GWF7|F5GWF7_HUM	28.408	NaN	0	0	NaN	0	0	NaN	30496000	30055000	NaN	28479000	80874000	NaN	56181000	0	NaN	94222000	39138000
Q8IY63;Q8IY63-2	Angiomotin-like protein 1	AMOTL1	>sp|Q8IY63|AMOL1_HUMAN Angiomotin-like protein 1 OS=Homo sapiens GN=AMOTL1 PE=1 SV=1;>sp|Q8IY63-2|AMOL1_HUMAN Isoform 2 of Angiomotin-like protein 1 OS=Homo sapiens GN=AMOTL1	106.57	NaN	0	0	NaN	686510	650350	NaN	0	25790000	NaN	0	0	NaN	0	0	NaN	0	0
Q9Y2J4;Q9Y2J4-3;Q9Y2J4-2;Q9Y2J4-4	Angiomotin-like protein 2	AMOTL2	>sp|Q9Y2J4|AMOL2_HUMAN Angiomotin-like protein 2 OS=Homo sapiens GN=AMOTL2 PE=1 SV=3;>sp|Q9Y2J4-3|AMOL2_HUMAN Isoform 3 of Angiomotin-like protein 2 OS=Homo sapiens GN=AMOTL2;>sp|Q9Y2J4-2|AMOL2_HUMAN Isoform 2 of Angiomotin-like protein 2 OS=Homo sapiens G	85.763	NaN	6589100	13910000	NaN	0	0	NaN	28364000	0	NaN	0	0	NaN	0	0	NaN	0	0
Q01433;Q01433-2;H0Y360;Q01433-5;Q01433-3;Q01433-4;H0YCL9;E9PJF6;E9PIJ1;H0YF16	AMP deaminase 2	AMPD2	>sp|Q01433|AMPD2_HUMAN AMP deaminase 2 OS=Homo sapiens GN=AMPD2 PE=1 SV=2;>sp|Q01433-2|AMPD2_HUMAN Isoform Ex1A-2-3 of AMP deaminase 2 OS=Homo sapiens GN=AMPD2;>tr|H0Y360|H0Y360_HUMAN AMP deaminase 2 (Fragment) OS=Homo sapiens GN=AMPD2 PE=4 SV=1;>sp|Q01433	100.69	0.91657	2279600000	1761600000	0.86597	699700000	620770000	1.1742	2476200000	2477400000	1.0865	3035700000	3557700000	1.0611	2711700000	2729100000	1.109	2141500000	1987900000
Q01432;Q01432-5;Q01432-4;Q01432-6;E9PKC5;Q01432-3;E9PPG2;E9PIR5;Q01432-2;E9PLK6;H0YDY8	AMP deaminase 3	AMPD3	>sp|Q01432|AMPD3_HUMAN AMP deaminase 3 OS=Homo sapiens GN=AMPD3 PE=1 SV=1;>sp|Q01432-5|AMPD3_HUMAN Isoform 3 of AMP deaminase 3 OS=Homo sapiens GN=AMPD3;>sp|Q01432-4|AMPD3_HUMAN Isoform 2 of AMP deaminase 3 OS=Homo sapiens GN=AMPD3;>sp|Q01432-6|AMPD3_HUMAN	88.811	0.99915	175550000	134980000	0.561	124800000	49621000	1.0897	162900000	126030000	0.9159	157050000	173820000	1.2187	322650000	215870000	1.3106	195210000	196930000
P04745;P04746;P19961;Q5T085;B3KTI1	Alpha-amylase 1;Pancreatic alpha-amylase;Alpha-amylase 2B	AMY1A;AMY2A;AMY2B;AMY1B	>sp|P04745|AMY1_HUMAN Alpha-amylase 1 OS=Homo sapiens GN=AMY1A PE=1 SV=2;>sp|P04746|AMYP_HUMAN Pancreatic alpha-amylase OS=Homo sapiens GN=AMY2A PE=1 SV=2;>sp|P19961|AMY2B_HUMAN Alpha-amylase 2B OS=Homo sapiens GN=AMY2B PE=1 SV=1;>tr|Q5T085|Q5T085_HUMAN Al	57.767	NaN	0	0	NaN	5516300	0	NaN	0	0	NaN	0	0	NaN	22845000	0	NaN	6090900	0
Q86W34;J3KSH1;J3KS38;J3KRS2;J3QLK6;J3KTM1;J3KRD0;Q86W34-5	Archaemetzincin-2	AMZ2	>sp|Q86W34|AMZ2_HUMAN Archaemetzincin-2 OS=Homo sapiens GN=AMZ2 PE=1 SV=2;>tr|J3KSH1|J3KSH1_HUMAN Archaemetzincin-2 (Fragment) OS=Homo sapiens GN=AMZ2 PE=2 SV=1;>tr|J3KS38|J3KS38_HUMAN Archaemetzincin-2 (Fragment) OS=Homo sapiens GN=AMZ2 PE=2 SV=1;>tr|J3KR	41.263	NaN	43903000	0	NaN	53860000	22948000	NaN	62384000	52113000	NaN	4278900	56327000	1.2461	93948000	40380000	NaN	0	3085600
Q9H1A4;H0Y564;F8WAS1	Anaphase-promoting complex subunit 1	ANAPC1	>sp|Q9H1A4|APC1_HUMAN Anaphase-promoting complex subunit 1 OS=Homo sapiens GN=ANAPC1 PE=1 SV=1;>tr|H0Y564|H0Y564_HUMAN Anaphase-promoting complex subunit 1 (Fragment) OS=Homo sapiens GN=ANAPC1 PE=4 SV=1	216.5	1.0408	1177200000	1038500000	0.74276	1348700000	713280000	1.0874	2107500000	2142900000	1.1307	1789400000	1946000000	1.1643	3261700000	2539700000	1.2025	1941700000	1941600000
Q9UM13;D6RA92;D6R9Q5;D6RD74;D6RB36	Anaphase-promoting complex subunit 10	ANAPC10	>sp|Q9UM13|APC10_HUMAN Anaphase-promoting complex subunit 10 OS=Homo sapiens GN=ANAPC10 PE=1 SV=1;>tr|D6RA92|D6RA92_HUMAN Anaphase-promoting complex subunit 10 (Fragment) OS=Homo sapiens GN=ANAPC10 PE=2 SV=1	21.252	0.97345	75082000	65731000	NaN	0	0	0.89302	153040000	102090000	1.0334	101290000	128600000	0.98213	96346000	99776000	0.94159	98149000	89185000
Q9BS18	Anaphase-promoting complex subunit 13	ANAPC13	>sp|Q9BS18|APC13_HUMAN Anaphase-promoting complex subunit 13 OS=Homo sapiens GN=ANAPC13 PE=1 SV=1	8.5213	NaN	0	0	NaN	0	0	0.84712	22329000	22248000	NaN	0	0	NaN	0	0	NaN	7817400	11746000
F5GXB9;F5H2T3;F8WDQ6;F5H3R3;P60006;F5H6E4;G5EA39	Anaphase-promoting complex subunit 15	ANAPC15	>tr|F5GXB9|F5GXB9_HUMAN Anaphase-promoting complex subunit 15 (Fragment) OS=Homo sapiens GN=ANAPC15 PE=2 SV=1;>tr|F5H2T3|F5H2T3_HUMAN Anaphase-promoting complex subunit 15 (Fragment) OS=Homo sapiens GN=ANAPC15 PE=2 SV=1;>tr|F8WDQ6|F8WDQ6_HUMAN Anaphase-pro	5.377	NaN	22332000	17742000	NaN	0	0	NaN	17705000	15313000	NaN	21378000	28251000	NaN	28618000	12893000	NaN	20569000	20171000
Q96DE5	Anaphase-promoting complex subunit 16	ANAPC16	>sp|Q96DE5|APC16_HUMAN Anaphase-promoting complex subunit 16 OS=Homo sapiens GN=ANAPC16 PE=1 SV=1	11.667	1.4677	50063000	74958000	0.62301	144040000	66120000	0.83623	88506000	74447000	0.96254	60338000	39180000	0.92706	18654000	14902000	NaN	0	15561000
Q9UJX6;Q9UJX6-2	Anaphase-promoting complex subunit 2	ANAPC2	>sp|Q9UJX6|ANC2_HUMAN Anaphase-promoting complex subunit 2 OS=Homo sapiens GN=ANAPC2 PE=1 SV=1;>sp|Q9UJX6-2|ANC2_HUMAN Isoform 2 of Anaphase-promoting complex subunit 2 OS=Homo sapiens GN=ANAPC2	93.827	1.047	403210000	373400000	0.68372	240050000	120430000	1.2567	587860000	639080000	1.3417	509790000	862320000	1.3769	1217100000	1447100000	1.1842	879990000	943820000
Q9UJX5;E9PCR4;Q9UJX5-2;D6RAP6;D6RFM7	Anaphase-promoting complex subunit 4	ANAPC4	>sp|Q9UJX5|APC4_HUMAN Anaphase-promoting complex subunit 4 OS=Homo sapiens GN=ANAPC4 PE=1 SV=2;>tr|E9PCR4|E9PCR4_HUMAN Anaphase-promoting complex subunit 4 OS=Homo sapiens GN=ANAPC4 PE=2 SV=1;>sp|Q9UJX5-2|APC4_HUMAN Isoform 2 of Anaphase-promoting complex	92.115	1.0389	191210000	131600000	0.71807	572330000	392560000	1.1284	1047500000	853450000	1.0874	536810000	675990000	1.1975	1034200000	966260000	1.076	1039900000	849930000
Q9UJX4;F5H0F9;Q9UJX4-3;F5GY68;H0YFB5;F5H0N1;Q9UJX4-2;F5H3S5;F5GZ05	Anaphase-promoting complex subunit 5	ANAPC5	>sp|Q9UJX4|APC5_HUMAN Anaphase-promoting complex subunit 5 OS=Homo sapiens GN=ANAPC5 PE=1 SV=2;>tr|F5H0F9|F5H0F9_HUMAN Anaphase-promoting complex subunit 5 OS=Homo sapiens GN=ANAPC5 PE=2 SV=1;>sp|Q9UJX4-3|APC5_HUMAN Isoform 3 of Anaphase-promoting complex	85.076	1.083	479460000	425570000	0.81469	1018800000	715660000	1.1069	1128100000	1216400000	1.0308	1079100000	1143700000	1.0929	1448100000	1395900000	1.1433	1505500000	1580800000
Q9UJX3;Q9UJX3-2;H0YIW2;H0YIX7	Anaphase-promoting complex subunit 7	ANAPC7	>sp|Q9UJX3|APC7_HUMAN Anaphase-promoting complex subunit 7 OS=Homo sapiens GN=ANAPC7 PE=1 SV=4;>sp|Q9UJX3-2|APC7_HUMAN Isoform 2 of Anaphase-promoting complex subunit 7 OS=Homo sapiens GN=ANAPC7	66.855	1.3067	1304700000	1288200000	0.8962	911370000	552430000	0.95738	1506200000	986930000	1.1984	805170000	944810000	1.1076	1043000000	1240700000	1.1507	1190300000	1283800000
Q9UNK9	Protein angel homolog 1	ANGEL1	>sp|Q9UNK9|ANGE1_HUMAN Protein angel homolog 1 OS=Homo sapiens GN=ANGEL1 PE=2 SV=1	75.275	NaN	19119000	22118000	NaN	0	0	NaN	14162000	49488000	1.5808	22423000	26096000	NaN	27443000	36372000	NaN	0	25239000
Q5VTE6;Q5VTE6-2;F5H476;B7Z5T0	Protein angel homolog 2	ANGEL2	>sp|Q5VTE6|ANGE2_HUMAN Protein angel homolog 2 OS=Homo sapiens GN=ANGEL2 PE=1 SV=1;>sp|Q5VTE6-2|ANGE2_HUMAN Isoform 2 of Protein angel homolog 2 OS=Homo sapiens GN=ANGEL2;>tr|F5H476|F5H476_HUMAN Protein angel homolog 2 OS=Homo sapiens GN=ANGEL2 PE=2 SV=1;>	62.338	NaN	20647000	9315600	1.1397	22358000	34151000	1.2654	132070000	145220000	0.96696	65795000	24037000	1.5789	215940000	240180000	1.3266	90089000	116700000
O95841	Angiopoietin-related protein 1	ANGPTL1	>sp|O95841|ANGL1_HUMAN Angiopoietin-related protein 1 OS=Homo sapiens GN=ANGPTL1 PE=2 SV=1	56.719	NaN	0	0	NaN	0	4437700	NaN	0	0	NaN	0	0	NaN	0	45593000	NaN	0	0
Q12955	Ankyrin-3	ANK3	>sp|Q12955|ANK3_HUMAN Ankyrin-3 OS=Homo sapiens GN=ANK3 PE=1 SV=3	480.4	1.4485	288180000	115140000	0.83471	27533000	37312000	0.85043	33607000	22492000	1.0837	112350000	173050000	1.0502	410890000	287070000	0.92577	257850000	197060000
Q9P2R3-4;I3L1Z9;K7EPT2	Ankyrin repeat and FYVE domain-containing protein 1	ANKFY1	>sp|Q9P2R3-4|ANFY1_HUMAN Isoform 4 of Ankyrin repeat and FYVE domain-containing protein 1 OS=Homo sapiens GN=ANKFY1	132.82	NaN	19084000	14296000	NaN	0	0	NaN	0	0	NaN	0	0	NaN	0	0	NaN	0	0
Q9P2R3;Q9P2R3-2;I3L3P8	Ankyrin repeat and FYVE domain-containing protein 1	ANKFY1	>sp|Q9P2R3|ANFY1_HUMAN Ankyrin repeat and FYVE domain-containing protein 1 OS=Homo sapiens GN=ANKFY1 PE=1 SV=2;>sp|Q9P2R3-2|ANFY1_HUMAN Isoform 2 of Ankyrin repeat and FYVE domain-containing protein 1 OS=Homo sapiens GN=ANKFY1	128.4	0.92541	1792400000	1483000000	0.84307	1731200000	1026500000	0.98769	2592600000	2131000000	0.93562	3069500000	2899400000	1.1157	3101800000	2685700000	1.0483	2212400000	1959700000
Q8IWZ3-3	Ankyrin repeat and KH domain-containing protein 1	ANKHD1	>sp|Q8IWZ3-3|ANKH1_HUMAN Isoform 3 of Ankyrin repeat and KH domain-containing protein 1 OS=Homo sapiens GN=ANKHD1	63.883	NaN	0	0	NaN	47225000	0	NaN	0	0	NaN	0	0	NaN	0	0	NaN	0	0
E9PDP5;H7C2F5;H3BLS9;Q8IWZ3-2;Q8IWZ3-5;D6RHC4		ANKHD1	>tr|E9PDP5|E9PDP5_HUMAN Ankyrin repeat and KH domain-containing protein 1 (Fragment) OS=Homo sapiens GN=ANKHD1 PE=2 SV=1	166.74	NaN	0	0	NaN	0	0	NaN	0	0	NaN	0	17016000	NaN	35419000	33055000	NaN	22824000	14068000
Q8IWZ3-6;Q8IWZ3;Q8IWZ3-4;H0Y4P6;H0Y785;H0Y472;H0Y7Y3;F6WFL0;H7C0V5;H7C2E1	Ankyrin repeat and KH domain-containing protein 1	ANKHD1	>sp|Q8IWZ3-6|ANKH1_HUMAN Isoform 6 of Ankyrin repeat and KH domain-containing protein 1 OS=Homo sapiens GN=ANKHD1;>sp|Q8IWZ3|ANKH1_HUMAN Ankyrin repeat and KH domain-containing protein 1 OS=Homo sapiens GN=ANKHD1 PE=1 SV=1;>sp|Q8IWZ3-4|ANKH1_HUMAN Isoform	277.17	1.0194	1170700000	943930000	0.8245	597980000	392740000	0.92734	1643200000	1197300000	0.96581	1196900000	1121100000	0.92573	1896200000	1309700000	0.9244	1634400000	1017800000
Q9P2G1;C9JZ63	Ankyrin repeat and IBR domain-containing protein 1	ANKIB1	>sp|Q9P2G1|AKIB1_HUMAN Ankyrin repeat and IBR domain-containing protein 1 OS=Homo sapiens GN=ANKIB1 PE=1 SV=3	122	NaN	12485000	11858000	NaN	11245000	19690000	NaN	0	0	NaN	13393000	11740000	NaN	0	0	NaN	0	0
Q86XL3;F5H2H5;Q86XL3-2;F5H417;Q86XL3-3;F5H1D4;F5H6J0;F5H1E7	Ankyrin repeat and LEM domain-containing protein 2	ANKLE2	>sp|Q86XL3|ANKL2_HUMAN Ankyrin repeat and LEM domain-containing protein 2 OS=Homo sapiens GN=ANKLE2 PE=1 SV=4;>tr|F5H2H5|F5H2H5_HUMAN Ankyrin repeat and LEM domain-containing protein 2 OS=Homo sapiens GN=ANKLE2 PE=2 SV=1;>sp|Q86XL3-2|ANKL2_HUMAN Isoform 2	104.11	0.89326	328290000	281660000	NaN	59148000	27338000	0.80515	474900000	307160000	1.0353	721140000	666830000	1.0082	392820000	377700000	0.98235	349530000	350870000
Q8IV38;G3V0G5;F8WB95;F8WDN1	Ankyrin repeat and MYND domain-containing protein 2	ANKMY2	>sp|Q8IV38|ANKY2_HUMAN Ankyrin repeat and MYND domain-containing protein 2 OS=Homo sapiens GN=ANKMY2 PE=1 SV=1;>tr|G3V0G5|G3V0G5_HUMAN Ankyrin repeat and MYND domain containing 2, isoform CRA_c OS=Homo sapiens GN=ANKMY2 PE=2 SV=1	49.298	0.80978	189530000	144360000	NaN	93131000	48093000	0.97566	449880000	285960000	1.3406	402440000	524260000	1.1032	520230000	688380000	1.0077	213250000	234720000
Q9NXR5;Q8IUW1;Q9NXR5-2	Ankyrin repeat domain-containing protein 10	ANKRD10	>sp|Q9NXR5|ANR10_HUMAN Ankyrin repeat domain-containing protein 10 OS=Homo sapiens GN=ANKRD10 PE=1 SV=2;>tr|Q8IUW1|Q8IUW1_HUMAN ANKRD10 protein OS=Homo sapiens GN=ANKRD10 PE=2 SV=1;>sp|Q9NXR5-2|ANR10_HUMAN Isoform 2 of Ankyrin repeat domain-containing prot	44.767	NaN	0	0	NaN	695250	0	0.56561	115910000	38028000	1.6379	18017000	47194000	1.4063	26828000	30012000	NaN	0	0
Q6UB99	Ankyrin repeat domain-containing protein 11	ANKRD11	>sp|Q6UB99|ANR11_HUMAN Ankyrin repeat domain-containing protein 11 OS=Homo sapiens GN=ANKRD11 PE=1 SV=3	297.91	1.1982	26729000	24536000	NaN	39856000	1577700	0.44574	125200000	22812000	1.2474	15921000	27548000	1.2666	74333000	77407000	1.0009	30404000	30689000
Q8IZ07;S4R3D2;Q6ZTN6;F8W150;S4R3U2;Q6ZTN6-2;H0YIN8;Q6ZTN6-3	Ankyrin repeat domain-containing protein 13A	ANKRD13A	>sp|Q8IZ07|AN13A_HUMAN Ankyrin repeat domain-containing protein 13A OS=Homo sapiens GN=ANKRD13A PE=1 SV=3;>tr|S4R3D2|S4R3D2_HUMAN Ankyrin repeat domain-containing protein 13A OS=Homo sapiens GN=ANKRD13A PE=4 SV=1	67.618	NaN	0	0	0.90482	18689000	16937000	NaN	0	0	0.68391	83610000	46474000	NaN	22999000	13694000	NaN	63728000	13674000
Q6P6B7;Q6P6B7-2	Ankyrin repeat domain-containing protein 16	ANKRD16	>sp|Q6P6B7|ANR16_HUMAN Ankyrin repeat domain-containing protein 16 OS=Homo sapiens GN=ANKRD16 PE=1 SV=1;>sp|Q6P6B7-2|ANR16_HUMAN Isoform 2 of Ankyrin repeat domain-containing protein 16 OS=Homo sapiens GN=ANKRD16	39.283	NaN	0	0	NaN	0	0	NaN	6952600	7930500	0.87652	34354000	32300000	1.0697	48641000	56526000	1.2515	16256000	25350000
O75179;H0YM23;E7EUV3;O75179-2;O75179-6;O75179-4;H0YLQ3;O75179-3;H0YMS3;O75179-5	Ankyrin repeat domain-containing protein 17	ANKRD17	>sp|O75179|ANR17_HUMAN Ankyrin repeat domain-containing protein 17 OS=Homo sapiens GN=ANKRD17 PE=1 SV=3;>tr|H0YM23|H0YM23_HUMAN Ankyrin repeat domain-containing protein 17 (Fragment) OS=Homo sapiens GN=ANKRD17 PE=4 SV=1;>tr|E7EUV3|E7EUV3_HUMAN Ankyrin repe	274.25	1.0547	2429600000	2137600000	0.86188	1188400000	926500000	0.91066	3455900000	2745400000	1.0987	2755200000	3317600000	0.85707	4449900000	3067300000	0.87101	3222200000	2377600000
Q5VYY1	Ankyrin repeat domain-containing protein 22	ANKRD22	>sp|Q5VYY1|ANR22_HUMAN Ankyrin repeat domain-containing protein 22 OS=Homo sapiens GN=ANKRD22 PE=2 SV=1	21.848	0.50425	177960000	51880000	NaN	62639000	0	0.79099	162310000	140340000	1.7554	97110000	158720000	1.9487	246800000	422010000	1.9133	259120000	407330000
E7ESJ3;Q9UPS8;Q9UPS8-2;Q9UPS8-3	Ankyrin repeat domain-containing protein 26	ANKRD26	>tr|E7ESJ3|E7ESJ3_HUMAN Ankyrin repeat domain-containing protein 26 OS=Homo sapiens GN=ANKRD26 PE=2 SV=1;>sp|Q9UPS8|ANR26_HUMAN Ankyrin repeat domain-containing protein 26 OS=Homo sapiens GN=ANKRD26 PE=1 SV=3;>sp|Q9UPS8-2|ANR26_HUMAN Isoform 2 of Ankyrin r	198.27	NaN	651200000	0	NaN	18850000	16577000	NaN	7668200	9020500	NaN	34177000	41296000	1.3916	708450000	778930000	1.3407	147170000	160230000
Q96NW4;K7ELM1;K7EIH4	Ankyrin repeat domain-containing protein 27	ANKRD27	>sp|Q96NW4|ANR27_HUMAN Ankyrin repeat domain-containing protein 27 OS=Homo sapiens GN=ANKRD27 PE=1 SV=2	116.98	0.47837	38700000	26056000	NaN	65353000	78639000	NaN	0	0	0.85695	26947000	33512000	0.80007	39057000	25606000	0.78204	95550000	65743000
O15084-2	Serine/threonine-protein phosphatase 6 regulatory ankyrin repeat subunit A	ANKRD28	>sp|O15084-2|ANR28_HUMAN Isoform 2 of Serine/threonine-protein phosphatase 6 regulatory ankyrin repeat subunit A OS=Homo sapiens GN=ANKRD28	96.16	NaN	102830000	0	NaN	0	0	NaN	0	0	NaN	0	0	NaN	0	0	NaN	0	0
O15084;O15084-4;O15084-1;B4DIW9;F5H682	Serine/threonine-protein phosphatase 6 regulatory ankyrin repeat subunit A	ANKRD28	>sp|O15084|ANR28_HUMAN Serine/threonine-protein phosphatase 6 regulatory ankyrin repeat subunit A OS=Homo sapiens GN=ANKRD28 PE=1 SV=5;>sp|O15084-4|ANR28_HUMAN Isoform 4 of Serine/threonine-protein phosphatase 6 regulatory ankyrin repeat subunit A OS=Homo	112.96	1.1192	631420000	594650000	1.0941	704790000	786630000	1.0521	1214700000	948820000	0.93148	1103100000	981520000	0.93071	1477100000	937450000	0.93207	972720000	738620000
Q53RE8	Ankyrin repeat domain-containing protein 39	ANKRD39	>sp|Q53RE8|ANR39_HUMAN Ankyrin repeat domain-containing protein 39 OS=Homo sapiens GN=ANKRD39 PE=1 SV=1	19.651	0.66489	73831000	32241000	NaN	0	0	0.95057	110490000	66664000	1.0601	34473000	4388800	1.0455	66174000	58167000	0.95759	109810000	89159000
Q6AI12	Ankyrin repeat domain-containing protein 40	ANKRD40	>sp|Q6AI12|ANR40_HUMAN Ankyrin repeat domain-containing protein 40 OS=Homo sapiens GN=ANKRD40 PE=1 SV=2	41.088	NaN	57596000	45705000	1.0817	99155000	90097000	NaN	45143000	30803000	1.0337	82207000	91052000	NaN	49967000	0	NaN	0	0
Q86W74;J3KP26;Q86W74-2;E5RFM7;E5RI04;E5RHV2;E5RI20	Ankyrin repeat domain-containing protein 46	ANKRD46	>sp|Q86W74|ANR46_HUMAN Ankyrin repeat domain-containing protein 46 OS=Homo sapiens GN=ANKRD46 PE=1 SV=1;>tr|J3KP26|J3KP26_HUMAN Ankyrin repeat domain-containing protein 46 (Fragment) OS=Homo sapiens GN=ANKRD46 PE=2 SV=1;>sp|Q86W74-2|ANR46_HUMAN Isoform 2 o	25.966	NaN	0	0	NaN	355370000	78433000	NaN	34902000	39684000	1.3285	33274000	86081000	NaN	0	0	NaN	38785000	36749000
Q8WVL7	Ankyrin repeat domain-containing protein 49	ANKRD49	>sp|Q8WVL7|ANR49_HUMAN Ankyrin repeat domain-containing protein 49 OS=Homo sapiens GN=ANKRD49 PE=1 SV=1	27.29	NaN	8502800	0	NaN	0	0	NaN	19855000	26660000	NaN	39818000	30216000	NaN	43358000	18944000	NaN	0	15057000
Q9ULJ7;Q9ULJ7-2	Ankyrin repeat domain-containing protein 50	ANKRD50	>sp|Q9ULJ7|ANR50_HUMAN Ankyrin repeat domain-containing protein 50 OS=Homo sapiens GN=ANKRD50 PE=1 SV=4;>sp|Q9ULJ7-2|ANR50_HUMAN Isoform 2 of Ankyrin repeat domain-containing protein 50 OS=Homo sapiens GN=ANKRD50	155.86	NaN	21840000	35531000	NaN	3444300	2555700	0.82857	73696000	61628000	0.99502	77597000	92590000	0.94068	229620000	133060000	0.68192	269290000	69175000
Q8NB46	Serine/threonine-protein phosphatase 6 regulatory ankyrin repeat subunit C	ANKRD52	>sp|Q8NB46|ANR52_HUMAN Serine/threonine-protein phosphatase 6 regulatory ankyrin repeat subunit C OS=Homo sapiens GN=ANKRD52 PE=1 SV=3	115.08	0.63552	107870000	69748000	0.70872	50549000	39783000	0.8077	181270000	130010000	0.74061	54915000	71833000	0.92117	33126000	19307000	0.81168	74428000	52519000
Q6NXT1;D3YTC9;C9JU48;Q6NXT1-2;H7BZV9;B5MCX7	Ankyrin repeat domain-containing protein 54	ANKRD54	>sp|Q6NXT1|ANR54_HUMAN Ankyrin repeat domain-containing protein 54 OS=Homo sapiens GN=ANKRD54 PE=1 SV=2;>tr|D3YTC9|D3YTC9_HUMAN Ankyrin repeat domain-containing protein 54 OS=Homo sapiens GN=ANKRD54 PE=2 SV=1;>tr|C9JU48|C9JU48_HUMAN Ankyrin repeat domain-c	32.505	NaN	15027000	8852000	NaN	0	0	NaN	0	0	1.228	42444000	48581000	NaN	0	0	NaN	0	0
Q92625;B4DQW8;Q7Z6G8;F8VVQ4;J3QSU0	Ankyrin repeat and SAM domain-containing protein 1A	ANKS1A	>sp|Q92625|ANS1A_HUMAN Ankyrin repeat and SAM domain-containing protein 1A OS=Homo sapiens GN=ANKS1A PE=1 SV=4	123.11	0.88487	403980000	234710000	1.0236	410800000	335220000	1.1586	439790000	463440000	1.0533	896040000	1067100000	1.2737	791720000	838020000	1.3046	663900000	975410000
Q9H8Y5;B8ZZS4;C9JS61;C9K022;C9JQZ3	Ankyrin repeat and zinc finger domain-containing protein 1	ANKZF1	>sp|Q9H8Y5|ANKZ1_HUMAN Ankyrin repeat and zinc finger domain-containing protein 1 OS=Homo sapiens GN=ANKZF1 PE=1 SV=1;>tr|B8ZZS4|B8ZZS4_HUMAN Ankyrin repeat and zinc finger domain-containing protein 1 OS=Homo sapiens GN=ANKZF1 PE=2 SV=1	80.926	0.91269	129020000	98190000	0.9369	154410000	77525000	0.9961	260850000	259920000	0.9991	314480000	299590000	0.93748	229490000	171650000	0.94602	179750000	184960000
Q9NQW6;Q9NQW6-2;H7C3S1;H7C1K5;H7C1C2;C9JJT6;H7C167;H7C0Y6	Actin-binding protein anillin	ANLN	>sp|Q9NQW6|ANLN_HUMAN Actin-binding protein anillin OS=Homo sapiens GN=ANLN PE=1 SV=2;>sp|Q9NQW6-2|ANLN_HUMAN Isoform 2 of Actin-binding protein anillin OS=Homo sapiens GN=ANLN	124.2	0.65803	915720000	548430000	2.0509	845120000	1545800000	1.3358	2261000000	2868300000	2.4561	1042900000	2704900000	0.71906	510720000	370280000	0.71756	491070000	216340000
Q5XXA6;F5H566;Q5XXA6-2;Q5XXA6-3;E9PNA7;E9PP68;E9PS90	Anoctamin-1;Anoctamin	ANO1	>sp|Q5XXA6|ANO1_HUMAN Anoctamin-1 OS=Homo sapiens GN=ANO1 PE=1 SV=1;>tr|F5H566|F5H566_HUMAN Anoctamin OS=Homo sapiens GN=ANO1 PE=2 SV=1;>sp|Q5XXA6-2|ANO1_HUMAN Isoform 2 of Anoctamin-1 OS=Homo sapiens GN=ANO1;>sp|Q5XXA6-3|ANO1_HUMAN Isoform 3 of Anoctamin-	114.08	1.0651	517550000	522460000	1.0792	336280000	288860000	1.1895	584670000	544030000	2.5172	129230000	458330000	1.1118	424280000	407620000	0.8859	287260000	286770000
Q4KMQ2;Q4KMQ2-3;Q4KMQ2-2;Q4KMQ2-4	Anoctamin-6	ANO6	>sp|Q4KMQ2|ANO6_HUMAN Anoctamin-6 OS=Homo sapiens GN=ANO6 PE=1 SV=2;>sp|Q4KMQ2-3|ANO6_HUMAN Isoform 3 of Anoctamin-6 OS=Homo sapiens GN=ANO6;>sp|Q4KMQ2-2|ANO6_HUMAN Isoform 2 of Anoctamin-6 OS=Homo sapiens GN=ANO6;>sp|Q4KMQ2-4|ANO6_HUMAN Isoform 4 of Anoct	106.16	1.3232	173880000	197430000	1.1292	124530000	60819000	0.81606	158580000	106480000	0.73985	180500000	109870000	0.9024	381500000	231220000	0.84308	298530000	239210000
P39687;H0YN26;H7BZ09;O43423	Acidic leucine-rich nuclear phosphoprotein 32 family member A	ANP32A	>sp|P39687|AN32A_HUMAN Acidic leucine-rich nuclear phosphoprotein 32 family member A OS=Homo sapiens GN=ANP32A PE=1 SV=1;>tr|H0YN26|H0YN26_HUMAN Acidic leucine-rich nuclear phosphoprotein 32 family member A OS=Homo sapiens GN=ANP32A PE=2 SV=1	28.585	0.89909	11167000000	9586300000	0.81062	7616200000	4853700000	1.0126	18491000000	16958000000	0.98206	18836000000	19683000000	1.2734	30192000000	32356000000	1.1937	22111000000	23432000000
Q92688;Q92688-2;Q5T6W8	Acidic leucine-rich nuclear phosphoprotein 32 family member B	ANP32B	>sp|Q92688|AN32B_HUMAN Acidic leucine-rich nuclear phosphoprotein 32 family member B OS=Homo sapiens GN=ANP32B PE=1 SV=1;>sp|Q92688-2|AN32B_HUMAN Isoform 2 of Acidic leucine-rich nuclear phosphoprotein 32 family member B OS=Homo sapiens GN=ANP32B	28.787	1.2005	8739100000	9113300000	0.78747	7371900000	6431300000	0.93805	21382000000	17579000000	0.92518	26100000000	25577000000	1.1441	26902000000	25986000000	1.0604	19906000000	20280000000
Q9BTT0;Q9BTT0-3;Q5TB19;E9PLC4;Q9BTT0-2;E9PPH5;Q5TB25;E9PI45;H0YCE2	Acidic leucine-rich nuclear phosphoprotein 32 family member E	ANP32E	>sp|Q9BTT0|AN32E_HUMAN Acidic leucine-rich nuclear phosphoprotein 32 family member E OS=Homo sapiens GN=ANP32E PE=1 SV=1;>sp|Q9BTT0-3|AN32E_HUMAN Isoform 3 of Acidic leucine-rich nuclear phosphoprotein 32 family member E OS=Homo sapiens GN=ANP32E;>tr|Q5TB1	30.692	0.99825	3068500000	2973500000	0.74533	4239600000	2976000000	0.88266	11026000000	7749300000	0.83598	7790100000	6915400000	0.94935	15945000000	13603000000	0.99115	14176000000	13922000000
Q9H6X2;Q9H6X2-5;Q9H6X2-3;Q9H6X2-4;Q9H6X2-2;H0YC24	Anthrax toxin receptor 1	ANTXR1	>sp|Q9H6X2|ANTR1_HUMAN Anthrax toxin receptor 1 OS=Homo sapiens GN=ANTXR1 PE=1 SV=2;>sp|Q9H6X2-5|ANTR1_HUMAN Isoform 5 of Anthrax toxin receptor 1 OS=Homo sapiens GN=ANTXR1	62.788	0.66976	46931000	23196000	0.66922	30548000	15764000	NaN	0	0	1.2781	84030000	84483000	NaN	1296300	666930	NaN	3499600	3687300
P04083;Q5T3N1;Q5T3N0	Annexin A1	ANXA1	>sp|P04083|ANXA1_HUMAN Annexin A1 OS=Homo sapiens GN=ANXA1 PE=1 SV=2;>tr|Q5T3N1|Q5T3N1_HUMAN Annexin (Fragment) OS=Homo sapiens GN=ANXA1 PE=2 SV=1	38.714	1.1732	104690000000	112960000000	1.3341	107850000000	135880000000	1.2509	153100000000	164600000000	1.6785	133500000000	231460000000	1.0849	221140000000	200710000000	1.0588	199360000000	189690000000
P50995;B4DVE7;H0Y6E1;P27216;E5RIN3;Q5T0G9;P27216-2	Annexin A11;Annexin	ANXA11	>sp|P50995|ANX11_HUMAN Annexin A11 OS=Homo sapiens GN=ANXA11 PE=1 SV=1;>tr|B4DVE7|B4DVE7_HUMAN Annexin OS=Homo sapiens GN=ANXA11 PE=2 SV=1	54.389	1.2136	10200000000	10851000000	1.1206	8437300000	7954600000	1.2845	6384700000	7490700000	1.1211	13205000000	14863000000	0.98297	10664000000	9014700000	1.1529	11391000000	11485000000
H0YKL9	Annexin	ANXA2	>tr|H0YKL9|H0YKL9_HUMAN Annexin (Fragment) OS=Homo sapiens GN=ANXA2 PE=2 SV=1	12.064	NaN	0	0	NaN	0	0	NaN	0	0	NaN	3681200	3918400	NaN	0	0	NaN	0	0
H0YL33;H0YN28;H0YNA0;H0YN52;H0YLE2	Annexin	ANXA2	>tr|H0YL33|H0YL33_HUMAN Annexin (Fragment) OS=Homo sapiens GN=ANXA2 PE=2 SV=1;>tr|H0YN28|H0YN28_HUMAN Annexin (Fragment) OS=Homo sapiens GN=ANXA2 PE=2 SV=1	16.432	NaN	0	0	NaN	0	0	NaN	0	36718000	1.1101	328910000	337280000	NaN	0	84237000	NaN	0	0
P07355;P07355-2;H0YN42;H0YM50;H0YMD0;H0YMU9;A6NMY6;H0YNP5;H0YKS4;H0YMM1;H0YKZ7;H0YLV6;H0YMT9;H0YKX9;H0YMW4;H0YKV8;H0YMD9;H0YKN4;H0YNB8	Annexin A2;Annexin;Putative annexin A2-like protein	ANXA2;ANXA2P2	>sp|P07355|ANXA2_HUMAN Annexin A2 OS=Homo sapiens GN=ANXA2 PE=1 SV=2;>sp|P07355-2|ANXA2_HUMAN Isoform 2 of Annexin A2 OS=Homo sapiens GN=ANXA2;>tr|H0YN42|H0YN42_HUMAN Annexin (Fragment) OS=Homo sapiens GN=ANXA2 PE=2 SV=1;>tr|H0YM50|H0YM50_HUMAN Annexin (Fr	38.604	0.96598	193760000000	172570000000	1.1875	142090000000	155450000000	1.2462	177260000000	194790000000	1.2362	222130000000	288130000000	1.0832	210750000000	196430000000	1.1137	211470000000	186940000000
D6RA82;D6RFJ9	Annexin	ANXA3	>tr|D6RA82|D6RA82_HUMAN Annexin OS=Homo sapiens GN=ANXA3 PE=2 SV=1	32.118	NaN	0	0	NaN	0	0	1.3208	253640000	257360000	NaN	0	0	0.84066	1087000000	1019100000	1.1131	781290000	931930000
P12429;D6RFG5;D6RCA8;D6RAZ8	Annexin A3	ANXA3	>sp|P12429|ANXA3_HUMAN Annexin A3 OS=Homo sapiens GN=ANXA3 PE=1 SV=3	36.375	1.0646	35188000000	36749000000	1.4628	42174000000	57205000000	1.2099	77925000000	85489000000	1.2718	73122000000	95588000000	0.92523	92100000000	78035000000	1.0912	82693000000	78587000000
B4DDF9	Annexin	ANXA4	>tr|B4DDF9|B4DDF9_HUMAN Annexin OS=Homo sapiens GN=ANXA4 PE=2 SV=1	27.062	NaN	0	0	NaN	0	0	NaN	0	0	NaN	53295000	77575000	NaN	40238000	35440000	NaN	0	0
P09525;Q6P452	Annexin A4;Annexin	ANXA4	>sp|P09525|ANXA4_HUMAN Annexin A4 OS=Homo sapiens GN=ANXA4 PE=1 SV=4;>tr|Q6P452|Q6P452_HUMAN Annexin OS=Homo sapiens GN=ANXA4 PE=2 SV=1	35.882	0.89222	6881300000	4690800000	1.2235	2731700000	3003000000	1.5816	6756400000	9938800000	1.2197	11453000000	14500000000	1.593	12358000000	14556000000	1.4627	10356000000	12883000000
P08758;D6RBL5;D6RBE9;E9PHT9;D6RCN3	Annexin A5;Annexin	ANXA5	>sp|P08758|ANXA5_HUMAN Annexin A5 OS=Homo sapiens GN=ANXA5 PE=1 SV=2;>tr|D6RBL5|D6RBL5_HUMAN Annexin OS=Homo sapiens GN=ANXA5 PE=2 SV=1;>tr|D6RBE9|D6RBE9_HUMAN Annexin OS=Homo sapiens GN=ANXA5 PE=2 SV=1;>tr|E9PHT9|E9PHT9_HUMAN Annexin OS=Homo sapiens GN=AN	35.936	1.1166	35400000000	37445000000	0.95899	78980000000	66337000000	1.0185	74154000000	70640000000	0.97016	103100000000	104300000000	1.1013	113440000000	102500000000	1.116	93606000000	90305000000
P08133;P08133-2;E7EMC6	Annexin A6	ANXA6	>sp|P08133|ANXA6_HUMAN Annexin A6 OS=Homo sapiens GN=ANXA6 PE=1 SV=3;>sp|P08133-2|ANXA6_HUMAN Isoform 2 of Annexin A6 OS=Homo sapiens GN=ANXA6	75.872	NaN	36123000	0	NaN	0	0	NaN	0	0	NaN	12750000	10013000	NaN	66080000	0	NaN	0	0
A6NN80;E5RK69;E5RK63;E5RJF5;E5RI05;E5RFF0;E5RJR0;E5RIU8;H0YC77	Annexin	ANXA6	>tr|A6NN80|A6NN80_HUMAN Annexin OS=Homo sapiens GN=ANXA6 PE=2 SV=3;>tr|E5RK69|E5RK69_HUMAN Annexin OS=Homo sapiens GN=ANXA6 PE=2 SV=1	75.276	0.94146	10833000000	9627100000	1.1056	10297000000	10477000000	0.65682	17272000000	9975700000	0.71927	26354000000	18666000000	0.71499	23913000000	13095000000	0.61073	21449000000	11373000000
P20073;B4DT77;P20073-2	Annexin A7;Annexin	ANXA7	>sp|P20073|ANXA7_HUMAN Annexin A7 OS=Homo sapiens GN=ANXA7 PE=1 SV=3;>tr|B4DT77|B4DT77_HUMAN Annexin OS=Homo sapiens GN=ANXA7 PE=2 SV=1;>sp|P20073-2|ANXA7_HUMAN Isoform 2 of Annexin A7 OS=Homo sapiens GN=ANXA7	52.739	1.1314	7725800000	7334600000	1.1303	1761200000	1513100000	1.1518	2651200000	3391200000	1.0471	4337900000	4624300000	1.0357	5855800000	4678000000	0.98346	6309700000	5565200000
P13928;Q5VT79;Q5T2P8;F5H7X5;E7EVD9;B4DTC9	Annexin A8;Annexin A8-like protein 2;Annexin A8-like protein 1;Annexin	ANXA8;ANXA8L2;ANXA8L1	>sp|P13928|ANXA8_HUMAN Annexin A8 OS=Homo sapiens GN=ANXA8 PE=1 SV=3;>sp|Q5VT79|AXA82_HUMAN Annexin A8-like protein 2 OS=Homo sapiens GN=ANXA8L2 PE=2 SV=1;>sp|Q5T2P8|AXA81_HUMAN Annexin A8-like protein 1 OS=Homo sapiens GN=ANXA8L1 PE=1 SV=1;>tr|F5H7X5|F5H7	36.881	NaN	19344000	0	NaN	0	0	NaN	0	0	NaN	0	0	NaN	0	0	NaN	0	0
O76027	Annexin A9	ANXA9	>sp|O76027|ANXA9_HUMAN Annexin A9 OS=Homo sapiens GN=ANXA9 PE=1 SV=3	38.363	NaN	0	0	NaN	0	0	NaN	0	0	NaN	0	0	NaN	0	3688100	NaN	0	0
Q63HQ0;Q63HQ0-2	AP-1 complex-associated regulatory protein	AP1AR	>sp|Q63HQ0|AP1AR_HUMAN AP-1 complex-associated regulatory protein OS=Homo sapiens GN=AP1AR PE=1 SV=1	34.28	NaN	0	0	NaN	0	0	NaN	0	0	NaN	0	0	1.3979	8774700	8814600	NaN	0	0
Q10567-3;Q10567;Q10567-2;Q10567-4;C9J1E7;H7C034	AP-1 complex subunit beta-1	AP1B1	>sp|Q10567-3|AP1B1_HUMAN Isoform C of AP-1 complex subunit beta-1 OS=Homo sapiens GN=AP1B1;>sp|Q10567|AP1B1_HUMAN AP-1 complex subunit beta-1 OS=Homo sapiens GN=AP1B1 PE=1 SV=2;>sp|Q10567-2|AP1B1_HUMAN Isoform B of AP-1 complex subunit beta-1 OS=Homo sapie	103.56	0.92659	8773700000	7465600000	0.8124	10159000000	7301300000	1.0806	16826000000	13953000000	1.0144	20168000000	19690000000	1.0276	21554000000	17292000000	1.0448	20559000000	19478000000
O43747;B3KXW5;O43747-2;J3KQU9;H3BNR4;H3BR36;H3BUN9;B4DGE1;H3BN71;H3BRM7;B3KNW1;H3BS13;H3BV30;H3BN75;H3BNN2	AP-1 complex subunit gamma-1	AP1G1	>sp|O43747|AP1G1_HUMAN AP-1 complex subunit gamma-1 OS=Homo sapiens GN=AP1G1 PE=1 SV=5;>tr|B3KXW5|B3KXW5_HUMAN AP-1 complex subunit gamma-1 OS=Homo sapiens GN=AP1G1 PE=2 SV=1;>sp|O43747-2|AP1G1_HUMAN Isoform 2 of AP-1 complex subunit gamma-1 OS=Homo sapien	91.35	0.99051	5151500000	4574900000	1.0963	6897600000	6053000000	1.1371	7635200000	7552100000	1.0575	9994300000	10631000000	1.0765	11146000000	9530100000	1.0391	11025000000	9505400000
O75843;G3V532;H0YJ08;G3V3Z2;G3V2V9;H0YJ47	AP-1 complex subunit gamma-like 2	AP1G2	>sp|O75843|AP1G2_HUMAN AP-1 complex subunit gamma-like 2 OS=Homo sapiens GN=AP1G2 PE=1 SV=1	87.116	0.45617	682970000	498020000	0.32585	600450000	240850000	0.77416	1184900000	1049300000	0.87412	1444800000	1322300000	0.8283	1493200000	1160000000	0.77598	896720000	960470000
Q9BXS5;Q9BXS5-2;E7ENJ6;B4DDG7;K7EJL1;K7EQX3;K7ENA7;K7EPJ8;K7ER75;K7EQ90	AP-1 complex subunit mu-1	AP1M1	>sp|Q9BXS5|AP1M1_HUMAN AP-1 complex subunit mu-1 OS=Homo sapiens GN=AP1M1 PE=1 SV=3;>sp|Q9BXS5-2|AP1M1_HUMAN Isoform 2 of AP-1 complex subunit mu-1 OS=Homo sapiens GN=AP1M1;>tr|E7ENJ6|E7ENJ6_HUMAN AP-1 complex subunit mu-1 OS=Homo sapiens GN=AP1M1 PE=2 SV=	48.586	1.2209	256520000	319950000	1.0775	1366900000	1475900000	1.1331	995410000	1268200000	1.0535	1744900000	2004800000	0.99618	2879200000	2193500000	0.96769	2302200000	2239300000
K7EMG5		AP1M2	>tr|K7EMG5|K7EMG5_HUMAN AP-1 complex subunit mu-2 (Fragment) OS=Homo sapiens GN=AP1M2 PE=2 SV=1	33.315	NaN	0	4998800	NaN	0	0	NaN	0	0	NaN	0	0	NaN	0	0	NaN	0	0
Q9Y6Q5-2;K7ERH5;K7EL08;K7EK69	AP-1 complex subunit mu-2	AP1M2	>sp|Q9Y6Q5-2|AP1M2_HUMAN Isoform 2 of AP-1 complex subunit mu-2 OS=Homo sapiens GN=AP1M2	48.209	NaN	0	0	0.67101	123120000	78801000	NaN	60343000	70436000	NaN	34296000	75408000	1.4515	92439000	109350000	1.2367	160820000	139890000
Q9Y6Q5;K7EPR4;K7EJJ1	AP-1 complex subunit mu-2	AP1M2	>sp|Q9Y6Q5|AP1M2_HUMAN AP-1 complex subunit mu-2 OS=Homo sapiens GN=AP1M2 PE=1 SV=4;>tr|K7EPR4|K7EPR4_HUMAN AP-1 complex subunit mu-2 (Fragment) OS=Homo sapiens GN=AP1M2 PE=2 SV=1	48.108	0.74689	2280500000	1476200000	0.77834	4123800000	2706100000	0.95865	3986400000	3047900000	0.96901	5415700000	5434200000	1.1503	6167300000	5741900000	1.0819	6212100000	5399300000
P61966;H7C1E4;P61966-2	AP-1 complex subunit sigma-1A	AP1S1	>sp|P61966|AP1S1_HUMAN AP-1 complex subunit sigma-1A OS=Homo sapiens GN=AP1S1 PE=1 SV=1;>tr|H7C1E4|H7C1E4_HUMAN AP-1 complex subunit sigma-1A (Fragment) OS=Homo sapiens GN=AP1S1 PE=4 SV=1;>sp|P61966-2|AP1S1_HUMAN Isoform 2 of AP-1 complex subunit sigma-1A	18.733	1.448	122270000	281910000	1.6154	194080000	251790000	0.76992	152350000	93801000	1.3487	297250000	465990000	0.71809	432600000	184300000	0.7952	468050000	233490000
P56377;H7BZG6;H0Y673;A6NH01;B7Z3M9;B4DSU4	AP-1 complex subunit sigma-2	AP1S2	>sp|P56377|AP1S2_HUMAN AP-1 complex subunit sigma-2 OS=Homo sapiens GN=AP1S2 PE=1 SV=1;>tr|H7BZG6|H7BZG6_HUMAN AP-1 complex subunit sigma-2 (Fragment) OS=Homo sapiens GN=AP1S2 PE=4 SV=1;>tr|H0Y673|H0Y673_HUMAN AP-1 complex subunit sigma-2 (Fragment) OS=Hom	18.615	NaN	49323000	36644000	NaN	0	0	NaN	58159000	42133000	0.72968	74613000	56519000	NaN	0	44729000	NaN	53200000	34048000
Q96PC3-4;Q96PC3;Q96PC3-3;B8ZZZ1;Q96PC3-2;F8W8K9;G5E966	AP-1 complex subunit sigma-3	AP1S3	>sp|Q96PC3-4|AP1S3_HUMAN Isoform 4 of AP-1 complex subunit sigma-3 OS=Homo sapiens GN=AP1S3;>sp|Q96PC3|AP1S3_HUMAN AP-1 complex subunit sigma-3 OS=Homo sapiens GN=AP1S3 PE=1 SV=1;>sp|Q96PC3-3|AP1S3_HUMAN Isoform 3 of AP-1 complex subunit sigma-3 OS=Homo sa	18.476	0.80359	622090000	433170000	0.6316	389710000	216030000	1.1969	150600000	850900000	1.0555	274350000	675200000	1.2617	372160000	991550000	1.1367	405950000	658770000
O95782;O95782-2	AP-2 complex subunit alpha-1	AP2A1	>sp|O95782|AP2A1_HUMAN AP-2 complex subunit alpha-1 OS=Homo sapiens GN=AP2A1 PE=1 SV=3;>sp|O95782-2|AP2A1_HUMAN Isoform B of AP-2 complex subunit alpha-1 OS=Homo sapiens GN=AP2A1	107.54	0.85839	7577600000	6379300000	0.85583	6830700000	4727300000	1.1723	11529000000	11640000000	1.0318	10301000000	10725000000	1.1171	15125000000	13494000000	1.0698	12517000000	11720000000
O94973;O94973-2;O94973-3;E9PR62;H0YEG0;H0YDE9;E9PPY8;E9PQP4;E9PNC4;M0R2D9;E9PPZ3;E9PS94	AP-2 complex subunit alpha-2	AP2A2	>sp|O94973|AP2A2_HUMAN AP-2 complex subunit alpha-2 OS=Homo sapiens GN=AP2A2 PE=1 SV=2;>sp|O94973-2|AP2A2_HUMAN Isoform 2 of AP-2 complex subunit alpha-2 OS=Homo sapiens GN=AP2A2;>sp|O94973-3|AP2A2_HUMAN Isoform 3 of AP-2 complex subunit alpha-2 OS=Homo sa	103.96	0.97105	2099800000	2041500000	0.29216	2890300000	403460000	0.89944	4378000000	3017500000	0.97019	4243100000	3902000000	0.8891	6420900000	4584000000	0.88694	5042400000	3979100000
K7EJ01		AP2B1	>tr|K7EJ01|K7EJ01_HUMAN AP-2 complex subunit beta (Fragment) OS=Homo sapiens GN=AP2B1 PE=2 SV=1	18.606	NaN	0	0	NaN	0	0	NaN	0	0	NaN	0	0	NaN	200270000	121310000	NaN	0	0
P63010;P63010-2;P63010-3;K7EJT8;K7ERB2;K7EN71;K7EJX1;K7ERE4;K7EKZ5	AP-2 complex subunit beta	AP2B1	>sp|P63010|AP2B1_HUMAN AP-2 complex subunit beta OS=Homo sapiens GN=AP2B1 PE=1 SV=1;>sp|P63010-2|AP2B1_HUMAN Isoform 2 of AP-2 complex subunit beta OS=Homo sapiens GN=AP2B1;>sp|P63010-3|AP2B1_HUMAN Isoform 3 of AP-2 complex subunit beta OS=Homo sapiens GN=	104.55	0.85669	4060400000	3169700000	0.68193	10013000000	5317900000	1.0103	14769000000	11942000000	1.0638	12459000000	13537000000	1.0329	16668000000	14119000000	1.0254	13498000000	12872000000
C9JGT8		AP2M1	>tr|C9JGT8|C9JGT8_HUMAN AP-2 complex subunit mu (Fragment) OS=Homo sapiens GN=AP2M1 PE=2 SV=1	22.224	NaN	0	0	1.6573	454580000	483000000	NaN	0	0	NaN	0	0	NaN	0	0	NaN	0	0
Q96CW1;Q96CW1-2;E9PFW3;C9JJ47;C9JJD3;C9JTK4;C9JPV8;H7C4C3	AP-2 complex subunit mu	AP2M1	>sp|Q96CW1|AP2M1_HUMAN AP-2 complex subunit mu OS=Homo sapiens GN=AP2M1 PE=1 SV=2;>sp|Q96CW1-2|AP2M1_HUMAN Isoform 2 of AP-2 complex subunit mu OS=Homo sapiens GN=AP2M1;>tr|E9PFW3|E9PFW3_HUMAN AP-2 complex subunit mu OS=Homo sapiens GN=AP2M1 PE=2 SV=1;>tr|	49.654	0.82354	2284300000	1833600000	0.65693	2744800000	1707900000	1.0831	1305000000	1279100000	1.1206	2914300000	3679500000	1.0828	2417300000	2000400000	1.051	2509700000	1761500000
P53680;M0R0N4;M0QYZ2;P53680-2;M0QZ21;M0R1S0	AP-2 complex subunit sigma	AP2S1	>sp|P53680|AP2S1_HUMAN AP-2 complex subunit sigma OS=Homo sapiens GN=AP2S1 PE=1 SV=2;>tr|M0R0N4|M0R0N4_HUMAN AP-2 complex subunit sigma OS=Homo sapiens GN=AP2S1 PE=2 SV=1;>tr|M0QYZ2|M0QYZ2_HUMAN AP-2 complex subunit sigma OS=Homo sapiens GN=AP2S1 PE=2 SV=1	17.018	0.87301	459540000	332790000	0.66782	95007000	59151000	0.9123	589530000	499980000	1.1157	457850000	611850000	0.86736	730790000	534910000	0.88068	1003700000	768680000
O00203;E5RJ68;Q13367;B7ZKS0;B7ZKR7;H0YBD0;F5GWU4;F5GYB0	AP-3 complex subunit beta-1	AP3B1	>sp|O00203|AP3B1_HUMAN AP-3 complex subunit beta-1 OS=Homo sapiens GN=AP3B1 PE=1 SV=3;>tr|E5RJ68|E5RJ68_HUMAN AP-3 complex subunit beta-1 OS=Homo sapiens GN=AP3B1 PE=2 SV=1	121.32	0.90026	7663900000	6314900000	0.93195	7342900000	5351500000	1.0314	13275000000	12072000000	0.99746	15477000000	16959000000	1.0658	16690000000	15194000000	1.0454	13794000000	13053000000
O14617;O14617-5;O14617-4;O14617-2;G5E988;O14617-3;E7EMM2;K7ELX8;K7ERW8	AP-3 complex subunit delta-1	AP3D1	>sp|O14617|AP3D1_HUMAN AP-3 complex subunit delta-1 OS=Homo sapiens GN=AP3D1 PE=1 SV=1;>sp|O14617-5|AP3D1_HUMAN Isoform 5 of AP-3 complex subunit delta-1 OS=Homo sapiens GN=AP3D1;>sp|O14617-4|AP3D1_HUMAN Isoform 4 of AP-3 complex subunit delta-1 OS=Homo sa	130.16	0.92462	5709500000	4483900000	0.93947	7458300000	6565200000	1.0368	11919000000	9701100000	1.0196	11943000000	12533000000	1.0538	20118000000	17280000000	1.0244	17174000000	14705000000
Q9Y2T2;H0YBM0	AP-3 complex subunit mu-1	AP3M1	>sp|Q9Y2T2|AP3M1_HUMAN AP-3 complex subunit mu-1 OS=Homo sapiens GN=AP3M1 PE=1 SV=1	46.939	0.80911	1782700000	1557500000	0.85882	1968700000	1145700000	0.935	2518300000	1983200000	1.0009	5768100000	5703500000	1.0891	6221600000	5423700000	1.0421	5623800000	5134500000
P53677;E5RJ52;E7ER80;Q7Z472;H0YAY4;H0YBA0	AP-3 complex subunit mu-2	AP3M2	>sp|P53677|AP3M2_HUMAN AP-3 complex subunit mu-2 OS=Homo sapiens GN=AP3M2 PE=1 SV=1;>tr|E5RJ52|E5RJ52_HUMAN AP-3 complex subunit mu-2 (Fragment) OS=Homo sapiens GN=AP3M2 PE=2 SV=1	46.977	0.6369	102320000	71043000	NaN	0	0	0.64208	38023000	30012000	NaN	167910000	61717000	NaN	0	0	NaN	73446000	43070000
Q92572;F5H459	AP-3 complex subunit sigma-1	AP3S1	>sp|Q92572|AP3S1_HUMAN AP-3 complex subunit sigma-1 OS=Homo sapiens GN=AP3S1 PE=1 SV=1;>tr|F5H459|F5H459_HUMAN AP-3 complex subunit sigma-1 OS=Homo sapiens GN=AP3S1 PE=2 SV=1	21.732	0.89728	2018800000	1575000000	0.76339	730910000	550320000	0.99175	2991100000	2402300000	1.1619	2372400000	2975900000	1.1723	2762900000	2537200000	1.1348	3063900000	3136800000
Q9Y6B7;B1ALD0;B1ALD1;B1ALD3;B1ALD2;B7Z4X3	AP-4 complex subunit beta-1	AP4B1	>sp|Q9Y6B7|AP4B1_HUMAN AP-4 complex subunit beta-1 OS=Homo sapiens GN=AP4B1 PE=1 SV=2;>tr|B1ALD0|B1ALD0_HUMAN AP-4 complex subunit beta-1 OS=Homo sapiens GN=AP4B1 PE=2 SV=1;>tr|B1ALD1|B1ALD1_HUMAN AP-4 complex subunit beta-1 (Fragment) OS=Homo sapiens GN=A	83.259	NaN	0	0	1.186	28358000	38947000	NaN	26167000	0	1.4	33898000	44070000	NaN	0	0	NaN	26822000	28650000
Q9UPM8;Q9UPM8-2;H0YL95;H0YK95;H0YK94	AP-4 complex subunit epsilon-1	AP4E1	>sp|Q9UPM8|AP4E1_HUMAN AP-4 complex subunit epsilon-1 OS=Homo sapiens GN=AP4E1 PE=1 SV=2;>sp|Q9UPM8-2|AP4E1_HUMAN Isoform 2 of AP-4 complex subunit epsilon-1 OS=Homo sapiens GN=AP4E1;>tr|H0YL95|H0YL95_HUMAN AP-4 complex subunit epsilon-1 OS=Homo sapiens GN	127.29	0.84985	50870000	43921000	1.1262	31377000	33867000	NaN	14908000	8907600	1.0262	144150000	126630000	0.79041	117040000	86902000	1.0072	219870000	231040000
O00189;H7C0A0;H7BZV3;C9JMG3;C9JWL4;C9IZL5;C9JC87	AP-4 complex subunit mu-1	AP4M1	>sp|O00189|AP4M1_HUMAN AP-4 complex subunit mu-1 OS=Homo sapiens GN=AP4M1 PE=1 SV=2;>tr|H7C0A0|H7C0A0_HUMAN AP-4 complex subunit mu-1 (Fragment) OS=Homo sapiens GN=AP4M1 PE=4 SV=1;>tr|H7BZV3|H7BZV3_HUMAN AP-4 complex subunit mu-1 (Fragment) OS=Homo sapiens	49.976	NaN	0	0	NaN	21703000	0	NaN	0	0	NaN	0	0	NaN	0	0	NaN	0	0
Q9Y587;J3KNK4;G3V4P7;G3V5J6;G3V3X7;Q9Y587-3;Q9Y587-4	AP-4 complex subunit sigma-1	AP4S1	>sp|Q9Y587|AP4S1_HUMAN AP-4 complex subunit sigma-1 OS=Homo sapiens GN=AP4S1 PE=2 SV=1;>tr|J3KNK4|J3KNK4_HUMAN AP-4 complex subunit sigma-1 OS=Homo sapiens GN=AP4S1 PE=2 SV=1;>tr|G3V4P7|G3V4P7_HUMAN AP-4 complex subunit sigma-1 (Fragment) OS=Homo sapiens G	17.005	NaN	0	0	0.99112	62627000	62119000	0.60399	41141000	22923000	0.94267	74231000	80093000	0.90636	85115000	63023000	0.65594	85287000	72088000
Q2VPB7	AP-5 complex subunit beta-1	AP5B1	>sp|Q2VPB7|AP5B1_HUMAN AP-5 complex subunit beta-1 OS=Homo sapiens GN=AP5B1 PE=1 SV=4	93.948	0.67973	38502000	19504000	0.73934	142540000	84549000	1.0129	56083000	55203000	1.2376	110030000	140480000	1.0766	75863000	52155000	1.0209	53939000	63246000
Q9NUS5	AP-5 complex subunit sigma-1	AP5S1	>sp|Q9NUS5|AP5S1_HUMAN AP-5 complex subunit sigma-1 OS=Homo sapiens GN=AP5S1 PE=1 SV=1	22.522	NaN	0	0	NaN	8480100	8475700	NaN	0	0	NaN	18452000	12803000	NaN	27500000	29726000	NaN	0	0
O43299;O43299-2;O43299-3	AP-5 complex subunit zeta-1	AP5Z1	>sp|O43299|AP5Z1_HUMAN AP-5 complex subunit zeta-1 OS=Homo sapiens GN=AP5Z1 PE=1 SV=2;>sp|O43299-2|AP5Z1_HUMAN Isoform 2 of AP-5 complex subunit zeta-1 OS=Homo sapiens GN=AP5Z1	88.604	NaN	48418000	29920000	NaN	0	9673900	NaN	14521000	17550000	0.93758	27766000	21632000	NaN	18164000	24230000	NaN	26011000	31863000
O14727;O14727-4;C9JLV4;O14727-5;O14727-3;O14727-2;O14727-6;F8VNZ0	Apoptotic protease-activating factor 1	APAF1	>sp|O14727|APAF_HUMAN Apoptotic protease-activating factor 1 OS=Homo sapiens GN=APAF1 PE=1 SV=2;>sp|O14727-4|APAF_HUMAN Isoform 4 of Apoptotic protease-activating factor 1 OS=Homo sapiens GN=APAF1;>tr|C9JLV4|C9JLV4_HUMAN Apoptotic protease-activating facto	141.84	0.95197	154010000	160050000	NaN	0	0	NaN	75184000	57992000	0.99906	202260000	132050000	0.9888	188190000	142940000	0.83705	135980000	50768000
Q92870;H0YAJ5;G5E9Y1;Q92870-4;Q92870-2;Q92870-3;H0YA92;D6RGD4;D6RAJ4;D6RD19;D6RB55;H0Y9U9	Amyloid beta A4 precursor protein-binding family B member 2	APBB2	>sp|Q92870|APBB2_HUMAN Amyloid beta A4 precursor protein-binding family B member 2 OS=Homo sapiens GN=APBB2 PE=1 SV=3;>tr|H0YAJ5|H0YAJ5_HUMAN Amyloid beta A4 precursor protein-binding family B member 2 (Fragment) OS=Homo sapiens GN=APBB2 PE=4 SV=1;>tr|G5E9	83.373	NaN	21038000	10563000	0.61789	88897000	48484000	1.1713	137460000	116670000	1.5016	78629000	120650000	1.067	58895000	46351000	1.3578	115290000	130110000
P25054;P25054-2;E9PFT7;B7Z2B6;E7EMH9;D6RFL6;R4GMU6;H3BNH8	Adenomatous polyposis coli protein	APC	>sp|P25054|APC_HUMAN Adenomatous polyposis coli protein OS=Homo sapiens GN=APC PE=1 SV=2;>sp|P25054-2|APC_HUMAN Isoform Short of Adenomatous polyposis coli protein OS=Homo sapiens GN=APC;>tr|E9PFT7|E9PFT7_HUMAN Adenomatous polyposis coli protein (Fragment)	311.64	0.76631	168560000	118310000	NaN	8216700	9123900	0.65595	96022000	47734000	1.1765	107140000	166340000	0.74274	90682000	54602000	0.80592	55444000	24978000
O95996;O95996-3;O95996-2;B5MDS5	Adenomatous polyposis coli protein 2	APC2	>sp|O95996|APC2_HUMAN Adenomatous polyposis coli protein 2 OS=Homo sapiens GN=APC2 PE=1 SV=1;>sp|O95996-3|APC2_HUMAN Isoform 3 of Adenomatous polyposis coli protein 2 OS=Homo sapiens GN=APC2;>sp|O95996-2|APC2_HUMAN Isoform 2 of Adenomatous polyposis coli p	243.95	NaN	0	0	NaN	0	0	NaN	0	8118700	NaN	39929000	34454000	1.9595	39132000	77157000	NaN	0	0
P13798;C9JIF9;H7C393;H7C1U0;C9JLK2;F8WEH5;H0YFE5	Acylamino-acid-releasing enzyme	APEH	>sp|P13798|ACPH_HUMAN Acylamino-acid-releasing enzyme OS=Homo sapiens GN=APEH PE=1 SV=4;>tr|C9JIF9|C9JIF9_HUMAN Acylamino-acid-releasing enzyme OS=Homo sapiens GN=APEH PE=2 SV=1;>tr|H7C393|H7C393_HUMAN Acylamino-acid-releasing enzyme (Fragment) OS=Homo sap	81.224	0.80222	4295500000	3048400000	0.85892	6552200000	4147500000	0.96408	7584700000	5934400000	1	9505300000	9565100000	0.88637	10384000000	7294000000	0.89957	11633000000	9095500000
G3V5Q1;G3V3C7;G3V5D9;H7C4A8;G3V3Y6;G3V2D9		APEX1	>tr|G3V5Q1|G3V5Q1_HUMAN DNA-(apurinic or apyrimidinic site) lyase (Fragment) OS=Homo sapiens GN=APEX1 PE=2 SV=1;>tr|G3V3C7|G3V3C7_HUMAN DNA-(apurinic or apyrimidinic site) lyase (Fragment) OS=Homo sapiens GN=APEX1 PE=2 SV=1;>tr|G3V5D9|G3V5D9_HUMAN DNA-(apu	27.125	NaN	0	0	NaN	0	0	NaN	0	0	NaN	0	0	NaN	0	0	NaN	0	0
P27695;G3V3M6;G3V5M0;G3V359	DNA-(apurinic or apyrimidinic site) lyase;DNA-(apurinic or apyrimidinic site) lyase, mitochondrial	APEX1	>sp|P27695|APEX1_HUMAN DNA-(apurinic or apyrimidinic site) lyase OS=Homo sapiens GN=APEX1 PE=1 SV=2;>tr|G3V3M6|G3V3M6_HUMAN DNA-(apurinic or apyrimidinic site) lyase (Fragment) OS=Homo sapiens GN=APEX1 PE=2 SV=1	35.554	0.89924	9585900000	7865900000	0.82479	5153900000	3470400000	1.0408	6199100000	6231400000	0.93616	13604000000	13529000000	1.7093	15058000000	20793000000	1.4715	11255000000	15315000000
Q9BZZ5-2;Q9BZZ5;G3V1C3;Q9BZZ5-3;B4E283;Q9BZZ5-5;Q9BZZ5-1;H0YER7;E9PQK6	Apoptosis inhibitor 5	API5	>sp|Q9BZZ5-2|API5_HUMAN Isoform 2 of Apoptosis inhibitor 5 OS=Homo sapiens GN=API5;>sp|Q9BZZ5|API5_HUMAN Apoptosis inhibitor 5 OS=Homo sapiens GN=API5 PE=1 SV=3;>tr|G3V1C3|G3V1C3_HUMAN Apoptosis inhibitor 5 OS=Homo sapiens GN=API5 PE=2 SV=1;>sp|Q9BZZ5-3|AP	56.769	0.93516	6895100000	6170200000	1.1166	6549900000	6294900000	0.95766	11671000000	9146800000	0.95463	11553000000	10679000000	1.0519	21270000000	17433000000	0.99605	17386000000	15783000000
Q96GX9;J3KN82;S4R3D6;Q96GX9-3	Methylthioribulose-1-phosphate dehydratase	APIP	>sp|Q96GX9|MTNB_HUMAN Methylthioribulose-1-phosphate dehydratase OS=Homo sapiens GN=APIP PE=1 SV=1;>tr|J3KN82|J3KN82_HUMAN Methylthioribulose-1-phosphate dehydratase OS=Homo sapiens GN=APIP PE=2 SV=1;>tr|S4R3D6|S4R3D6_HUMAN Methylthioribulose-1-phosphate d	27.125	0.91219	469410000	402740000	0.74827	438090000	246660000	1.0735	418660000	364630000	1.1823	642750000	611740000	1.226	998150000	1040700000	1.194	872930000	1022200000
Q8N2Z9;K7ESB0;Q8N2Z9-2;R4GMN7;Q8N2Z9-3	Centromere protein S	APITD1;APITD1-CORT	>sp|Q8N2Z9|CENPS_HUMAN Centromere protein S OS=Homo sapiens GN=APITD1 PE=1 SV=1;>tr|K7ESB0|K7ESB0_HUMAN Centromere protein S (Fragment) OS=Homo sapiens GN=APITD1 PE=2 SV=1;>sp|Q8N2Z9-2|CENPS_HUMAN Isoform 2 of Centromere protein S OS=Homo sapiens GN=APITD1	15.893	NaN	3623500	0	NaN	0	0	0.48341	40590000	18212000	0.5238	71509000	7314800	NaN	0	0	NaN	11380000	0
Q06481;Q06481-5;Q06481-4;Q06481-2;Q06481-3;Q06481-6;F5H845;F5GZY0;E9PK76;E9PQS3;E9PSC7	Amyloid-like protein 2	APLP2	>sp|Q06481|APLP2_HUMAN Amyloid-like protein 2 OS=Homo sapiens GN=APLP2 PE=1 SV=2;>sp|Q06481-5|APLP2_HUMAN Isoform 5 of Amyloid-like protein 2 OS=Homo sapiens GN=APLP2;>sp|Q06481-4|APLP2_HUMAN Isoform 4 of Amyloid-like protein 2 OS=Homo sapiens GN=APLP2;>sp	86.955	NaN	18593000	18657000	NaN	22637000	17753000	0.8581	100510000	88631000	1.03	169050000	125410000	1.7491	44072000	38529000	1.1629	395680000	119370000
Q9HDC9;H0Y512;Q9HDC9-2	Adipocyte plasma membrane-associated protein	APMAP	>sp|Q9HDC9|APMAP_HUMAN Adipocyte plasma membrane-associated protein OS=Homo sapiens GN=APMAP PE=1 SV=2;>tr|H0Y512|H0Y512_HUMAN Adipocyte plasma membrane-associated protein (Fragment) OS=Homo sapiens GN=APMAP PE=4 SV=1;>sp|Q9HDC9-2|APMAP_HUMAN Isoform 2 of	46.48	0.8837	5071900000	3706300000	0.996	5539000000	5211500000	1.072	5730000000	5134900000	0.79165	11074000000	7972100000	1.206	11864000000	9969500000	1.108	13128000000	10130000000
Q8NCW5;Q8NCW5-2;Q5T3I4;Q5T3I3	NAD(P)H-hydrate epimerase	APOA1BP	>sp|Q8NCW5|NNRE_HUMAN NAD(P)H-hydrate epimerase OS=Homo sapiens GN=APOA1BP PE=1 SV=2;>sp|Q8NCW5-2|NNRE_HUMAN Isoform 2 of NAD(P)H-hydrate epimerase OS=Homo sapiens GN=APOA1BP	31.674	0.62664	4102100000	2617800000	0.77831	6789100000	4577100000	1.2926	5000300000	5804900000	0.97783	7507700000	7917100000	1.2704	8461700000	9677800000	1.2915	7359300000	8282200000
P04114;A8MUN2	Apolipoprotein B-100;Apolipoprotein B-48	APOB	>sp|P04114|APOB_HUMAN Apolipoprotein B-100 OS=Homo sapiens GN=APOB PE=1 SV=2	515.6	1.1272	1194800000	139000000	NaN	589890000	145710000	NaN	1363000000	45133000	0.46819	1271900000	397460000	NaN	2382200000	148860000	NaN	1572000000	0
Q9UH17;B0QYD3;Q9UH17-3;Q9UH17-2;P31941;P31941-2	DNA dC->dU-editing enzyme APOBEC-3B	APOBEC3B	>sp|Q9UH17|ABC3B_HUMAN DNA dC->dU-editing enzyme APOBEC-3B OS=Homo sapiens GN=APOBEC3B PE=1 SV=1;>tr|B0QYD3|B0QYD3_HUMAN DNA dC->dU-editing enzyme APOBEC-3B OS=Homo sapiens GN=APOBEC3B PE=2 SV=1;>sp|Q9UH17-3|ABC3B_HUMAN Isoform 3 of DNA dC->dU-editing enzy	45.924	NaN	7077000	0	2.6319	137120000	509400000	NaN	16923000	0	1.0064	71773000	63979000	NaN	68342000	63805000	NaN	0	0
Q9NRW3	DNA dC->dU-editing enzyme APOBEC-3C	APOBEC3C	>sp|Q9NRW3|ABC3C_HUMAN DNA dC->dU-editing enzyme APOBEC-3C OS=Homo sapiens GN=APOBEC3C PE=1 SV=2	22.826	0.61288	619230000	238930000	0.8361	947270000	673030000	1.3123	1579900000	1923800000	1.6149	1312900000	2292400000	1.2192	1657900000	1544400000	0.99758	1543800000	1279200000
Q8IUX4	DNA dC->dU-editing enzyme APOBEC-3F	APOBEC3F	>sp|Q8IUX4|ABC3F_HUMAN DNA dC->dU-editing enzyme APOBEC-3F OS=Homo sapiens GN=APOBEC3F PE=1 SV=3	45.02	0.54627	178900000	98823000	NaN	85837000	0	1.2352	181900000	298760000	1.2931	444850000	544270000	1.4923	750070000	941880000	0.82076	450730000	338340000
P02656;B0YIW2	Apolipoprotein C-III	APOC3	>sp|P02656|APOC3_HUMAN Apolipoprotein C-III OS=Homo sapiens GN=APOC3 PE=1 SV=1;>tr|B0YIW2|B0YIW2_HUMAN Apolipoprotein C-III OS=Homo sapiens GN=APOC3 PE=2 SV=1	10.852	NaN	0	0	NaN	2476100	0	NaN	369240000	0	NaN	321490000	0	NaN	769260000	0	NaN	502440000	0
P05090;C9JF17;C9JX71	Apolipoprotein D	APOD	>sp|P05090|APOD_HUMAN Apolipoprotein D OS=Homo sapiens GN=APOD PE=1 SV=1;>tr|C9JF17|C9JF17_HUMAN Apolipoprotein D (Fragment) OS=Homo sapiens GN=APOD PE=2 SV=1;>tr|C9JX71|C9JX71_HUMAN Apolipoprotein D (Fragment) OS=Homo sapiens GN=APOD PE=2 SV=1	21.275	NaN	0	0	NaN	0	0	NaN	0	0	NaN	170330000	0	NaN	0	0	NaN	0	0
P02649;E9PEV4;E7ERP7;H0Y7L5	Apolipoprotein E	APOE	>sp|P02649|APOE_HUMAN Apolipoprotein E OS=Homo sapiens GN=APOE PE=1 SV=1	36.154	NaN	0	0	NaN	0	0	NaN	40321000	18549000	NaN	0	0	NaN	130560000	117150000	NaN	0	0
Q9BQE5;J3KQL8;E9PM95	Apolipoprotein L2	APOL2	>sp|Q9BQE5|APOL2_HUMAN Apolipoprotein L2 OS=Homo sapiens GN=APOL2 PE=1 SV=1;>tr|J3KQL8|J3KQL8_HUMAN Apolipoprotein L2 OS=Homo sapiens GN=APOL2 PE=2 SV=1	37.092	NaN	7237600	0	NaN	398740	319540	1.5249	37775000	27494000	0.79332	14940000	12533000	0.90247	37379000	35182000	0.84612	37013000	43068000
Q9BUR5;H7C1U8;C9J574;Q9BUR5-2;G3V1B6	Apolipoprotein O	APOO	>sp|Q9BUR5|APOO_HUMAN Apolipoprotein O OS=Homo sapiens GN=APOO PE=1 SV=1;>tr|H7C1U8|H7C1U8_HUMAN Apolipoprotein O (Fragment) OS=Homo sapiens GN=APOO PE=2 SV=1;>tr|C9J574|C9J574_HUMAN Apolipoprotein O OS=Homo sapiens GN=APOO PE=2 SV=1;>sp|Q9BUR5-2|APOO_HUMA	22.284	0.84336	265960000	149450000	1.0858	476690000	396140000	1.429	562930000	743730000	1.0157	1281100000	1178200000	1.711	606530000	1073200000	1.6926	552730000	915220000
Q6UXV4	Apolipoprotein O-like	APOOL	>sp|Q6UXV4|APOOL_HUMAN Apolipoprotein O-like OS=Homo sapiens GN=APOOL PE=1 SV=1	29.159	0.46513	420330000	193470000	0.88908	59390000	54944000	1.4689	454160000	651010000	1.0701	123480000	118690000	1.8094	943750000	1648400000	1.4634	606020000	1159500000
P05067;P05067-8;P05067-7;P05067-11;P05067-9;P05067-4;E9PEV0;P05067-3;P05067-5;E9PG40;P05067-6;P05067-10;H7C0V9;H7C104;P05067-2;H7C2L2	Amyloid beta A4 protein;N-APP;Soluble APP-alpha;Soluble APP-beta;C99;Beta-amyloid protein 42;Beta-amyloid protein 40;C83;P3(42);P3(40);C80;Gamma-secretase C-terminal fragment 59;Gamma-secretase C-terminal fragment 57;Gamma-secretase C-terminal fragment 50;C31	APP	>sp|P05067|A4_HUMAN Amyloid beta A4 protein OS=Homo sapiens GN=APP PE=1 SV=3;>sp|P05067-8|A4_HUMAN Isoform APP751 of Amyloid beta A4 protein OS=Homo sapiens GN=APP;>sp|P05067-7|A4_HUMAN Isoform L-APP733 of Amyloid beta A4 protein OS=Homo sapiens GN=APP;>sp	86.942	0.76638	122420000	48987000	0.85025	146720000	109160000	0.98632	229080000	242000000	1.8471	123090000	248310000	1.5778	288620000	351560000	1.5828	202500000	221160000
Q92624	Amyloid protein-binding protein 2	APPBP2	>sp|Q92624|APBP2_HUMAN Amyloid protein-binding protein 2 OS=Homo sapiens GN=APPBP2 PE=1 SV=2	66.853	0.95622	27677000	49847000	NaN	21203000	31665000	NaN	29859000	32020000	NaN	0	0	NaN	0	0	NaN	0	0
Q9UKG1;C9JAB0;C9K0C4	DCC-interacting protein 13-alpha	APPL1	>sp|Q9UKG1|DP13A_HUMAN DCC-interacting protein 13-alpha OS=Homo sapiens GN=APPL1 PE=1 SV=1	79.663	0.937	350120000	262920000	0.98351	514120000	419260000	0.93496	466650000	383090000	1.1102	536750000	637140000	0.93062	1028300000	787310000	0.86352	1132800000	973520000
Q8NEU8;Q8NEU8-3;Q8NEU8-2;F8VXB0;F8VWV2;H0YH86;F8W124;F8VS86	DCC-interacting protein 13-beta	APPL2	>sp|Q8NEU8|DP13B_HUMAN DCC-interacting protein 13-beta OS=Homo sapiens GN=APPL2 PE=1 SV=3;>sp|Q8NEU8-3|DP13B_HUMAN Isoform 3 of DCC-interacting protein 13-beta OS=Homo sapiens GN=APPL2;>sp|Q8NEU8-2|DP13B_HUMAN Isoform 2 of DCC-interacting protein 13-beta O	74.493	0.91644	161350000	135230000	NaN	17427000	20437000	0.84012	83209000	78291000	1.0287	50710000	51582000	1.0682	156170000	145590000	1.0731	139510000	125630000
P07741;P07741-2;H3BQB1;H3BQF1;H3BQZ9;H3BSW3	Adenine phosphoribosyltransferase	APRT	>sp|P07741|APT_HUMAN Adenine phosphoribosyltransferase OS=Homo sapiens GN=APRT PE=1 SV=2;>sp|P07741-2|APT_HUMAN Isoform 2 of Adenine phosphoribosyltransferase OS=Homo sapiens GN=APRT;>tr|H3BQB1|H3BQB1_HUMAN Adenine phosphoribosyltransferase (Fragment) OS=H	19.608	0.95694	6866000000	4973900000	1.1179	5019800000	4103500000	1.339	10421000000	11934000000	1.1611	14334000000	18978000000	1.2474	9992600000	11690000000	1.2951	11382000000	13613000000
Q7Z2E3-4;Q7Z2E3-2	Aprataxin	APTX	>sp|Q7Z2E3-4|APTX_HUMAN Isoform 4 of Aprataxin OS=Homo sapiens GN=APTX;>sp|Q7Z2E3-2|APTX_HUMAN Isoform 2 of Aprataxin OS=Homo sapiens GN=APTX	29.108	NaN	0	0	NaN	0	0	NaN	0	0	NaN	0	0	NaN	0	15050000	NaN	11473000	13885000
Q7Z2E3;Q7Z2E3-7;Q7Z2E3-8;Q7Z2E3-9;Q7Z2E3-11;Q7Z2E3-3;Q7Z2E3-5;Q7Z2E3-10;Q7Z2E3-13;F8W6G5;C9JZ40;Q7Z2E3-6;Q7Z2E3-12;F8WBD6;E7EUY4;F8WBM3;Q6JV79;E7EVB7	Aprataxin	APTX	>sp|Q7Z2E3|APTX_HUMAN Aprataxin OS=Homo sapiens GN=APTX PE=1 SV=2;>sp|Q7Z2E3-7|APTX_HUMAN Isoform 7 of Aprataxin OS=Homo sapiens GN=APTX;>sp|Q7Z2E3-8|APTX_HUMAN Isoform 8 of Aprataxin OS=Homo sapiens GN=APTX;>sp|Q7Z2E3-9|APTX_HUMAN Isoform 9 of Aprataxin O	40.74	0.93971	373490000	305090000	1.0591	306610000	413880000	1.181	299340000	271310000	0.96967	628600000	558300000	1.3782	427400000	825500000	1.1607	415460000	474020000
H0YH15;H0YLN9		AQR	>tr|H0YH15|H0YH15_HUMAN Aquarius homolog (Mouse), isoform CRA_a OS=Homo sapiens GN=AQR PE=2 SV=1	75.811	0.74678	10792000	7205400	NaN	0	0	NaN	0	0	NaN	14633000	17290000	NaN	0	0	NaN	0	0
O60306	Intron-binding protein aquarius	AQR	>sp|O60306|AQR_HUMAN Intron-binding protein aquarius OS=Homo sapiens GN=AQR PE=1 SV=4	171.29	1.0652	835580000	772590000	1.6613	1604600000	2240200000	0.94939	2622500000	2047500000	0.82841	1853900000	1504800000	1.121	5651200000	5076000000	1.0367	4561400000	4023100000
P10398;P10398-2;B4DMG5	Serine/threonine-protein kinase A-Raf	ARAF	>sp|P10398|ARAF_HUMAN Serine/threonine-protein kinase A-Raf OS=Homo sapiens GN=ARAF PE=1 SV=2	67.585	1.0431	374990000	379910000	NaN	65715000	0	1.0246	460650000	317870000	0.95426	611050000	509790000	1.1262	485590000	430950000	0.97671	263420000	141860000
Q96P48-3;Q96P48;Q96P48-1;E7EU13;Q96P48-2;Q96P48-4;Q96P48-7;Q96P48-5;F8WBT0;F5GWN4;F5GWQ2;H0YGD1	Arf-GAP with Rho-GAP domain, ANK repeat and PH domain-containing protein 1	ARAP1	>sp|Q96P48-3|ARAP1_HUMAN Isoform 3 of Arf-GAP with Rho-GAP domain, ANK repeat and PH domain-containing protein 1 OS=Homo sapiens GN=ARAP1;>sp|Q96P48|ARAP1_HUMAN Arf-GAP with Rho-GAP domain, ANK repeat and PH domain-containing protein 1 OS=Homo sapiens GN=A	160.99	0.85897	250480000	227790000	0.74736	389660000	289750000	0.92431	546350000	420850000	0.99078	747360000	851230000	0.87119	1237000000	851610000	0.85958	704500000	675980000
Q8WZ64;D6RAD6;O60235	Arf-GAP with Rho-GAP domain, ANK repeat and PH domain-containing protein 2	ARAP2	>sp|Q8WZ64|ARAP2_HUMAN Arf-GAP with Rho-GAP domain, ANK repeat and PH domain-containing protein 2 OS=Homo sapiens GN=ARAP2 PE=1 SV=3	193.45	1.0392	57952000	66007000	NaN	0	0	0.93626	190620000	146100000	0.96738	168190000	183630000	1.0677	376580000	240530000	0.93288	158250000	117820000
Q8WWN8;G5E9Y3;B4DIT1;Q05CH1	Arf-GAP with Rho-GAP domain, ANK repeat and PH domain-containing protein 3	ARAP3	>sp|Q8WWN8|ARAP3_HUMAN Arf-GAP with Rho-GAP domain, ANK repeat and PH domain-containing protein 3 OS=Homo sapiens GN=ARAP3 PE=1 SV=1;>tr|G5E9Y3|G5E9Y3_HUMAN Arf-GAP with Rho-GAP domain, ANK repeat and PH domain-containing protein 3 OS=Homo sapiens GN=ARAP3	169.84	1.0135	84710000	26599000	NaN	0	0	0.55361	37588000	17413000	0.93273	270750000	265090000	0.82473	91099000	53184000	0.49988	74035000	31607000
B0YIW6		ARCN1	>tr|B0YIW6|B0YIW6_HUMAN Archain 1, isoform CRA_a OS=Homo sapiens GN=ARCN1 PE=2 SV=1	61.626	NaN	0	0	NaN	0	0	NaN	6455400	48023000	NaN	0	0	NaN	0	0	NaN	0	0
P48444;P48444-2;E9PK34	Coatomer subunit delta	ARCN1	>sp|P48444|COPD_HUMAN Coatomer subunit delta OS=Homo sapiens GN=ARCN1 PE=1 SV=1;>sp|P48444-2|COPD_HUMAN Isoform 2 of Coatomer subunit delta OS=Homo sapiens GN=ARCN1	57.21	0.92466	11645000000	10477000000	0.98237	7093400000	5608500000	1.0639	11651000000	11185000000	0.95461	13011000000	12539000000	1.0101	17618000000	15630000000	1.0276	13827000000	13455000000
P15514;D6RFX5	Amphiregulin	AREG	>sp|P15514|AREG_HUMAN Amphiregulin OS=Homo sapiens GN=AREG PE=1 SV=2;>tr|D6RFX5|D6RFX5_HUMAN Amphiregulin OS=Homo sapiens GN=AREG PE=2 SV=1	27.895	NaN	0	42164000	NaN	0	0	NaN	0	0	NaN	1877500	1273600	NaN	0	0	NaN	0	0
P84077	ADP-ribosylation factor 1	ARF1	>sp|P84077|ARF1_HUMAN ADP-ribosylation factor 1 OS=Homo sapiens GN=ARF1 PE=1 SV=2	20.697	0.92589	9825400000	8252100000	0.94969	47615000000	42347000000	1.1016	35816000000	36834000000	1.0528	35593000000	39137000000	1.0423	52668000000	47908000000	1.0882	49682000000	44853000000
F5H6T5		ARF3	>tr|F5H6T5|F5H6T5_HUMAN ADP-ribosylation factor 3 (Fragment) OS=Homo sapiens GN=ARF3 PE=2 SV=1	5.3755	NaN	0	0	NaN	0	0	NaN	0	0	NaN	0	0	NaN	0	0	NaN	0	0
P61204;F5H423;B7ZB63;F5H0C7;F5H1V1;H0YGG7;F8WDB3	ADP-ribosylation factor 3	ARF3	>sp|P61204|ARF3_HUMAN ADP-ribosylation factor 3 OS=Homo sapiens GN=ARF3 PE=1 SV=2;>tr|F5H423|F5H423_HUMAN ADP-ribosylation factor 3 OS=Homo sapiens GN=ARF3 PE=2 SV=1;>tr|B7ZB63|B7ZB63_HUMAN ADP-ribosylation factor 3 OS=Homo sapiens GN=ARF3 PE=2 SV=1	20.601	1.0878	47354000	43510000	NaN	33405000	0	NaN	0	0	NaN	0	6576800	NaN	0	0	NaN	0	0
P18085;C9JPM4;C9JAK5	ADP-ribosylation factor 4	ARF4	>sp|P18085|ARF4_HUMAN ADP-ribosylation factor 4 OS=Homo sapiens GN=ARF4 PE=1 SV=3;>tr|C9JPM4|C9JPM4_HUMAN ADP-ribosylation factor 4 (Fragment) OS=Homo sapiens GN=ARF4 PE=2 SV=1;>tr|C9JAK5|C9JAK5_HUMAN ADP-ribosylation factor 4 OS=Homo sapiens GN=ARF4 PE=2	20.511	0.91429	1208600000	1178400000	1.1711	9466600000	10128000000	1.1136	7135600000	6857600000	0.99729	7647000000	8026000000	1.0702	10603000000	8921000000	1.0624	8965400000	8337700000
P84085;C9J1Z8	ADP-ribosylation factor 5	ARF5	>sp|P84085|ARF5_HUMAN ADP-ribosylation factor 5 OS=Homo sapiens GN=ARF5 PE=1 SV=2;>tr|C9J1Z8|C9J1Z8_HUMAN ADP-ribosylation factor 5 (Fragment) OS=Homo sapiens GN=ARF5 PE=2 SV=1	20.529	0.9877	1345800000	1321700000	0.75789	3066400000	1978000000	1.092	2645000000	2382700000	1.1391	1744900000	2137600000	1.0124	3649700000	2962300000	0.9628	2600900000	2497300000
P62330	ADP-ribosylation factor 6	ARF6	>sp|P62330|ARF6_HUMAN ADP-ribosylation factor 6 OS=Homo sapiens GN=ARF6 PE=1 SV=2	20.082	0.77785	1245400000	859950000	1.023	3123500000	2595700000	0.96898	3819000000	3648900000	1.0173	3993600000	4205200000	1.289	3809900000	4551000000	1.1693	3678300000	3879500000
Q8N6T3;Q8N6T3-3;Q8N6T3-2;E5RHC5;F8W1U7;E7EV62;F8VWH9;B7Z8H8;F8VWB3;E5RIU2;E5RGL6;E5RHH7	ADP-ribosylation factor GTPase-activating protein 1	ARFGAP1	>sp|Q8N6T3|ARFG1_HUMAN ADP-ribosylation factor GTPase-activating protein 1 OS=Homo sapiens GN=ARFGAP1 PE=1 SV=2;>sp|Q8N6T3-3|ARFG1_HUMAN Isoform 3 of ADP-ribosylation factor GTPase-activating protein 1 OS=Homo sapiens GN=ARFGAP1;>sp|Q8N6T3-2|ARFG1_HUMAN Is	44.667	1.033	385340000	404030000	0.98781	477780000	506500000	0.92511	766080000	607800000	1.0482	1240100000	1308100000	0.8357	1461900000	968110000	0.87846	1096200000	897900000
E9PN48		ARFGAP2	>tr|E9PN48|E9PN48_HUMAN ADP-ribosylation factor GTPase-activating protein 2 (Fragment) OS=Homo sapiens GN=ARFGAP2 PE=2 SV=1	27.131	NaN	75569000	12099000	NaN	0	43060000	NaN	0	0	NaN	82569000	70268000	NaN	59922000	57200000	1.2391	126830000	120230000
Q8N6H7;G5E9L0;B4DX29;E9PQP3;B7Z9M7;H0YDN9;E9PIY6;E9PMU9;E9PJT7;E9PK28;E9PMR9;E9PM63;E9PNY8;H0YDX1;E9PM18;H0YF45	ADP-ribosylation factor GTPase-activating protein 2	ARFGAP2	>sp|Q8N6H7|ARFG2_HUMAN ADP-ribosylation factor GTPase-activating protein 2 OS=Homo sapiens GN=ARFGAP2 PE=1 SV=1;>tr|G5E9L0|G5E9L0_HUMAN ADP-ribosylation factor GTPase-activating protein 2 OS=Homo sapiens GN=ARFGAP2 PE=2 SV=1;>tr|B4DX29|B4DX29_HUMAN ADP-rib	56.72	0.90304	1348500000	1153000000	0.65426	1512700000	733500000	1.1077	2138100000	2438100000	0.91605	2498500000	2462600000	0.91456	3765600000	3080400000	0.9702	2926600000	2533400000
Q9NP61;C9JZR4;Q9NP61-2;B0QYV8;B0QYV9	ADP-ribosylation factor GTPase-activating protein 3	ARFGAP3	>sp|Q9NP61|ARFG3_HUMAN ADP-ribosylation factor GTPase-activating protein 3 OS=Homo sapiens GN=ARFGAP3 PE=1 SV=1;>tr|C9JZR4|C9JZR4_HUMAN ADP-ribosylation factor GTPase-activating protein 3 OS=Homo sapiens GN=ARFGAP3 PE=2 SV=2;>sp|Q9NP61-2|ARFG3_HUMAN Isofor	56.928	0.62654	423980000	186260000	NaN	10884000	14500000	NaN	15883000	10751000	1.177	133820000	159910000	1.1574	72684000	109670000	NaN	45964000	44622000
Q9Y6D6;E5RIF2;E5RHL7;E5RJB2;E5RHZ1;E5RJN9	Brefeldin A-inhibited guanine nucleotide-exchange protein 1	ARFGEF1	>sp|Q9Y6D6|BIG1_HUMAN Brefeldin A-inhibited guanine nucleotide-exchange protein 1 OS=Homo sapiens GN=ARFGEF1 PE=1 SV=2;>tr|E5RIF2|E5RIF2_HUMAN Brefeldin A-inhibited guanine nucleotide-exchange protein 1 OS=Homo sapiens GN=ARFGEF1 PE=2 SV=1	208.76	1.0972	307470000	291500000	1.0152	192650000	141200000	1.0705	379210000	322190000	1.0114	508270000	502750000	1.0536	448670000	424480000	0.97524	495540000	397280000
Q9Y6D5	Brefeldin A-inhibited guanine nucleotide-exchange protein 2	ARFGEF2	>sp|Q9Y6D5|BIG2_HUMAN Brefeldin A-inhibited guanine nucleotide-exchange protein 2 OS=Homo sapiens GN=ARFGEF2 PE=1 SV=3	202.04	0.9937	1153500000	1088400000	0.68562	827870000	470420000	1.1359	1734300000	1700200000	1.1009	1721300000	1906600000	1.1262	3063300000	2902800000	1.1282	2378000000	2341100000
Q5TH69	Brefeldin A-inhibited guanine nucleotide-exchange protein 3	ARFGEF3	>sp|Q5TH69|BIG3_HUMAN Brefeldin A-inhibited guanine nucleotide-exchange protein 3 OS=Homo sapiens GN=ARFGEF3 PE=1 SV=3	240.65	0.83518	94410000	92543000	0.61638	41234000	11765000	1.2002	148010000	141010000	1.021	45462000	59055000	1.3362	86773000	74322000	0.79441	102060000	80029000
P53367-2;B4DS69	Arfaptin-1	ARFIP1	>sp|P53367-2|ARFP1_HUMAN Isoform A of Arfaptin-1 OS=Homo sapiens GN=ARFIP1;>tr|B4DS69|B4DS69_HUMAN Arfaptin-1 OS=Homo sapiens GN=ARFIP1 PE=2 SV=1	38.598	NaN	0	0	1.2572	15326000	15147000	NaN	0	0	NaN	0	18984000	NaN	71442000	71910000	NaN	0	0
P53367	Arfaptin-1	ARFIP1	>sp|P53367|ARFP1_HUMAN Arfaptin-1 OS=Homo sapiens GN=ARFIP1 PE=1 SV=2	41.738	0.89838	1653600000	1312200000	0.88374	1261200000	1011800000	0.87843	4530000000	3161700000	0.99705	4149400000	3429300000	0.97256	7979500000	5358400000	0.94419	5495800000	4176900000
P53365;P53365-3;P53365-2;E9PRV8;E9PPY7	Arfaptin-2	ARFIP2	>sp|P53365|ARFP2_HUMAN Arfaptin-2 OS=Homo sapiens GN=ARFIP2 PE=1 SV=1;>sp|P53365-3|ARFP2_HUMAN Isoform 3 of Arfaptin-2 OS=Homo sapiens GN=ARFIP2;>sp|P53365-2|ARFP2_HUMAN Isoform 2 of Arfaptin-2 OS=Homo sapiens GN=ARFIP2	37.855	0.9839	1343300000	1078800000	1.0821	647950000	755930000	1.3433	2297200000	2724000000	1.1468	2571700000	3113700000	1.1834	2321800000	2287500000	1.202	1509400000	1559700000
Q13795;H0Y2L5;Q13795-2	ADP-ribosylation factor-related protein 1	ARFRP1	>sp|Q13795|ARFRP_HUMAN ADP-ribosylation factor-related protein 1 OS=Homo sapiens GN=ARFRP1 PE=1 SV=1;>tr|H0Y2L5|H0Y2L5_HUMAN ADP-ribosylation factor-related protein 1 (Fragment) OS=Homo sapiens GN=ARFRP1 PE=4 SV=1;>sp|Q13795-2|ARFRP_HUMAN Isoform 2 of ADP-	22.614	1.0507	20282000	30868000	NaN	106660000	14975000	1.2723	108640000	106230000	1.0127	77714000	89700000	1.0082	191420000	128910000	1.0709	90601000	84316000
P05089;P05089-2;P05089-3	Arginase-1	ARG1	>sp|P05089|ARGI1_HUMAN Arginase-1 OS=Homo sapiens GN=ARG1 PE=1 SV=2;>sp|P05089-2|ARGI1_HUMAN Isoform 2 of Arginase-1 OS=Homo sapiens GN=ARG1	34.735	NaN	619870000	558610000	NaN	12287000	0	1.0958	127190000	240830000	1.0076	418780000	29455000	1.0067	81451000	64337000	1.0422	138230000	52260000
P78540	Arginase-2, mitochondrial	ARG2	>sp|P78540|ARGI2_HUMAN Arginase-2, mitochondrial OS=Homo sapiens GN=ARG2 PE=1 SV=1	38.577	NaN	51790000	37721000	NaN	0	0	NaN	14241000	9330500	NaN	245920000	8069100	NaN	38179000	0	NaN	0	0
Q9NWB6;Q9NWB6-2	Arginine and glutamate-rich protein 1	ARGLU1	>sp|Q9NWB6|ARGL1_HUMAN Arginine and glutamate-rich protein 1 OS=Homo sapiens GN=ARGLU1 PE=1 SV=1;>sp|Q9NWB6-2|ARGL1_HUMAN Isoform 2 of Arginine and glutamate-rich protein 1 OS=Homo sapiens GN=ARGLU1	33.216	1.7623	181860000	410650000	NaN	0	0	0.90017	601080000	483570000	1.0028	23888000	26487000	0.99933	1057400000	943650000	0.9701	594630000	332450000
Q07960;H0YE29;E9PNR6	Rho GTPase-activating protein 1	ARHGAP1	>sp|Q07960|RHG01_HUMAN Rho GTPase-activating protein 1 OS=Homo sapiens GN=ARHGAP1 PE=1 SV=1;>tr|H0YE29|H0YE29_HUMAN Rho GTPase-activating protein 1 (Fragment) OS=Homo sapiens GN=ARHGAP1 PE=4 SV=1	50.435	0.94722	1923900000	1669500000	0.9851	3176200000	3229000000	0.93756	2458800000	1845500000	0.87381	4100900000	3557900000	0.92992	5334600000	3027900000	0.93105	3767400000	2531000000
A1A4S6	Rho GTPase-activating protein 10	ARHGAP10	>sp|A1A4S6|RHG10_HUMAN Rho GTPase-activating protein 10 OS=Homo sapiens GN=ARHGAP10 PE=1 SV=1	89.374	0.99594	126840000	87600000	0.78784	152700000	107690000	1.0323	263170000	235990000	1.176	264730000	305920000	1.0588	450350000	290850000	1.0808	214940000	228770000
Q6P4F7;B4DZN9;Q3KRB8;H3BR51	Rho GTPase-activating protein 11A	ARHGAP11A	>sp|Q6P4F7|RHGBA_HUMAN Rho GTPase-activating protein 11A OS=Homo sapiens GN=ARHGAP11A PE=1 SV=2;>tr|B4DZN9|B4DZN9_HUMAN Rho GTPase-activating protein 11A OS=Homo sapiens GN=ARHGAP11A PE=2 SV=1	113.86	NaN	0	0	0.97541	25786000	20369000	0.80555	30624000	12318000	NaN	0	0	NaN	0	0	NaN	0	0
Q8IWW6;Q8IWW6-4;Q8IWW6-3;H0Y5D8	Rho GTPase-activating protein 12	ARHGAP12	>sp|Q8IWW6|RHG12_HUMAN Rho GTPase-activating protein 12 OS=Homo sapiens GN=ARHGAP12 PE=1 SV=1;>sp|Q8IWW6-4|RHG12_HUMAN Isoform 4 of Rho GTPase-activating protein 12 OS=Homo sapiens GN=ARHGAP12;>sp|Q8IWW6-3|RHG12_HUMAN Isoform 3 of Rho GTPase-activating pro	96.253	NaN	0	0	NaN	0	0	NaN	0	0	NaN	0	0	NaN	15872000	0	NaN	0	0
Q8IWW6-2	Rho GTPase-activating protein 12	ARHGAP12	>sp|Q8IWW6-2|RHG12_HUMAN Isoform 2 of Rho GTPase-activating protein 12 OS=Homo sapiens GN=ARHGAP12	93.113	0.38315	954630000	304800000	0.69259	1284300000	761950000	0.51717	1185400000	408100000	0.84866	1146200000	785180000	0.59577	1913300000	936760000	0.60323	1888900000	859290000
Q68EM7;Q68EM7-2;Q68EM7-6;Q68EM7-5;Q68EM7-4;C9IZD3;Q68EM7-3;I3L4P0;I3L1S9;Q68EM7-7;I3L4P6;Q17R89;I3L3P1;I3L4Y5;J3KRS3;I3L460;F5H6L3;E7ERK8;A6NCP5	Rho GTPase-activating protein 17	ARHGAP17	>sp|Q68EM7|RHG17_HUMAN Rho GTPase-activating protein 17 OS=Homo sapiens GN=ARHGAP17 PE=1 SV=1;>sp|Q68EM7-2|RHG17_HUMAN Isoform 2 of Rho GTPase-activating protein 17 OS=Homo sapiens GN=ARHGAP17;>sp|Q68EM7-6|RHG17_HUMAN Isoform 6 of Rho GTPase-activating pro	95.436	0.78937	291440000	187140000	1.0634	251290000	190520000	1.033	941320000	464860000	1.0198	518310000	425680000	0.88876	863770000	566820000	1.0339	439200000	316630000
Q8N392;Q8N392-2;E9PL26;J3KT69	Rho GTPase-activating protein 18	ARHGAP18	>sp|Q8N392|RHG18_HUMAN Rho GTPase-activating protein 18 OS=Homo sapiens GN=ARHGAP18 PE=1 SV=3;>sp|Q8N392-2|RHG18_HUMAN Isoform 2 of Rho GTPase-activating protein 18 OS=Homo sapiens GN=ARHGAP18	74.976	1.2237	1653300000	2025800000	0.58962	2286400000	1076900000	0.6583	2856100000	1527300000	0.70703	4397900000	3201800000	0.83103	3195900000	2170100000	0.70846	4295000000	2632400000
Q14CB8;R4GMS4;Q14CB8-5;Q14CB8-6;C9IZI4;Q14CB8-7;Q14CB8-3;H7C5Z9;H7BXR8;Q14CB8-2	Rho GTPase-activating protein 19	ARHGAP19	>sp|Q14CB8|RHG19_HUMAN Rho GTPase-activating protein 19 OS=Homo sapiens GN=ARHGAP19 PE=2 SV=1;>tr|R4GMS4|R4GMS4_HUMAN Rho GTPase-activating protein 19 (Fragment) OS=Homo sapiens GN=ARHGAP19 PE=4 SV=1;>sp|Q14CB8-5|RHG19_HUMAN Isoform 5 of Rho GTPase-activat	55.756	NaN	0	0	NaN	0	0	NaN	0	0	1.1672	128020000	188450000	1.175	282940000	312440000	NaN	90067000	0
Q5T5U3;E7ESW5;Q5T5U3-3;F8W9U9;Q5JSD8;H0Y5T2;H0Y468	Rho GTPase-activating protein 21	ARHGAP21	>sp|Q5T5U3|RHG21_HUMAN Rho GTPase-activating protein 21 OS=Homo sapiens GN=ARHGAP21 PE=1 SV=1	217.33	1.0479	33994000	49786000	1.0945	32893000	12972000	NaN	26888000	18802000	1.1253	50130000	36927000	NaN	18713000	11576000	0.78592	144890000	101330000
Q9P227;Q9P227-2;H0YHQ9;C9JVU9	Rho GTPase-activating protein 23	ARHGAP23	>sp|Q9P227|RHG23_HUMAN Rho GTPase-activating protein 23 OS=Homo sapiens GN=ARHGAP23 PE=1 SV=2;>sp|Q9P227-2|RHG23_HUMAN Isoform 2 of Rho GTPase-activating protein 23 OS=Homo sapiens GN=ARHGAP23;>tr|H0YHQ9|H0YHQ9_HUMAN Rho GTPase-activating protein 23 (Fragm	162.19	NaN	0	0	0.80778	24055000	20426000	0.87502	19671000	14940000	NaN	9694900	8654100	NaN	26994000	20274000	NaN	14248000	0
Q9UNA1;Q9UNA1-2;F8W8N5;C9J6V4;H7C3P8;H7C1J1;H0Y835;H0Y4P9	Rho GTPase-activating protein 26	ARHGAP26	>sp|Q9UNA1|RHG26_HUMAN Rho GTPase-activating protein 26 OS=Homo sapiens GN=ARHGAP26 PE=1 SV=1;>sp|Q9UNA1-2|RHG26_HUMAN Isoform 2 of Rho GTPase-activating protein 26 OS=Homo sapiens GN=ARHGAP26;>tr|F8W8N5|F8W8N5_HUMAN Rho GTPase-activating protein 26 (Fragm	92.234	0.82555	24495000	24882000	NaN	0	0	NaN	17773000	24852000	0.94311	47455000	43742000	NaN	17168000	14766000	1.0879	78353000	72159000
Q6ZUM4;Q6ZUM4-2;E9PNT2;E9PIR1;Q6ZUM4-3;E9PNX6	Rho GTPase-activating protein 27	ARHGAP27	>sp|Q6ZUM4|RHG27_HUMAN Rho GTPase-activating protein 27 OS=Homo sapiens GN=ARHGAP27 PE=1 SV=3;>sp|Q6ZUM4-2|RHG27_HUMAN Isoform 2 of Rho GTPase-activating protein 27 OS=Homo sapiens GN=ARHGAP27;>tr|E9PNT2|E9PNT2_HUMAN Rho GTPase-activating protein 27 OS=Hom	98.395	NaN	46197000	14959000	0.85384	121910000	62564000	NaN	40386000	75115000	0.96526	125330000	231590000	1.2608	108120000	92947000	NaN	52863000	77733000
Q52LW3;F8VWZ8;Q52LW3-2	Rho GTPase-activating protein 29	ARHGAP29	>sp|Q52LW3|RHG29_HUMAN Rho GTPase-activating protein 29 OS=Homo sapiens GN=ARHGAP29 PE=1 SV=2;>tr|F8VWZ8|F8VWZ8_HUMAN Rho GTPase-activating protein 29 OS=Homo sapiens GN=ARHGAP29 PE=2 SV=1	142.06	1.7909	532210000	1077600000	1.1202	770130000	823820000	1.0471	2084000000	1637200000	0.82222	2713800000	2046800000	1.082	1877900000	1805900000	1.0238	1378300000	1193900000
A7KAX9-2;A7KAX9;G3V174;O14559;A7KAX9-3;K7EQI6;K7EMC2;O14559-10;O14559-11	Rho GTPase-activating protein 32	ARHGAP32	>sp|A7KAX9-2|RHG32_HUMAN Isoform 2 of Rho GTPase-activating protein 32 OS=Homo sapiens GN=ARHGAP32;>sp|A7KAX9|RHG32_HUMAN Rho GTPase-activating protein 32 OS=Homo sapiens GN=ARHGAP32 PE=1 SV=1	190.97	1.0269	23446000	21622000	0.88126	30726000	46034000	0.78139	26216000	19207000	1.0567	24677000	32846000	1.2176	26523000	23742000	0.80568	20063000	4151200
Q9NRY4	Rho GTPase-activating protein 35	ARHGAP35	>sp|Q9NRY4|RHG35_HUMAN Rho GTPase-activating protein 35 OS=Homo sapiens GN=ARHGAP35 PE=1 SV=3	170.51	0.94437	373350000	330880000	0.83875	471930000	334610000	0.8542	482860000	361510000	0.97903	1157100000	1054100000	0.78746	963450000	563870000	0.77692	630750000	356600000
P98171;P98171-2;F5GZW3;E7EQN5;E9PCM6;S4R352;S4R314;C9JLA8;C9J5M2;F8WAR0;H7C2Z8;H7C3G3;H7C3K8;H7C120	Rho GTPase-activating protein 4	ARHGAP4	>sp|P98171|RHG04_HUMAN Rho GTPase-activating protein 4 OS=Homo sapiens GN=ARHGAP4 PE=1 SV=2;>sp|P98171-2|RHG04_HUMAN Isoform 2 of Rho GTPase-activating protein 4 OS=Homo sapiens GN=ARHGAP4;>tr|F5GZW3|F5GZW3_HUMAN Rho GTPase-activating protein 4 OS=Homo sap	105.02	0.91187	304520000	257110000	0.61334	87538000	51604000	1.3581	572210000	735210000	1.0892	640570000	718170000	1.2746	758130000	1002300000	1.1962	773840000	931820000
Q13017;Q13017-2;G3V360;Q13017-3;Q13017-4;G3V444	Rho GTPase-activating protein 5	ARHGAP5	>sp|Q13017|RHG05_HUMAN Rho GTPase-activating protein 5 OS=Homo sapiens GN=ARHGAP5 PE=1 SV=2;>sp|Q13017-2|RHG05_HUMAN Isoform 2 of Rho GTPase-activating protein 5 OS=Homo sapiens GN=ARHGAP5	172.46	NaN	164110000	1843600	0.77431	69564000	33911000	NaN	51313000	8863800	NaN	149350000	0	NaN	1114100000	19738000	NaN	985420000	0
P85298;P85298-4;P85298-3;P85298-2;A6ZJ79;B1AHC2;B1AHF8;F8WCV8;F8W6F4	Rho GTPase-activating protein 8	ARHGAP8	>sp|P85298|RHG08_HUMAN Rho GTPase-activating protein 8 OS=Homo sapiens GN=ARHGAP8 PE=2 SV=1;>sp|P85298-4|RHG08_HUMAN Isoform 4 of Rho GTPase-activating protein 8 OS=Homo sapiens GN=ARHGAP8;>sp|P85298-3|RHG08_HUMAN Isoform 3 of Rho GTPase-activating protein	53.483	NaN	133090000	0	NaN	0	37994000	0.68129	45211000	25176000	1.084	314940000	334280000	NaN	49674000	0	0.76371	255010000	102110000
B1AHC4;H0Y9T8;F8W6F3;B1AHC3;P85299;B1AHG3;B1AHG4;P85299-2;P85299-4;H0Y6F2;B1AHF5;P85299-3;P85299-5		ARHGAP8;PRR5-ARHGAP8	>tr|B1AHC4|B1AHC4_HUMAN Protein PRR5-ARHGAP8 OS=Homo sapiens GN=ARHGAP8 PE=4 SV=1;>tr|H0Y9T8|H0Y9T8_HUMAN Protein PRR5-ARHGAP8 (Fragment) OS=Homo sapiens GN=PRR5-ARHGAP8 PE=4 SV=1;>tr|F8W6F3|F8W6F3_HUMAN Rho GTPase-activating protein 8 OS=Homo sapiens GN=A	72.811	NaN	30073000	11068000	NaN	34738000	40629000	NaN	35433000	31072000	1.1995	28105000	33921000	NaN	0	0	NaN	0	0
P52565;J3KTF8;J3QQX2;P52565-2;J3KRY1;J3KRE2;J3KS60	Rho GDP-dissociation inhibitor 1	ARHGDIA	>sp|P52565|GDIR1_HUMAN Rho GDP-dissociation inhibitor 1 OS=Homo sapiens GN=ARHGDIA PE=1 SV=3;>tr|J3KTF8|J3KTF8_HUMAN Rho GDP-dissociation inhibitor 1 (Fragment) OS=Homo sapiens GN=ARHGDIA PE=2 SV=1;>tr|J3QQX2|J3QQX2_HUMAN Rho GDP-dissociation inhibitor 1 O	23.207	0.91219	18300000000	14103000000	0.92015	16379000000	11703000000	0.92415	41838000000	33078000000	0.95422	46804000000	44726000000	0.96505	72926000000	61815000000	1.008	66045000000	63553000000
P52566;H0YGX7;F5H2R5;F5H6Q0;F5H3P3	Rho GDP-dissociation inhibitor 2	ARHGDIB	>sp|P52566|GDIR2_HUMAN Rho GDP-dissociation inhibitor 2 OS=Homo sapiens GN=ARHGDIB PE=1 SV=3;>tr|H0YGX7|H0YGX7_HUMAN Rho GDP-dissociation inhibitor 2 (Fragment) OS=Homo sapiens GN=ARHGDIB PE=4 SV=1	22.988	NaN	0	0	NaN	25833000	20436000	NaN	0	0	NaN	35978000	5884500	NaN	0	0	NaN	0	0
Q92888-3;Q92888;M0QZR4;Q92888-2;Q6NX52;M0QYC1;M0R2C7;M0QYS3;M0QZH8;M0QXV6;M0R3H5	Rho guanine nucleotide exchange factor 1	ARHGEF1	>sp|Q92888-3|ARHG1_HUMAN Isoform 3 of Rho guanine nucleotide exchange factor 1 OS=Homo sapiens GN=ARHGEF1;>sp|Q92888|ARHG1_HUMAN Rho guanine nucleotide exchange factor 1 OS=Homo sapiens GN=ARHGEF1 PE=1 SV=2;>tr|M0QZR4|M0QZR4_HUMAN Rho guanine nucleotide ex	104.06	0.82107	2471400000	1418600000	1.1406	1671500000	2150600000	1.097	4862500000	4766000000	0.98717	4284600000	4466600000	0.98215	7921300000	5759300000	0.99342	4525000000	4430300000
O15013;O15013-7;O15013-4;O15013-5;O15013-6;H0YAN8;E9PB39	Rho guanine nucleotide exchange factor 10	ARHGEF10	>sp|O15013|ARHGA_HUMAN Rho guanine nucleotide exchange factor 10 OS=Homo sapiens GN=ARHGEF10 PE=1 SV=4;>sp|O15013-7|ARHGA_HUMAN Isoform 3 of Rho guanine nucleotide exchange factor 10 OS=Homo sapiens GN=ARHGEF10;>sp|O15013-4|ARHGA_HUMAN Isoform 4 of Rho gua	151.61	0.81131	589740000	410460000	1.0167	692510000	559420000	0.78966	1512700000	1066800000	0.82046	1444000000	1251100000	0.68837	2692800000	1412500000	0.6784	1994500000	1042000000
Q9HCE6;Q5VXI4;Q9HCE6-3;Q9HCE6-2;Q9HCE6-5;B4DTE2;Q9HCE6-4	Rho guanine nucleotide exchange factor 10-like protein	ARHGEF10L	>sp|Q9HCE6|ARGAL_HUMAN Rho guanine nucleotide exchange factor 10-like protein OS=Homo sapiens GN=ARHGEF10L PE=1 SV=3;>tr|Q5VXI4|Q5VXI4_HUMAN Rho guanine nucleotide exchange factor 10-like protein OS=Homo sapiens GN=ARHGEF10L PE=2 SV=1;>sp|Q9HCE6-3|ARGAL_HU	140.41	NaN	11129000	0	NaN	0	0	NaN	17919000	16155000	NaN	0	0	0.96981	110010000	140950000	1.5171	56462000	90847000
O15085;O15085-2;F8W8P9	Rho guanine nucleotide exchange factor 11	ARHGEF11	>sp|O15085|ARHGB_HUMAN Rho guanine nucleotide exchange factor 11 OS=Homo sapiens GN=ARHGEF11 PE=1 SV=1;>sp|O15085-2|ARHGB_HUMAN Isoform 2 of Rho guanine nucleotide exchange factor 11 OS=Homo sapiens GN=ARHGEF11	167.7	1.1683	56440000	50151000	0.87809	153020000	94031000	0.9607	190610000	166430000	1.0413	180430000	200050000	0.8221	479480000	381830000	0.91241	279800000	225080000
Q9NZN5-2;Q9NZN5;E9PMR6	Rho guanine nucleotide exchange factor 12	ARHGEF12	>sp|Q9NZN5-2|ARHGC_HUMAN Isoform 2 of Rho guanine nucleotide exchange factor 12 OS=Homo sapiens GN=ARHGEF12;>sp|Q9NZN5|ARHGC_HUMAN Rho guanine nucleotide exchange factor 12 OS=Homo sapiens GN=ARHGEF12 PE=1 SV=1;>tr|E9PMR6|E9PMR6_HUMAN Rho guanine nucleotid	171.11	0.71042	635240000	359590000	0.86355	154370000	98691000	0.99467	266290000	325190000	0.96963	807910000	711790000	0.9799	1095500000	427580000	1.0815	380350000	328110000
B4DJM7;B0QZD4		ARHGEF16	>tr|B4DJM7|B4DJM7_HUMAN Rho guanine nucleotide exchange factor 16 OS=Homo sapiens GN=ARHGEF16 PE=2 SV=1	47.184	NaN	0	0	0.74374	40490000	51008000	1.1396	24021000	21411000	NaN	0	0	NaN	13565000	8338400	NaN	0	0
Q5VV41;Q5VV41-2;B0QZD3	Rho guanine nucleotide exchange factor 16	ARHGEF16	>sp|Q5VV41|ARHGG_HUMAN Rho guanine nucleotide exchange factor 16 OS=Homo sapiens GN=ARHGEF16 PE=1 SV=1;>sp|Q5VV41-2|ARHGG_HUMAN Isoform 2 of Rho guanine nucleotide exchange factor 16 OS=Homo sapiens GN=ARHGEF16	80.104	0.89625	1002300000	1022100000	0.79214	939270000	467480000	1.0365	2311900000	1800500000	1.0918	1949600000	2082400000	0.93951	2769600000	2266600000	0.95322	4051100000	3450700000
Q96PE2;REV__Q8WY22	Rho guanine nucleotide exchange factor 17	ARHGEF17	>sp|Q96PE2|ARHGH_HUMAN Rho guanine nucleotide exchange factor 17 OS=Homo sapiens GN=ARHGEF17 PE=1 SV=1	221.67	NaN	6092600	9714300	NaN	242160000	0	0.94964	1154800000	657640000	1.118	169210000	189020000	NaN	1140900000	221800000	0.88133	867410000	528000000
Q6ZSZ5;Q6ZSZ5-2;M0R150;M0QZS0	Rho guanine nucleotide exchange factor 18	ARHGEF18	>sp|Q6ZSZ5|ARHGI_HUMAN Rho guanine nucleotide exchange factor 18 OS=Homo sapiens GN=ARHGEF18 PE=1 SV=3;>sp|Q6ZSZ5-2|ARHGI_HUMAN Isoform 2 of Rho guanine nucleotide exchange factor 18 OS=Homo sapiens GN=ARHGEF18;>tr|M0R150|M0R150_HUMAN Uncharacterized prote	130.78	0.76152	451520000	403650000	0.68723	145720000	85357000	1.0562	78994000	59812000	1.0184	300500000	322280000	0.79098	12698000000	179580000	0.99311	114920000	68702000
Q92974;Q92974-2;Q92974-3;Q5VY93	Rho guanine nucleotide exchange factor 2	ARHGEF2	>sp|Q92974|ARHG2_HUMAN Rho guanine nucleotide exchange factor 2 OS=Homo sapiens GN=ARHGEF2 PE=1 SV=4;>sp|Q92974-2|ARHG2_HUMAN Isoform 2 of Rho guanine nucleotide exchange factor 2 OS=Homo sapiens GN=ARHGEF2;>sp|Q92974-3|ARHG2_HUMAN Isoform 3 of Rho guanine	111.54	1.4437	1913100000	2649500000	2.1453	1436600000	3329700000	1.0193	2100200000	1552100000	0.67805	2191200000	1547800000	0.90849	3936700000	2747600000	0.80622	3205000000	1839000000
Q96DR7-3	Rho guanine nucleotide exchange factor 26	ARHGEF26	>sp|Q96DR7-3|ARHGQ_HUMAN Isoform 2 of Rho guanine nucleotide exchange factor 26 OS=Homo sapiens GN=ARHGEF26	48.167	NaN	13401000	19650000	NaN	0	0	NaN	0	0	NaN	0	0	NaN	0	0	NaN	0	0
A5YM69	Rho guanine nucleotide exchange factor 35	ARHGEF35	>sp|A5YM69|ARG35_HUMAN Rho guanine nucleotide exchange factor 35 OS=Homo sapiens GN=ARHGEF35 PE=1 SV=1	53.286	NaN	0	0	NaN	0	0	NaN	11718000	0	NaN	6588000	5278500	NaN	0	0	NaN	0	0
E7EV07		ARHGEF4	>tr|E7EV07|E7EV07_HUMAN Rho guanine nucleotide exchange factor 4 OS=Homo sapiens GN=ARHGEF4 PE=2 SV=1	108.21	NaN	5976900	0	NaN	0	0	NaN	0	106400000	NaN	2213000	5694200	NaN	0	0	NaN	20829000	19895000
Q12774;H0Y895;Q12774-2;C9J591	Rho guanine nucleotide exchange factor 5	ARHGEF5	>sp|Q12774|ARHG5_HUMAN Rho guanine nucleotide exchange factor 5 OS=Homo sapiens GN=ARHGEF5 PE=1 SV=3;>tr|H0Y895|H0Y895_HUMAN Rho guanine nucleotide exchange factor 5 (Fragment) OS=Homo sapiens GN=ARHGEF5 PE=4 SV=1;>sp|Q12774-2|ARHG5_HUMAN Isoform 2 of Rho	176.8	0.88199	129120000	72503000	0.74407	101900000	60403000	0.9417	122110000	94884000	0.84293	202810000	202230000	NaN	26546000	0	0.93872	111670000	64265000
Q14155-1;B1ALK7;B7Z6G2;Q14155-5;Q14155;Q14155-6;Q14155-2;Q14155-3;E7EUY6;E9PDQ5;E7EU80;C9JDI6;B1ANY6;E7ENL8;Q15052;B7Z6D9;Q15052-2;B7Z3C7;C9JAD7	Rho guanine nucleotide exchange factor 7	ARHGEF7	>sp|Q14155-1|ARHG7_HUMAN Isoform 1 of Rho guanine nucleotide exchange factor 7 OS=Homo sapiens GN=ARHGEF7;>tr|B1ALK7|B1ALK7_HUMAN Rho guanine nucleotide exchange factor 7 OS=Homo sapiens GN=ARHGEF7 PE=2 SV=1;>tr|B7Z6G2|B7Z6G2_HUMAN Rho guanine nucleotide e	73.139	0.86281	1427200000	1097000000	1.0326	1580300000	1398800000	1.1227	1353500000	1294800000	1.1056	1627200000	1960800000	1.0168	3463600000	3059800000	1.0223	2575900000	2469500000
O14497;O14497-2;O14497-3;H0Y488;Q96SM7;H0YEW5;H0YCU6	AT-rich interactive domain-containing protein 1A	ARID1A	>sp|O14497|ARI1A_HUMAN AT-rich interactive domain-containing protein 1A OS=Homo sapiens GN=ARID1A PE=1 SV=3;>sp|O14497-2|ARI1A_HUMAN Isoform 2 of AT-rich interactive domain-containing protein 1A OS=Homo sapiens GN=ARID1A;>sp|O14497-3|ARI1A_HUMAN Isoform 3	242.04	1.769	411300000	712240000	0.9874	525510000	418680000	0.83034	1965300000	1365200000	0.78621	1341200000	1026900000	0.79461	3273500000	2219900000	0.83735	2558400000	1779300000
G3XAA0;Q8NFD5;Q8NFD5-3;Q8NFD5-2;H0Y7H8;Q8NFD5-4;H0Y2R3;H0Y3S9	AT-rich interactive domain-containing protein 1B	ARID1B	>tr|G3XAA0|G3XAA0_HUMAN AT rich interactive domain 1B (SWI1-like), isoform CRA_a OS=Homo sapiens GN=ARID1B PE=2 SV=1;>sp|Q8NFD5|ARI1B_HUMAN AT-rich interactive domain-containing protein 1B OS=Homo sapiens GN=ARID1B PE=1 SV=2;>sp|Q8NFD5-3|ARI1B_HUMAN Isofor	236.56	1.2154	73412000	124290000	NaN	20125000	117860000	0.89626	147440000	123680000	0.71965	120890000	79268000	1.0647	1232700000	991320000	0.99846	318880000	216480000
Q68CP9;Q68CP9-3;F8WCU9;F8W108;F8VWP4	AT-rich interactive domain-containing protein 2	ARID2	>sp|Q68CP9|ARID2_HUMAN AT-rich interactive domain-containing protein 2 OS=Homo sapiens GN=ARID2 PE=1 SV=2;>sp|Q68CP9-3|ARID2_HUMAN Isoform 2 of AT-rich interactive domain-containing protein 2 OS=Homo sapiens GN=ARID2;>tr|F8WCU9|F8WCU9_HUMAN AT-rich interac	197.39	1.2267	126540000	105960000	0.88645	173330000	109250000	0.76617	384560000	255450000	1.0967	282160000	305400000	0.76625	1048100000	605810000	0.91179	1068400000	596060000
P29374;P29374-3;P29374-2;C9J1W3	AT-rich interactive domain-containing protein 4A	ARID4A	>sp|P29374|ARI4A_HUMAN AT-rich interactive domain-containing protein 4A OS=Homo sapiens GN=ARID4A PE=1 SV=3;>sp|P29374-3|ARI4A_HUMAN Isoform III of AT-rich interactive domain-containing protein 4A OS=Homo sapiens GN=ARID4A;>sp|P29374-2|ARI4A_HUMAN Isoform	142.75	NaN	0	0	NaN	0	0	NaN	0	0	NaN	7329900	12349000	NaN	0	0	NaN	23742000	20724000
Q4LE39;Q4LE39-2;Q4LE39-3;Q4LE39-4;H0Y7Y8;H7C5R6	AT-rich interactive domain-containing protein 4B	ARID4B	>sp|Q4LE39|ARI4B_HUMAN AT-rich interactive domain-containing protein 4B OS=Homo sapiens GN=ARID4B PE=1 SV=2;>sp|Q4LE39-2|ARI4B_HUMAN Isoform 2 of AT-rich interactive domain-containing protein 4B OS=Homo sapiens GN=ARID4B;>sp|Q4LE39-3|ARI4B_HUMAN Isoform 3	147.81	0.8185	34937000	17437000	NaN	0	0	0.96126	87897000	50160000	0.89447	153750000	164050000	0.85853	129910000	128410000	0.90546	125890000	71631000
Q9Y4X5;H3BNB9;H3BSK4	E3 ubiquitin-protein ligase ARIH1	ARIH1	>sp|Q9Y4X5|ARI1_HUMAN E3 ubiquitin-protein ligase ARIH1 OS=Homo sapiens GN=ARIH1 PE=1 SV=2	64.117	1.0019	705850000	622000000	NaN	23305000	20686000	0.96495	996460000	787880000	0.86705	1661700000	1620500000	0.96922	2015600000	1661500000	1.0243	1763800000	1368700000
O95376;C9JZ71;C9JCL4;F8WCS4;C9JBC5	E3 ubiquitin-protein ligase ARIH2	ARIH2	>sp|O95376|ARI2_HUMAN E3 ubiquitin-protein ligase ARIH2 OS=Homo sapiens GN=ARIH2 PE=1 SV=1	57.818	0.92191	182420000	291740000	1.3039	384860000	408110000	0.72347	205540000	194710000	1.0116	148850000	317450000	0.8436	422610000	426700000	0.86867	348850000	280300000
P40616;B4DWW1;F8VYN9;B4DZG7;F8VP63;F8VP99;F8W1Z8	ADP-ribosylation factor-like protein 1	ARL1	>sp|P40616|ARL1_HUMAN ADP-ribosylation factor-like protein 1 OS=Homo sapiens GN=ARL1 PE=1 SV=1;>tr|B4DWW1|B4DWW1_HUMAN ADP-ribosylation factor-like protein 1 OS=Homo sapiens GN=ARL1 PE=2 SV=1;>tr|F8VYN9|F8VYN9_HUMAN ADP-ribosylation factor-like protein 1 O	20.417	0.89075	1761500000	1525700000	0.96221	4513600000	3797500000	1.1151	9671500000	11210000000	1.1578	9240900000	11152000000	1.1805	8882100000	9099300000	1.2148	8507200000	8824600000
Q8N8R7;E9PRK7	ARL14 effector protein	ARL14EP	>sp|Q8N8R7|AL14E_HUMAN ARL14 effector protein OS=Homo sapiens GN=ARL14EP PE=1 SV=1;>tr|E9PRK7|E9PRK7_HUMAN ARL14 effector protein (Fragment) OS=Homo sapiens GN=ARL14EP PE=2 SV=1	29.337	NaN	25906000	9732900	NaN	0	0	NaN	27166000	25031000	NaN	0	0	NaN	0	0	NaN	0	24295000
Q9NXU5;R4GN67	ADP-ribosylation factor-like protein 15	ARL15	>sp|Q9NXU5|ARL15_HUMAN ADP-ribosylation factor-like protein 15 OS=Homo sapiens GN=ARL15 PE=1 SV=1;>tr|R4GN67|R4GN67_HUMAN ADP-ribosylation factor-like protein 15 OS=Homo sapiens GN=ARL15 PE=4 SV=1	22.876	NaN	0	0	1.2817	125140000	35263000	1.187	89705000	113340000	1.1182	156720000	165560000	1.351	130970000	118700000	1.4821	86864000	131480000
P36404;P36404-2	ADP-ribosylation factor-like protein 2	ARL2	>sp|P36404|ARL2_HUMAN ADP-ribosylation factor-like protein 2 OS=Homo sapiens GN=ARL2 PE=1 SV=4;>sp|P36404-2|ARL2_HUMAN Isoform 2 of ADP-ribosylation factor-like protein 2 OS=Homo sapiens GN=ARL2	20.878	1.0887	623240000	687380000	0.85678	1199200000	971200000	0.95158	2597800000	2017600000	1.0433	3135400000	3635700000	1.3544	1990900000	2615300000	1.2704	1522500000	2461100000
Q9Y2Y0;Q9Y2Y0-2;H3BU49;H3BM52	ADP-ribosylation factor-like protein 2-binding protein	ARL2BP	>sp|Q9Y2Y0|AR2BP_HUMAN ADP-ribosylation factor-like protein 2-binding protein OS=Homo sapiens GN=ARL2BP PE=1 SV=1;>sp|Q9Y2Y0-2|AR2BP_HUMAN Isoform 2 of ADP-ribosylation factor-like protein 2-binding protein OS=Homo sapiens GN=ARL2BP;>tr|H3BU49|H3BU49_HUMAN	18.822	0.97057	130400000	173870000	0.93797	228140000	137600000	0.83132	260010000	151450000	1.0478	330570000	728350000	0.71227	592110000	309530000	0.72039	532480000	295410000
P36405	ADP-ribosylation factor-like protein 3	ARL3	>sp|P36405|ARL3_HUMAN ADP-ribosylation factor-like protein 3 OS=Homo sapiens GN=ARL3 PE=1 SV=2	20.455	0.95589	1558600000	1400800000	0.68485	3533200000	2054200000	0.80138	5266200000	3520200000	0.81671	9417200000	7694400000	0.77101	4893300000	3440000000	0.76018	6877700000	4679500000
P40617	ADP-ribosylation factor-like protein 4A	ARL4A	>sp|P40617|ARL4A_HUMAN ADP-ribosylation factor-like protein 4A OS=Homo sapiens GN=ARL4A PE=1 SV=2	22.615	NaN	0	0	NaN	0	0	NaN	0	0	NaN	0	41271000	NaN	0	0	NaN	0	0
Q9Y689;Q9Y689-2;F8WER2	ADP-ribosylation factor-like protein 5A	ARL5A	>sp|Q9Y689|ARL5A_HUMAN ADP-ribosylation factor-like protein 5A OS=Homo sapiens GN=ARL5A PE=1 SV=1;>sp|Q9Y689-2|ARL5A_HUMAN Isoform 2 of ADP-ribosylation factor-like protein 5A OS=Homo sapiens GN=ARL5A	20.728	NaN	8033800	6276700	NaN	0	0	NaN	17989000	26325000	NaN	12023000	4977600	NaN	33807000	33478000	NaN	0	0
Q96KC2	ADP-ribosylation factor-like protein 5B	ARL5B	>sp|Q96KC2|ARL5B_HUMAN ADP-ribosylation factor-like protein 5B OS=Homo sapiens GN=ARL5B PE=1 SV=1	20.374	1.1931	91073000	74395000	NaN	37325000	28008000	1.1745	162770000	164380000	0.86994	111060000	201570000	0.91165	280720000	193430000	0.96347	160770000	160960000
Q9H0F7;Q9H0F7-2;H7C5H6;C9IZ13	ADP-ribosylation factor-like protein 6	ARL6	>sp|Q9H0F7|ARL6_HUMAN ADP-ribosylation factor-like protein 6 OS=Homo sapiens GN=ARL6 PE=1 SV=1;>sp|Q9H0F7-2|ARL6_HUMAN Isoform 2 of ADP-ribosylation factor-like protein 6 OS=Homo sapiens GN=ARL6	21.097	0.75307	17763000	12053000	NaN	36171000	8843000	NaN	28187000	40704000	1.074	92467000	82177000	NaN	0	0	NaN	43573000	19835000
Q15041;F5GXP4;H3BTX6	ADP-ribosylation factor-like protein 6-interacting protein 1	ARL6IP1	>sp|Q15041|AR6P1_HUMAN ADP-ribosylation factor-like protein 6-interacting protein 1 OS=Homo sapiens GN=ARL6IP1 PE=1 SV=2;>tr|F5GXP4|F5GXP4_HUMAN ADP-ribosylation factor-like protein 6-interacting protein 1 OS=Homo sapiens GN=ARL6IP1 PE=2 SV=1	23.362	1.1339	73291000	49540000	NaN	0	0	NaN	0	0	NaN	0	0	NaN	0	0	NaN	0	0
Q66PJ3;Q66PJ3-2;Q66PJ3-3;B3V0L1;F8WCT1;F5GYV5;H7BZV4;Q66PJ3-4;F8WEP2;Q66PJ3-5;F5H7X4	ADP-ribosylation factor-like protein 6-interacting protein 4	ARL6IP4	>sp|Q66PJ3|AR6P4_HUMAN ADP-ribosylation factor-like protein 6-interacting protein 4 OS=Homo sapiens GN=ARL6IP4 PE=1 SV=1;>sp|Q66PJ3-2|AR6P4_HUMAN Isoform 2 of ADP-ribosylation factor-like protein 6-interacting protein 4 OS=Homo sapiens GN=ARL6IP4;>sp|Q66PJ	38.395	0.98653	140590000	149260000	0.83077	228780000	142990000	0.86108	558530000	438280000	0.98645	368180000	366920000	0.94151	758610000	497020000	1.0376	402920000	347400000
O75915;F8WF90;C9JQU6;F8WF33	PRA1 family protein 3	ARL6IP5	>sp|O75915|PRAF3_HUMAN PRA1 family protein 3 OS=Homo sapiens GN=ARL6IP5 PE=1 SV=1	21.614	0.80416	308480000	214360000	1.0174	922000000	1275800000	1.2019	693330000	835110000	1.0988	1181200000	1377900000	1.3314	1887600000	2043300000	1.226	1290400000	1573200000
Q96BM9	ADP-ribosylation factor-like protein 8A	ARL8A	>sp|Q96BM9|ARL8A_HUMAN ADP-ribosylation factor-like protein 8A OS=Homo sapiens GN=ARL8A PE=1 SV=1	21.416	0.91511	255150000	175430000	0.90813	1129100000	632100000	1.3731	1652800000	1745800000	1.1308	2013500000	1039800000	1.4799	2763900000	2388900000	1.5387	3068200000	3356800000
Q9NVJ2;B4DI85	ADP-ribosylation factor-like protein 8B	ARL8B	>sp|Q9NVJ2|ARL8B_HUMAN ADP-ribosylation factor-like protein 8B OS=Homo sapiens GN=ARL8B PE=1 SV=1	21.539	0.99165	558430000	575920000	0.97716	878370000	778590000	1.454	1251200000	1625800000	1.1455	817870000	1020200000	1.3611	1496800000	1913900000	1.3783	1521500000	1922900000
Q9NVT9;E5RJ86;E5RHK3;E9PR92;B4E2W7	Armadillo repeat-containing protein 1	ARMC1	>sp|Q9NVT9|ARMC1_HUMAN Armadillo repeat-containing protein 1 OS=Homo sapiens GN=ARMC1 PE=1 SV=1;>tr|E5RJ86|E5RJ86_HUMAN Armadillo repeat-containing protein 1 (Fragment) OS=Homo sapiens GN=ARMC1 PE=2 SV=1	31.28	0.85716	937880000	852910000	0.82105	522150000	429370000	1.1051	1241000000	1252200000	1.0468	1068000000	1150600000	1.1211	1255800000	949910000	0.9488	802010000	700300000
Q8N2F6-2;Q8N2F6-4;Q8N2F6;Q8N2F6-3;Q8N2F6-6;Q8N2F6-5;H7C2M7;H7BXQ8;C9J5N7	Armadillo repeat-containing protein 10	ARMC10	>sp|Q8N2F6-2|ARM10_HUMAN Isoform 2 of Armadillo repeat-containing protein 10 OS=Homo sapiens GN=ARMC10;>sp|Q8N2F6-4|ARM10_HUMAN Isoform 4 of Armadillo repeat-containing protein 10 OS=Homo sapiens GN=ARMC10;>sp|Q8N2F6|ARM10_HUMAN Armadillo repeat-containing	33.85	0.97104	362230000	341350000	0.99027	459690000	487620000	1.5155	1128800000	1743700000	0.9532	1000300000	1074400000	1.4908	1655100000	2246600000	1.4585	1236900000	1510700000
F5H156;J3KQ26;Q96C12;Q96C12-4;Q96C12-2;E7EMQ9;H3BS74;Q96C12-3	Armadillo repeat-containing protein 5	ARMC5	>tr|F5H156|F5H156_HUMAN Armadillo repeat-containing protein 5 OS=Homo sapiens GN=ARMC5 PE=2 SV=1;>tr|J3KQ26|J3KQ26_HUMAN Armadillo repeat-containing protein 5 OS=Homo sapiens GN=ARMC5 PE=2 SV=1;>sp|Q96C12|ARMC5_HUMAN Armadillo repeat-containing protein 5 O	101.01	NaN	22511000	7658200	NaN	0	0	NaN	6766600	6946300	NaN	9158100	40144000	NaN	0	0	NaN	26554000	23404000
Q6NXE6;Q6NXE6-2;B4E1N1;F5H4P3;F5GWV0;H0YH65;F5H2X2;F5H2K4;F5H3X1;F5H052;F5GZP0;H0YGL0;H0YGQ5;F5H6J3;F5H7V0	Armadillo repeat-containing protein 6	ARMC6	>sp|Q6NXE6|ARMC6_HUMAN Armadillo repeat-containing protein 6 OS=Homo sapiens GN=ARMC6 PE=1 SV=2;>sp|Q6NXE6-2|ARMC6_HUMAN Isoform 2 of Armadillo repeat-containing protein 6 OS=Homo sapiens GN=ARMC6;>tr|B4E1N1|B4E1N1_HUMAN Armadillo repeat-containing protein	54.141	0.93853	348480000	226600000	1.0125	274510000	259160000	0.98215	518060000	404810000	0.95588	492670000	556580000	1.1135	298030000	239130000	1.133	331080000	423780000
Q9H6L4;J3KST7;J3KTE5;B4DVA4	Armadillo repeat-containing protein 7	ARMC7	>sp|Q9H6L4|ARMC7_HUMAN Armadillo repeat-containing protein 7 OS=Homo sapiens GN=ARMC7 PE=1 SV=1;>tr|J3KST7|J3KST7_HUMAN Armadillo repeat containing 7, isoform CRA_c OS=Homo sapiens GN=ARMC7 PE=2 SV=1;>tr|J3KTE5|J3KTE5_HUMAN Armadillo repeat containing 7, i	21.924	NaN	0	0	NaN	0	0	NaN	4884200	0	NaN	0	17878000	NaN	0	0	NaN	28043000	16831000
Q8IUR7;A8MTG8;Q8IUR7-2;Q8IUR7-8;Q8IUR7-3;Q8IUR7-7;B7Z637;G5E9V6;Q8IUR7-6;G5E9V7;C9J2I1;C9JAA7;C9JBY2;H7C5H2;C9J8P8;H7C4J4;H7C5B7	Armadillo repeat-containing protein 8	ARMC8	>sp|Q8IUR7|ARMC8_HUMAN Armadillo repeat-containing protein 8 OS=Homo sapiens GN=ARMC8 PE=1 SV=2;>tr|A8MTG8|A8MTG8_HUMAN Armadillo repeat-containing protein 8 OS=Homo sapiens GN=ARMC8 PE=2 SV=3;>sp|Q8IUR7-2|ARMC8_HUMAN Isoform 2 of Armadillo repeat-containi	75.509	1.0552	82299000	140580000	0.92044	141020000	59575000	0.9394	313160000	298540000	0.80134	541860000	285470000	0.84019	103430000	111970000	0.88752	300110000	182810000
Q7Z3E5;Q7Z3E5-2;H7C3U7;H7BZY2;C9J535;H7BZA2;C9JW07	LisH domain-containing protein ARMC9	ARMC9	>sp|Q7Z3E5|ARMC9_HUMAN LisH domain-containing protein ARMC9 OS=Homo sapiens GN=ARMC9 PE=1 SV=2;>sp|Q7Z3E5-2|ARMC9_HUMAN Isoform 2 of LisH domain-containing protein ARMC9 OS=Homo sapiens GN=ARMC9;>tr|H7C3U7|H7C3U7_HUMAN LisH domain-containing protein ARMC9	91.761	0.97673	49307000	45943000	NaN	58355000	83693000	1.1062	174470000	152510000	1.2582	79653000	160650000	0.97142	154610000	204480000	1.06	153080000	132810000
Q9UH62;H3BV87;H3BM63	Armadillo repeat-containing X-linked protein 3	ARMCX3	>sp|Q9UH62|ARMX3_HUMAN Armadillo repeat-containing X-linked protein 3 OS=Homo sapiens GN=ARMCX3 PE=1 SV=1	42.5	0.70537	692890000	440410000	1.0531	418950000	227010000	1.055	935520000	921720000	0.8887	1255700000	509290000	1.5259	1538300000	1805200000	1.129	1076600000	1189000000
P27540;P27540-2;P27540-3;F8WAP6	Aryl hydrocarbon receptor nuclear translocator	ARNT	>sp|P27540|ARNT_HUMAN Aryl hydrocarbon receptor nuclear translocator OS=Homo sapiens GN=ARNT PE=1 SV=1;>sp|P27540-2|ARNT_HUMAN Isoform 2 of Aryl hydrocarbon receptor nuclear translocator OS=Homo sapiens GN=ARNT;>sp|P27540-3|ARNT_HUMAN Isoform 3 of Aryl hyd	86.636	0.91067	43277000	28421000	NaN	0	0	NaN	0	0	NaN	0	0	NaN	0	0	NaN	0	0
O00327;O00327-8;O00327-9;O00327-1;O00327-7;O00327-4;F8W6J9;O00327-3;O00327-5	Aryl hydrocarbon receptor nuclear translocator-like protein 1	ARNTL	>sp|O00327|BMAL1_HUMAN Aryl hydrocarbon receptor nuclear translocator-like protein 1 OS=Homo sapiens GN=ARNTL PE=1 SV=2;>sp|O00327-8|BMAL1_HUMAN Isoform 8 of Aryl hydrocarbon receptor nuclear translocator-like protein 1 OS=Homo sapiens GN=ARNTL;>sp|O00327-	68.761	NaN	0	0	NaN	13772000	13489000	NaN	0	0	NaN	0	6696600	NaN	46561000	17860000	NaN	0	23885000000
Q92747;E9PF58;B4DLQ7	Actin-related protein 2/3 complex subunit 1A	ARPC1A	>sp|Q92747|ARC1A_HUMAN Actin-related protein 2/3 complex subunit 1A OS=Homo sapiens GN=ARPC1A PE=1 SV=2;>tr|E9PF58|E9PF58_HUMAN Actin-related protein 2/3 complex subunit 1A OS=Homo sapiens GN=ARPC1A PE=2 SV=1;>tr|B4DLQ7|B4DLQ7_HUMAN Actin-related protein 2	41.569	0.96847	529980000	435610000	0.88053	512370000	451970000	0.93072	627680000	465860000	0.81457	789930000	693450000	0.91097	979180000	706960000	0.87429	693530000	436460000
O15143;C9J4Z7;C9JEY1;C9JQM8;C9JFG9;C9J6C8;C9JBJ7;C9K057;C9JTT6;F8VXW2;C9JM51;F8WEB3	Actin-related protein 2/3 complex subunit 1B	ARPC1B	>sp|O15143|ARC1B_HUMAN Actin-related protein 2/3 complex subunit 1B OS=Homo sapiens GN=ARPC1B PE=1 SV=3	40.949	0.98831	4204900000	3926100000	0.98114	1369600000	798240000	1.1676	2247600000	2350600000	1.1169	3543000000	3885800000	0.98468	5504700000	4814000000	0.99454	3869400000	3682000000
O15144;H7C3F9;C9JTV5;G5E9J0;G5E9S7	Actin-related protein 2/3 complex subunit 2	ARPC2	>sp|O15144|ARPC2_HUMAN Actin-related protein 2/3 complex subunit 2 OS=Homo sapiens GN=ARPC2 PE=1 SV=1	34.333	1.0574	4442100000	4844700000	1.0301	4719700000	2953600000	1.1454	12620000000	12877000000	0.98776	10524000000	10889000000	0.98305	17495000000	14924000000	1.0659	14140000000	13406000000
O15145;C9JZD1;F8VR50	Actin-related protein 2/3 complex subunit 3	ARPC3	>sp|O15145|ARPC3_HUMAN Actin-related protein 2/3 complex subunit 3 OS=Homo sapiens GN=ARPC3 PE=1 SV=3	20.546	0.90618	1789700000	1558100000	1.0126	3696600000	3263700000	0.99206	3673200000	3336300000	0.97636	5304300000	5112600000	0.97048	4134200000	3561200000	1.0421	4864900000	4449500000
P59998;F8WCF6;P59998-3;H7C0A3;F8WDD7;P59998-2;P59998-4;R4GN08;F8WE39;F8WDW3	Actin-related protein 2/3 complex subunit 4	ARPC4;ARPC4-TTLL3	>sp|P59998|ARPC4_HUMAN Actin-related protein 2/3 complex subunit 4 OS=Homo sapiens GN=ARPC4 PE=1 SV=3;>tr|F8WCF6|F8WCF6_HUMAN Actin-related protein 2/3 complex subunit 4 OS=Homo sapiens GN=ARPC4 PE=2 SV=1;>sp|P59998-3|ARPC4_HUMAN Isoform 3 of Actin-related	19.667	1.0032	4288700000	4406200000	0.96125	10696000000	9657400000	1.0447	14882000000	13264000000	0.96865	14233000000	13436000000	1.0678	16858000000	13223000000	1.0798	15299000000	14661000000
O15511;B1ALC0;O15511-2	Actin-related protein 2/3 complex subunit 5	ARPC5	>sp|O15511|ARPC5_HUMAN Actin-related protein 2/3 complex subunit 5 OS=Homo sapiens GN=ARPC5 PE=1 SV=3;>tr|B1ALC0|B1ALC0_HUMAN Actin-related protein 2/3 complex subunit 5 OS=Homo sapiens GN=ARPC5 PE=2 SV=1;>sp|O15511-2|ARPC5_HUMAN Isoform 2 of Actin-related	16.32	1.0208	961090000	870110000	0.877	545310000	475980000	1.0135	1004500000	846620000	1.0726	1990500000	2084900000	1.0353	2138800000	1981300000	1.1072	1563700000	1709300000
Q9BPX5	Actin-related protein 2/3 complex subunit 5-like protein	ARPC5L	>sp|Q9BPX5|ARP5L_HUMAN Actin-related protein 2/3 complex subunit 5-like protein OS=Homo sapiens GN=ARPC5L PE=1 SV=1	16.941	1.0288	814120000	789670000	0.91305	1316200000	949010000	1.2436	2683100000	2799200000	0.88752	1805900000	1531200000	0.98269	2533000000	2739300000	1.0125	2188200000	1924000000
P56211;H3BMD8;P56211-2;H3BQ52;H3BTD3	cAMP-regulated phosphoprotein 19	ARPP19	>sp|P56211|ARP19_HUMAN cAMP-regulated phosphoprotein 19 OS=Homo sapiens GN=ARPP19 PE=1 SV=2;>tr|H3BMD8|H3BMD8_HUMAN cAMP-regulated phosphoprotein 19 OS=Homo sapiens GN=ARPP19 PE=2 SV=1;>sp|P56211-2|ARP19_HUMAN Isoform ARPP-16 of cAMP-regulated phosphoprote	12.323	0.35562	356150000	347470000	NaN	0	0	0.92665	720440000	608160000	0.9342	835250000	805250000	0.99534	1396200000	1186600000	1.0277	1175100000	1242300000
P49407-2;P49407;J3KPP7;E9PM35;H0YET9;I3L0V6	Beta-arrestin-1	ARRB1	>sp|P49407-2|ARRB1_HUMAN Isoform 1B of Beta-arrestin-1 OS=Homo sapiens GN=ARRB1;>sp|P49407|ARRB1_HUMAN Beta-arrestin-1 OS=Homo sapiens GN=ARRB1 PE=1 SV=2;>tr|J3KPP7|J3KPP7_HUMAN Beta-arrestin-1 OS=Homo sapiens GN=ARRB1 PE=2 SV=1;>tr|E9PM35|E9PM35_HUMAN Bet	46.308	0.91114	222230000	189300000	0.89084	129250000	61309000	0.5942	45441000	50570000	0.97054	327460000	175340000	0.91775	318210000	263610000	1.0465	243690000	284150000
P32121;P32121-3;P32121-4;P32121-5;P32121-2;K7ENA6;I3L412;Q68DZ5;K7EL17	Beta-arrestin-2	ARRB2;DKFZp686L0365	>sp|P32121|ARRB2_HUMAN Beta-arrestin-2 OS=Homo sapiens GN=ARRB2 PE=1 SV=2;>sp|P32121-3|ARRB2_HUMAN Isoform 2 of Beta-arrestin-2 OS=Homo sapiens GN=ARRB2;>sp|P32121-4|ARRB2_HUMAN Isoform 4 of Beta-arrestin-2 OS=Homo sapiens GN=ARRB2;>sp|P32121-5|ARRB2_HUMAN	46.105	NaN	0	0	NaN	42771000	0	NaN	29178000	3777500	0.67529	138360000	56067000	0.78056	79122000	36405000	NaN	75252000	56448000
Q8N5I2;Q5T370;Q5T371;F2Z3I4	Arrestin domain-containing protein 1	ARRDC1	>sp|Q8N5I2|ARRD1_HUMAN Arrestin domain-containing protein 1 OS=Homo sapiens GN=ARRDC1 PE=2 SV=1;>tr|Q5T370|Q5T370_HUMAN Arrestin domain-containing protein 1 (Fragment) OS=Homo sapiens GN=ARRDC1 PE=2 SV=1;>tr|Q5T371|Q5T371_HUMAN Arrestin domain-containing p	45.981	0.86287	99317000	82362000	0.89901	185900000	132030000	0.71088	44629000	21559000	1.2753	91578000	127700000	NaN	67142000	81534000	0.9534	535380000	429660000
P15289-2;P15289	Arylsulfatase A;Arylsulfatase A component B;Arylsulfatase A component C	ARSA	>sp|P15289-2|ARSA_HUMAN Isoform 2 of Arylsulfatase A OS=Homo sapiens GN=ARSA;>sp|P15289|ARSA_HUMAN Arylsulfatase A OS=Homo sapiens GN=ARSA PE=1 SV=3	44.881	NaN	0	0	NaN	0	0	NaN	0	0	NaN	0	0	NaN	0	32225000	NaN	0	0
O00192;C9JJX6;O00192-2;E9PDC3	Armadillo repeat protein deleted in velo-cardio-facial syndrome	ARVCF	>sp|O00192|ARVC_HUMAN Armadillo repeat protein deleted in velo-cardio-facial syndrome OS=Homo sapiens GN=ARVCF PE=1 SV=1;>tr|C9JJX6|C9JJX6_HUMAN Armadillo repeat protein deleted in velo-cardio-facial syndrome OS=Homo sapiens GN=ARVCF PE=2 SV=1;>sp|O00192-2	104.64	0.65518	109490000	24883000	0.94009	101840000	89859000	1.9504	195010000	330180000	1.2908	173840000	244110000	1.6111	293890000	419500000	1.8017	251720000	370340000
E7ERV9		ASAH1	>tr|E7ERV9|E7ERV9_HUMAN Acid ceramidase OS=Homo sapiens GN=ASAH1 PE=2 SV=1	34.604	NaN	358970000	356170000	NaN	0	0	NaN	0	0	NaN	0	0	NaN	0	0	NaN	0	0
Q13510;Q13510-2;E7EMM4;Q13510-3	Acid ceramidase;Acid ceramidase subunit alpha;Acid ceramidase subunit beta	ASAH1	>sp|Q13510|ASAH1_HUMAN Acid ceramidase OS=Homo sapiens GN=ASAH1 PE=1 SV=5;>sp|Q13510-2|ASAH1_HUMAN Isoform 2 of Acid ceramidase OS=Homo sapiens GN=ASAH1;>tr|E7EMM4|E7EMM4_HUMAN Acid ceramidase OS=Homo sapiens GN=ASAH1 PE=2 SV=1;>sp|Q13510-3|ASAH1_HUMAN Iso	44.659	0.47606	1329800000	594300000	0.56891	623900000	356910000	2.0872	1026200000	2247000000	1.0849	1125100000	1178800000	2.4716	2036000000	4135300000	2.1449	1909800000	3659300000
Q9ULH1;Q9ULH1-2;H0YBF7;H0YBM4;H0YBY9;E5RHD7;E5RFD9	Arf-GAP with SH3 domain, ANK repeat and PH domain-containing protein 1	ASAP1	>sp|Q9ULH1|ASAP1_HUMAN Arf-GAP with SH3 domain, ANK repeat and PH domain-containing protein 1 OS=Homo sapiens GN=ASAP1 PE=1 SV=4;>sp|Q9ULH1-2|ASAP1_HUMAN Isoform 1 of Arf-GAP with SH3 domain, ANK repeat and PH domain-containing protein 1 OS=Homo sapiens GN	125.5	1.1864	206110000	242670000	1.0926	173330000	142670000	0.94774	545350000	367440000	0.97209	464350000	467330000	1.0965	677300000	556320000	1.0521	558100000	380320000
O43150;O43150-2	Arf-GAP with SH3 domain, ANK repeat and PH domain-containing protein 2	ASAP2	>sp|O43150|ASAP2_HUMAN Arf-GAP with SH3 domain, ANK repeat and PH domain-containing protein 2 OS=Homo sapiens GN=ASAP2 PE=1 SV=3;>sp|O43150-2|ASAP2_HUMAN Isoform 2 of Arf-GAP with SH3 domain, ANK repeat and PH domain-containing protein 2 OS=Homo sapiens GN	111.65	0.9195	52604000	89151000	NaN	0	0	0.38994	17773000	6294900	NaN	52471000	36193000	0.66509	146070000	77260000	0.76767	90921000	53799000
B9A047		ASB1	>tr|B9A047|B9A047_HUMAN Ankyrin repeat and SOCS box protein 1 OS=Homo sapiens GN=ASB1 PE=2 SV=1	26.173	NaN	0	14936000	NaN	0	0	NaN	23672000	11525000	NaN	0	0	NaN	29746000	0	NaN	28947000	0
Q9Y575;Q9Y575-2;H7BYZ6;Q9Y575-3	Ankyrin repeat and SOCS box protein 3	ASB3;GPR75-ASB3	>sp|Q9Y575|ASB3_HUMAN Ankyrin repeat and SOCS box protein 3 OS=Homo sapiens GN=ASB3 PE=1 SV=1;>sp|Q9Y575-2|ASB3_HUMAN Isoform 2 of Ankyrin repeat and SOCS box protein 3 OS=Homo sapiens GN=ASB3;>tr|H7BYZ6|H7BYZ6_HUMAN Protein GPR75-ASB3 (Fragment) OS=Homo s	57.745	NaN	0	0	NaN	0	0	NaN	11889000	12104000	1.6459	26277000	45113000	NaN	0	51843000	NaN	0	35113000
Q9NWX5;B4DRC4;Q9NWX5-2	Ankyrin repeat and SOCS box protein 6	ASB6	>sp|Q9NWX5|ASB6_HUMAN Ankyrin repeat and SOCS box protein 6 OS=Homo sapiens GN=ASB6 PE=1 SV=1;>tr|B4DRC4|B4DRC4_HUMAN Ankyrin repeat and SOCS box protein 6 OS=Homo sapiens GN=ASB6 PE=2 SV=1	47.135	NaN	27931000	8474100	0.80814	157940000	120350000	0.69748	215760000	83547000	1.2746	135330000	190390000	0.90735	129650000	72193000	NaN	54560000	0
Q9H765;F8VS92;F5H023;F5H243;F5GYF0;F5H5S9;F5H772;F5H7B4;F5H6A7;F5GZZ3	Ankyrin repeat and SOCS box protein 8	ASB8	>sp|Q9H765|ASB8_HUMAN Ankyrin repeat and SOCS box protein 8 OS=Homo sapiens GN=ASB8 PE=1 SV=1;>tr|F8VS92|F8VS92_HUMAN Ankyrin repeat and SOCS box protein 8 (Fragment) OS=Homo sapiens GN=ASB8 PE=2 SV=1;>tr|F5H023|F5H023_HUMAN Ankyrin repeat and SOCS box pro	31.642	NaN	0	0	NaN	0	0	NaN	0	0	NaN	0	0	NaN	45916000	65617000	NaN	7444000	4582400
Q96DX5;R4GN94;Q96DX5-3;Q96DX5-2	Ankyrin repeat and SOCS box protein 9	ASB9	>sp|Q96DX5|ASB9_HUMAN Ankyrin repeat and SOCS box protein 9 OS=Homo sapiens GN=ASB9 PE=1 SV=1;>tr|R4GN94|R4GN94_HUMAN Ankyrin repeat and SOCS box protein 9 (Fragment) OS=Homo sapiens GN=ASB9 PE=4 SV=1;>sp|Q96DX5-3|ASB9_HUMAN Isoform 3 of Ankyrin repeat and	31.857	NaN	0	0	NaN	0	0	NaN	10597000	11693000	NaN	17780000	15454000	1.0931	56937000	47394000	1.1222	85745000	51982000
Q8N9N2-2;F5H874;Q8N9N2;H0YCB3;H0YE76;E9PM82;E9PQZ6;E9PR40;H0YER2;E9PKM6;E9PQ44;E9PJM2;E9PL92	Activating signal cointegrator 1 complex subunit 1	ASCC1	>sp|Q8N9N2-2|ASCC1_HUMAN Isoform 2 of Activating signal cointegrator 1 complex subunit 1 OS=Homo sapiens GN=ASCC1;>tr|F5H874|F5H874_HUMAN Activating signal cointegrator 1 complex subunit 1 OS=Homo sapiens GN=ASCC1 PE=2 SV=1;>sp|Q8N9N2|ASCC1_HUMAN Activatin	41.227	1.0985	330860000	384850000	1.0639	978810000	712440000	1.0075	985980000	965770000	1.3075	1010200000	1322600000	0.94082	801060000	979170000	1.2365	362960000	297860000
Q9H1I8;Q9H1I8-3;B1AH59;B1AH60;Q9H1I8-2;H7C3Y4;F2Z2W4;F8WAQ6	Activating signal cointegrator 1 complex subunit 2	ASCC2	>sp|Q9H1I8|ASCC2_HUMAN Activating signal cointegrator 1 complex subunit 2 OS=Homo sapiens GN=ASCC2 PE=1 SV=3;>sp|Q9H1I8-3|ASCC2_HUMAN Isoform 3 of Activating signal cointegrator 1 complex subunit 2 OS=Homo sapiens GN=ASCC2	86.359	0.86436	758960000	695270000	1.2025	1008100000	1007100000	1.2509	1475800000	1772700000	1.2411	1883500000	2311500000	1.0663	2509100000	2444000000	1.1842	1692600000	1531800000
Q8N3C0;Q8N3C0-4;E5RFZ0;Q8N3C0-3	Activating signal cointegrator 1 complex subunit 3	ASCC3	>sp|Q8N3C0|ASCC3_HUMAN Activating signal cointegrator 1 complex subunit 3 OS=Homo sapiens GN=ASCC3 PE=1 SV=3	251.46	1.1072	3632100000	3743300000	1.2195	6068300000	6564800000	1.3477	7858300000	9225800000	1.4539	6944000000	11262000000	1.1903	11033000000	11055000000	1.1933	9884300000	9967900000
Q9Y294	Histone chaperone ASF1A	ASF1A	>sp|Q9Y294|ASF1A_HUMAN Histone chaperone ASF1A OS=Homo sapiens GN=ASF1A PE=1 SV=1	22.968	0.68204	274850000	186000000	0.75483	276100000	233170000	0.71629	349090000	135500000	0.86509	423920000	469570000	1.0621	594910000	536460000	0.94832	585270000	397450000
Q9NVP2;K7ES22;K7ELW9;K7EIL9;K7EM93	Histone chaperone ASF1B	ASF1B	>sp|Q9NVP2|ASF1B_HUMAN Histone chaperone ASF1B OS=Homo sapiens GN=ASF1B PE=1 SV=1;>tr|K7ES22|K7ES22_HUMAN Histone chaperone ASF1B OS=Homo sapiens GN=ASF1B PE=2 SV=1	22.433	0.64496	590070000	341330000	0.44002	1799200000	749540000	0.44842	993260000	527210000	0.98154	1150100000	1190800000	0.37613	291340000	69851000	0.38192	377550000	76746000
Q9UBL3;F5H8F7;Q9UBL3-3;Q9UBL3-2;H0YBF6;H0YAQ0	Set1/Ash2 histone methyltransferase complex subunit ASH2	ASH2L	>sp|Q9UBL3|ASH2L_HUMAN Set1/Ash2 histone methyltransferase complex subunit ASH2 OS=Homo sapiens GN=ASH2L PE=1 SV=1;>tr|F5H8F7|F5H8F7_HUMAN Set1/Ash2 histone methyltransferase complex subunit ASH2 OS=Homo sapiens GN=ASH2L PE=2 SV=1;>sp|Q9UBL3-3|ASH2L_HUMAN	68.722	1.0954	323050000	252500000	1.0383	397210000	428310000	0.81492	366930000	241920000	0.83543	592410000	533740000	0.94167	1116800000	898850000	0.93116	1081800000	723990000
P04424-3	Argininosuccinate lyase	ASL	>sp|P04424-3|ARLY_HUMAN Isoform 3 of Argininosuccinate lyase OS=Homo sapiens GN=ASL	48.732	NaN	0	0	NaN	0	0	NaN	43046000	17939000	NaN	0	0	NaN	0	0	NaN	0	0
P04424;P04424-2;F8W943	Argininosuccinate lyase	ASL	>sp|P04424|ARLY_HUMAN Argininosuccinate lyase OS=Homo sapiens GN=ASL PE=1 SV=4;>sp|P04424-2|ARLY_HUMAN Isoform 2 of Argininosuccinate lyase OS=Homo sapiens GN=ASL;>tr|F8W943|F8W943_HUMAN Argininosuccinate lyase (Fragment) OS=Homo sapiens GN=ASL PE=2 SV=1	51.657	1.2088	259750000	450670000	0.89936	454230000	323850000	0.78386	651310000	336510000	0.93414	1699800000	1381700000	0.86449	1112800000	767390000	0.89563	980510000	833760000
O95671;O95671-2;O95671-3;E7ER97	N-acetylserotonin O-methyltransferase-like protein	ASMTL	>sp|O95671|ASML_HUMAN N-acetylserotonin O-methyltransferase-like protein OS=Homo sapiens GN=ASMTL PE=1 SV=3;>sp|O95671-2|ASML_HUMAN Isoform 2 of N-acetylserotonin O-methyltransferase-like protein OS=Homo sapiens GN=ASMTL;>sp|O95671-3|ASML_HUMAN Isoform 3 o	68.856	0.81974	1421500000	913050000	0.88732	216880000	107070000	0.91257	1021900000	755580000	1.0082	1362600000	1380500000	1.5233	1045300000	1593300000	1.5624	1179400000	1537800000
O43681;K7ERW9	ATPase ASNA1	ASNA1	>sp|O43681|ASNA_HUMAN ATPase ASNA1 OS=Homo sapiens GN=ASNA1 PE=1 SV=2;>tr|K7ERW9|K7ERW9_HUMAN ATPase ASNA1 (Fragment) OS=Homo sapiens GN=ASNA1 PE=2 SV=1	38.792	0.9203	3713400000	3162800000	1.0478	4566400000	4940800000	0.97491	6061500000	5578700000	0.83412	8527000000	7354400000	0.89792	7922900000	5698000000	0.89318	7401000000	5521600000
P08243-3	Asparagine synthetase [glutamine-hydrolyzing]	ASNS	>sp|P08243-3|ASNS_HUMAN Isoform 3 of Asparagine synthetase [glutamine-hydrolyzing] OS=Homo sapiens GN=ASNS	54.817	NaN	0	0	NaN	0	0	0.74793	89972000	46384000	NaN	0	0	1.3092	611940000	956570000	1.2838	610200000	1037800000
P08243;P08243-2;F8WEJ5;C9J057;C9JT45;C9JM09;C9JLN6;C9J605	Asparagine synthetase [glutamine-hydrolyzing]	ASNS	>sp|P08243|ASNS_HUMAN Asparagine synthetase [glutamine-hydrolyzing] OS=Homo sapiens GN=ASNS PE=1 SV=4;>sp|P08243-2|ASNS_HUMAN Isoform 2 of Asparagine synthetase [glutamine-hydrolyzing] OS=Homo sapiens GN=ASNS;>tr|F8WEJ5|F8WEJ5_HUMAN Asparagine synthetase [	64.369	1.6796	42720000000	66047000000	0.94127	50086000000	42910000000	0.71154	92179000000	55296000000	0.86828	72641000000	62717000000	1.2557	89247000000	95519000000	1.104	86997000000	83212000000
L0R819;U3KQP1;U3KQP6;U3KQ49		ASNSD1	>tr|L0R819|L0R819_HUMAN Alternative protein ASNSD1 OS=Homo sapiens GN=ASNSD1 PE=4 SV=1;>tr|U3KQP1|U3KQP1_HUMAN Asparagine synthetase domain-containing protein 1 (Fragment) OS=Homo sapiens GN=ASNSD1 PE=4 SV=1;>tr|U3KQP6|U3KQP6_HUMAN Asparagine synthetase do	11.25	1.049	56077000	56221000	NaN	13838000	823870	0.95862	233890000	152770000	1.0799	313010000	299270000	0.93448	346390000	406640000	1.0171	440540000	507160000
Q12797;Q12797-10;E5RHK2;Q12797-6;Q12797-2;E5RG56;E5RG29;Q12797-9;Q12797-5;Q12797-8;E5RHJ2;Q12797-7;G3XAN5	Aspartyl/asparaginyl beta-hydroxylase	ASPH	>sp|Q12797|ASPH_HUMAN Aspartyl/asparaginyl beta-hydroxylase OS=Homo sapiens GN=ASPH PE=1 SV=3;>sp|Q12797-10|ASPH_HUMAN Isoform 10 of Aspartyl/asparaginyl beta-hydroxylase OS=Homo sapiens GN=ASPH	85.862	1.1968	5118500000	5983100000	0.75138	3889900000	3057600000	0.91839	7231000000	5606100000	1.1258	6651500000	7390900000	1.2007	13050000000	10545000000	1.0484	10713000000	8604000000
Q6ICH7	Aspartate beta-hydroxylase domain-containing protein 2	ASPHD2	>sp|Q6ICH7|ASPH2_HUMAN Aspartate beta-hydroxylase domain-containing protein 2 OS=Homo sapiens GN=ASPHD2 PE=2 SV=1	41.698	NaN	0	0	NaN	0	0	NaN	0	0	NaN	57578000	44625000	NaN	0	0	NaN	0	0
Q8IZT6;Q8IZT6-2;Q5VYL4	Abnormal spindle-like microcephaly-associated protein	ASPM	>sp|Q8IZT6|ASPM_HUMAN Abnormal spindle-like microcephaly-associated protein OS=Homo sapiens GN=ASPM PE=1 SV=2;>sp|Q8IZT6-2|ASPM_HUMAN Isoform 2 of Abnormal spindle-like microcephaly-associated protein OS=Homo sapiens GN=ASPM;>tr|Q5VYL4|Q5VYL4_HUMAN Abnorma	409.8	0.77581	16472000	12668000	NaN	0	0	0.72577	46946000	16652000	NaN	334710	4961100	NaN	0	0	NaN	0	0
Q53RT3	Retroviral-like aspartic protease 1	ASPRV1	>sp|Q53RT3|APRV1_HUMAN Retroviral-like aspartic protease 1 OS=Homo sapiens GN=ASPRV1 PE=1 SV=1	36.991	NaN	0	0	NaN	0	0	NaN	0	0	NaN	15673000	0	NaN	0	0	NaN	0	0
Q9BZE9;Q9BZE9-2;Q9BZE9-3;J3KRY8;J3QL04;Q9BZE9-4;J3QR12;J3KRF7;J3QR50;J3QRW3;J3KRG1	Tether containing UBX domain for GLUT4	ASPSCR1	>sp|Q9BZE9|ASPC1_HUMAN Tether containing UBX domain for GLUT4 OS=Homo sapiens GN=ASPSCR1 PE=1 SV=1;>sp|Q9BZE9-2|ASPC1_HUMAN Isoform 2 of Tether containing UBX domain for GLUT4 OS=Homo sapiens GN=ASPSCR1;>sp|Q9BZE9-3|ASPC1_HUMAN Isoform 3 of Tether containi	60.182	0.70773	555610000	369830000	0.97838	128460000	135040000	0.97755	450610000	419870000	0.94191	397410000	419160000	1.1464	152960000	238240000	1.1884	444570000	421260000
Q7L266;Q7L266-2;E9PJK6;B4DLU4	Isoaspartyl peptidase/L-asparaginase;Isoaspartyl peptidase/L-asparaginase alpha chain;Isoaspartyl peptidase/L-asparaginase beta chain	ASRGL1	>sp|Q7L266|ASGL1_HUMAN Isoaspartyl peptidase/L-asparaginase OS=Homo sapiens GN=ASRGL1 PE=1 SV=2;>sp|Q7L266-2|ASGL1_HUMAN Isoform 2 of Isoaspartyl peptidase/L-asparaginase OS=Homo sapiens GN=ASRGL1	32.054	0.87814	133750000	147720000	1.0552	63572000	19496000	0.60517	385480000	242280000	0.55635	535820000	374660000	0.82064	312080000	146400000	0.60427	376200000	102970000
P00966;Q5T6L6;Q5T6L5;Q5T6L7	Argininosuccinate synthase	ASS1	>sp|P00966|ASSY_HUMAN Argininosuccinate synthase OS=Homo sapiens GN=ASS1 PE=1 SV=2;>tr|Q5T6L6|Q5T6L6_HUMAN Argininosuccinate synthase (Fragment) OS=Homo sapiens GN=ASS1 PE=2 SV=1;>tr|Q5T6L5|Q5T6L5_HUMAN Argininosuccinate synthase (Fragment) OS=Homo sapiens	46.53	0.39321	2358500000	725610000	0.80557	2394400000	1617400000	1.7692	2077600000	3808400000	1.0165	2278800000	2497500000	1.8235	7002200000	11781000000	2.5125	6240800000	14715000000
Q9NVM9;B4DNK1;H0YH12;H0YI01;F5H457;F5H5W1;H0YIA9;F8VRX9	Protein asunder homolog	ASUN	>sp|Q9NVM9|ASUN_HUMAN Protein asunder homolog OS=Homo sapiens GN=ASUN PE=1 SV=2;>tr|B4DNK1|B4DNK1_HUMAN Protein asunder homolog OS=Homo sapiens GN=ASUN PE=2 SV=1	80.224	0.87609	114130000	107170000	0.69412	612100000	356370000	0.90361	850450000	617440000	0.94362	717590000	783500000	1.108	605180000	650690000	1.0967	900540000	855270000
Q8NBU5;B4E2J1;Q8NBU5-2	ATPase family AAA domain-containing protein 1	ATAD1	>sp|Q8NBU5|ATAD1_HUMAN ATPase family AAA domain-containing protein 1 OS=Homo sapiens GN=ATAD1 PE=1 SV=1;>tr|B4E2J1|B4E2J1_HUMAN ATPase family AAA domain-containing protein 1 OS=Homo sapiens GN=ATAD1 PE=2 SV=1;>sp|Q8NBU5-2|ATAD1_HUMAN Isoform 2 of ATPase fa	40.744	0.91723	1279700000	1395900000	1.2441	759890000	1017400000	1.3678	2937600000	3712400000	1.2151	2721500000	3734900000	1.7859	4953700000	8247100000	1.6148	4487300000	7049000000
Q6PL18;Q6PL18-2;H7C475	ATPase family AAA domain-containing protein 2	ATAD2	>sp|Q6PL18|ATAD2_HUMAN ATPase family AAA domain-containing protein 2 OS=Homo sapiens GN=ATAD2 PE=1 SV=1	158.55	NaN	0	0	0.53187	1779000000	737690000	0.51957	4023600000	1827600000	0.72367	357020000	209290000	0.32566	2002000000	222870000	0.26477	1300800000	136070000
Q9NVI7-2;Q9NVI7;H0Y2W2;Q9NVI7-3;Q5SV16;Q5T9A4-2;A6NFL3	ATPase family AAA domain-containing protein 3A	ATAD3A	>sp|Q9NVI7-2|ATD3A_HUMAN Isoform 2 of ATPase family AAA domain-containing protein 3A OS=Homo sapiens GN=ATAD3A;>sp|Q9NVI7|ATD3A_HUMAN ATPase family AAA domain-containing protein 3A OS=Homo sapiens GN=ATAD3A PE=1 SV=2;>tr|H0Y2W2|H0Y2W2_HUMAN ATPase family A	66.217	0.94989	13260000000	11310000000	1.0742	11735000000	8887200000	1.095	14631000000	14483000000	0.90502	20657000000	19430000000	1.1649	23128000000	23651000000	1.21	19243000000	20630000000
Q5T9A4;Q5T9A4-3	ATPase family AAA domain-containing protein 3B	ATAD3B	>sp|Q5T9A4|ATD3B_HUMAN ATPase family AAA domain-containing protein 3B OS=Homo sapiens GN=ATAD3B PE=1 SV=1;>sp|Q5T9A4-3|ATD3B_HUMAN Isoform 3 of ATPase family AAA domain-containing protein 3B OS=Homo sapiens GN=ATAD3B	72.572	0.73648	734490000	489090000	1.51	475520000	612260000	1.0572	821110000	693210000	0.76823	1177700000	974940000	1.0649	1238800000	1029100000	1.2077	804910000	549460000
F5GXE4;O95260-2;B4E107	Arginyl-tRNA--protein transferase 1	ATE1	>tr|F5GXE4|F5GXE4_HUMAN Arginyl-tRNA--protein transferase 1 OS=Homo sapiens GN=ATE1 PE=2 SV=1;>sp|O95260-2|ATE1_HUMAN Isoform ATE1-2 of Arginyl-tRNA--protein transferase 1 OS=Homo sapiens GN=ATE1;>tr|B4E107|B4E107_HUMAN Arginyl-tRNA--protein transferase 1	58.13	1.1345	571870000	539070000	1.1233	1990300000	2382700000	0.94389	1337700000	1062100000	1.1213	1108000000	1308200000	1.0317	2471500000	2067000000	1.1139	3069600000	2686100000
P18846;B4DRF9	Cyclic AMP-dependent transcription factor ATF-1	ATF1	>sp|P18846|ATF1_HUMAN Cyclic AMP-dependent transcription factor ATF-1 OS=Homo sapiens GN=ATF1 PE=1 SV=2;>tr|B4DRF9|B4DRF9_HUMAN Cyclic AMP-dependent transcription factor ATF-1 OS=Homo sapiens GN=ATF1 PE=2 SV=1	29.232	NaN	44893000	21154000	NaN	33410000	29219000	NaN	0	0	NaN	30195000	13076000	NaN	0	0	NaN	0	0
P18850	Cyclic AMP-dependent transcription factor ATF-6 alpha;Processed cyclic AMP-dependent transcription factor ATF-6 alpha	ATF6	>sp|P18850|ATF6A_HUMAN Cyclic AMP-dependent transcription factor ATF-6 alpha OS=Homo sapiens GN=ATF6 PE=1 SV=3	74.584	NaN	6702100	16414000	1.4654	61944000	75085000	NaN	0	0	NaN	0	0	NaN	0	0	NaN	0	0
P17544;P17544-2;P17544-4;P17544-3;P17544-6;P15336;H7C2N6;F5H629;B8ZZU6;E9PBF9;K7ELQ4;P15336-5;P17544-5;K7ESA4;P15336-3;P15336-7;E9PEK8;P15336-2;P15336-4	Cyclic AMP-dependent transcription factor ATF-7;Cyclic AMP-dependent transcription factor ATF-2	ATF7;ATF2	>sp|P17544|ATF7_HUMAN Cyclic AMP-dependent transcription factor ATF-7 OS=Homo sapiens GN=ATF7 PE=1 SV=2;>sp|P17544-2|ATF7_HUMAN Isoform 1 of Cyclic AMP-dependent transcription factor ATF-7 OS=Homo sapiens GN=ATF7;>sp|P17544-4|ATF7_HUMAN Isoform 4 of Cyclic	52.967	NaN	0	0	NaN	0	0	0.95396	37840000	27629000	1.1423	8729700	11509000	1.2428	213570000	224730000	1.1198	20031000	38598000
Q6VMQ6;G3V1U0;F5GX74;Q6VMQ6-2;A8MV73;F5H592;F5H3C4;F5GZ98;F5H6X8;F5H221;F8WE35;F5H8I0;F5H2W9;F5H2H9;F5GZ10;F5H502;F5H1K9;F5GYR7	Activating transcription factor 7-interacting protein 1	ATF7IP	>sp|Q6VMQ6|MCAF1_HUMAN Activating transcription factor 7-interacting protein 1 OS=Homo sapiens GN=ATF7IP PE=1 SV=3;>tr|G3V1U0|G3V1U0_HUMAN Activating transcription factor 7 interacting protein, isoform CRA_f OS=Homo sapiens GN=ATF7IP PE=2 SV=1;>tr|F5GX74|F	136.39	0.822	79203000	75827000	0.70744	56871000	51593000	NaN	26540000	29449000	0.85931	116750000	140800000	NaN	0	0	NaN	26995000	20516000
Q9BSB4;F8VQD9;F8VVA0;H3BMZ4	Autophagy-related protein 101	ATG101;C12orf44	>sp|Q9BSB4|ATGA1_HUMAN Autophagy-related protein 101 OS=Homo sapiens GN=ATG101 PE=1 SV=1;>tr|F8VQD9|F8VQD9_HUMAN Autophagy-related protein 101 (Fragment) OS=Homo sapiens GN=C12orf44 PE=2 SV=1;>tr|F8VVA0|F8VVA0_HUMAN Autophagy-related protein 101 (Fragment)	25.002	0.80077	108830000	102180000	0.96383	175100000	140990000	0.95139	405010000	384290000	1.2032	131680000	167930000	1.1334	298360000	232010000	1.048	193230000	216430000
O94817;C1IDX9	Ubiquitin-like protein ATG12	ATG12	>sp|O94817|ATG12_HUMAN Ubiquitin-like protein ATG12 OS=Homo sapiens GN=ATG12 PE=1 SV=1;>tr|C1IDX9|C1IDX9_HUMAN ATG12 autophagy related 12 homolog (S. cerevisiae), isoform CRA_b OS=Homo sapiens GN=ATG12 PE=2 SV=1	15.113	1.1778	52184000	48691000	0.79065	441540000	374780000	1.2123	1874300000	1951300000	0.93161	132440000	149630000	1.0782	4444600000	5183100000	1.3505	6114300000	6642100000
O75143;O75143-3;O75143-2;O75143-5;J3KST9;J3QR83;J3QRL1;J3KRU6;E9PPR2;J9JIF6;J3QLH7;J3QR16;H0YEM7;O75143-4	Autophagy-related protein 13	ATG13	>sp|O75143|ATG13_HUMAN Autophagy-related protein 13 OS=Homo sapiens GN=ATG13 PE=1 SV=1;>sp|O75143-3|ATG13_HUMAN Isoform 3 of Autophagy-related protein 13 OS=Homo sapiens GN=ATG13;>sp|O75143-2|ATG13_HUMAN Isoform 2 of Autophagy-related protein 13 OS=Homo sa	56.571	NaN	21844000	17731000	NaN	0	0	NaN	26926000	0	0.97126	22710000	20517000	NaN	0	18319000	NaN	0	8429100
Q6ZNE5;Q6ZNE5-2	Beclin 1-associated autophagy-related key regulator	ATG14	>sp|Q6ZNE5|BAKOR_HUMAN Beclin 1-associated autophagy-related key regulator OS=Homo sapiens GN=ATG14 PE=1 SV=1;>sp|Q6ZNE5-2|BAKOR_HUMAN Isoform 2 of Beclin 1-associated autophagy-related key regulator OS=Homo sapiens GN=ATG14	55.309	NaN	22827000	20541000	1.1338	28819000	38755000	0.81608	54747000	56580000	0.83317	25903000	31456000	0.85783	74654000	47674000	NaN	18594000	20519000
Q676U5;Q676U5-2;E7EVC7;Q676U5-3;Q676U5-5;Q676U5-4;C9J1B2;C9J8C6;C9JAY7;C9JK97	Autophagy-related protein 16-1	ATG16L1	>sp|Q676U5|A16L1_HUMAN Autophagy-related protein 16-1 OS=Homo sapiens GN=ATG16L1 PE=1 SV=2;>sp|Q676U5-2|A16L1_HUMAN Isoform 2 of Autophagy-related protein 16-1 OS=Homo sapiens GN=ATG16L1;>tr|E7EVC7|E7EVC7_HUMAN Autophagy-related protein 16-1 OS=Homo sapien	68.264	0.9937	477330000	359690000	1.3374	165830000	107060000	0.94517	216300000	275360000	1.0825	562930000	636440000	0.99426	252540000	274000000	1.097	1177200000	1557200000
Q9NT62;Q9NT62-2;F8WDI0;C9JNW8	Ubiquitin-like-conjugating enzyme ATG3	ATG3	>sp|Q9NT62|ATG3_HUMAN Ubiquitin-like-conjugating enzyme ATG3 OS=Homo sapiens GN=ATG3 PE=1 SV=1;>sp|Q9NT62-2|ATG3_HUMAN Isoform 2 of Ubiquitin-like-conjugating enzyme ATG3 OS=Homo sapiens GN=ATG3	35.864	1.1619	1353100000	1567500000	0.96196	1625200000	1807000000	0.6629	2085200000	1457100000	0.83984	2279100000	1910500000	0.65637	2110500000	1142400000	0.62072	1787600000	994330000
Q8WYN0;F5H3G3;H7BYM2;Q8WYN0-3;Q8WYN0-2;Q8WYN0-5	Cysteine protease ATG4A	ATG4A	>sp|Q8WYN0|ATG4A_HUMAN Cysteine protease ATG4A OS=Homo sapiens GN=ATG4A PE=1 SV=1;>tr|F5H3G3|F5H3G3_HUMAN Cysteine protease ATG4A OS=Homo sapiens GN=ATG4A PE=2 SV=1;>tr|H7BYM2|H7BYM2_HUMAN Cysteine protease ATG4A (Fragment) OS=Homo sapiens GN=ATG4A PE=4 SV	45.377	NaN	0	0	NaN	0	0	NaN	0	0	NaN	10694000	0	NaN	0	0	NaN	0	0
Q9Y4P1;Q9Y4P1-6;Q9Y4P1-2;C9JIK8;C9JQ72;Q9Y4P1-3;F8WD71;Q9Y4P1-4;C9J3C0;C9JVD5;C9J1C1;F2Z2K8;H0Y2Y0;H7C2A6	Cysteine protease ATG4B	ATG4B	>sp|Q9Y4P1|ATG4B_HUMAN Cysteine protease ATG4B OS=Homo sapiens GN=ATG4B PE=1 SV=2;>sp|Q9Y4P1-6|ATG4B_HUMAN Isoform 6 of Cysteine protease ATG4B OS=Homo sapiens GN=ATG4B;>sp|Q9Y4P1-2|ATG4B_HUMAN Isoform 2 of Cysteine protease ATG4B OS=Homo sapiens GN=ATG4B;	44.294	0.85976	218110000	131810000	1.2694	814520000	736730000	0.71088	179960000	244700000	1.0579	845760000	1036200000	0.82378	695720000	432130000	1.0876	427110000	382540000
Q9H1Y0;Q9H1Y0-2;Q7Z3H3	Autophagy protein 5	ATG5	>sp|Q9H1Y0|ATG5_HUMAN Autophagy protein 5 OS=Homo sapiens GN=ATG5 PE=1 SV=2;>sp|Q9H1Y0-2|ATG5_HUMAN Isoform Short of Autophagy protein 5 OS=Homo sapiens GN=ATG5	32.447	1.0246	232870000	252940000	1.38	356110000	428320000	1.0587	695210000	771000000	0.95099	1216800000	1104200000	0.93474	846320000	668120000	1.0035	964380000	791180000
O95352;O95352-2;O95352-3;C9JFF4;C9J415;C9JE55;C9JNU2;C9JKA3;H7C2R3;H7BZ92;H7C2J8;C9JGL2;F8WDY9;H7C059;H7C369	Ubiquitin-like modifier-activating enzyme ATG7	ATG7	>sp|O95352|ATG7_HUMAN Ubiquitin-like modifier-activating enzyme ATG7 OS=Homo sapiens GN=ATG7 PE=1 SV=1;>sp|O95352-2|ATG7_HUMAN Isoform 2 of Ubiquitin-like modifier-activating enzyme ATG7 OS=Homo sapiens GN=ATG7;>sp|O95352-3|ATG7_HUMAN Isoform 3 of Ubiquiti	77.959	1.1388	445940000	619900000	0.81154	595610000	521540000	1.2051	965620000	1007900000	1.0556	1547100000	1580300000	1.0739	2255400000	2026900000	1.0492	1922200000	1765400000
Q7Z3C6;Q7Z3C6-2;Q7Z3C6-3;H7C152;H7C1G6;C9JX27;C9IYZ9;C9JKV7;C9JDK4;C9JXG2;C9JS65;C9JFV2;F2Z3I6;C9JD65	Autophagy-related protein 9A	ATG9A	>sp|Q7Z3C6|ATG9A_HUMAN Autophagy-related protein 9A OS=Homo sapiens GN=ATG9A PE=1 SV=3;>sp|Q7Z3C6-2|ATG9A_HUMAN Isoform 2 of Autophagy-related protein 9A OS=Homo sapiens GN=ATG9A	94.446	1.206	108740000	112280000	1.3446	129930000	247350000	0.83284	299530000	205370000	0.9888	332320000	324640000	0.54	152110000	79673000	0.62724	192510000	44433000
Q674R7;U3KPT5;S4R430	Autophagy-related protein 9B	ATG9B	>sp|Q674R7|ATG9B_HUMAN Autophagy-related protein 9B OS=Homo sapiens GN=ATG9B PE=2 SV=1;>tr|U3KPT5|U3KPT5_HUMAN Autophagy-related protein 9B OS=Homo sapiens GN=ATG9B PE=4 SV=1;>tr|S4R430|S4R430_HUMAN Autophagy-related protein 9B OS=Homo sapiens GN=ATG9B PE=	101.02	NaN	46387000	0	NaN	0	0	NaN	0	0	NaN	0	0	NaN	0	0	NaN	0	0
Q32M88;H0YCL6;Q32M88-2;E7EMA9	Acid trehalase-like protein 1	ATHL1	>sp|Q32M88|ATHL1_HUMAN Acid trehalase-like protein 1 OS=Homo sapiens GN=ATHL1 PE=2 SV=2;>tr|H0YCL6|H0YCL6_HUMAN Acid trehalase-like protein 1 (Fragment) OS=Homo sapiens GN=ATHL1 PE=4 SV=1;>sp|Q32M88-2|ATHL1_HUMAN Isoform 2 of Acid trehalase-like protein 1	80.654	NaN	21676000	14383000	NaN	0	0	NaN	0	0	NaN	0	0	NaN	0	0	NaN	18405000	24873000
P31939;P31939-2;F5GWY2;H7C1S2;H7C084;C9JLK0;F8WEF0;H7BZU3	Bifunctional purine biosynthesis protein PURH;Phosphoribosylaminoimidazolecarboxamide formyltransferase;IMP cyclohydrolase	ATIC	>sp|P31939|PUR9_HUMAN Bifunctional purine biosynthesis protein PURH OS=Homo sapiens GN=ATIC PE=1 SV=3;>sp|P31939-2|PUR9_HUMAN Isoform 2 of Bifunctional purine biosynthesis protein PURH OS=Homo sapiens GN=ATIC;>tr|F5GWY2|F5GWY2_HUMAN Phosphoribosylaminoimid	64.615	1.0815	23488000000	23889000000	0.99878	26463000000	22332000000	0.98111	37985000000	32833000000	0.99644	47260000000	46587000000	0.99025	54898000000	45580000000	1.0039	48875000000	41573000000
Q8WXF7;Q8WXF7-2;F8WD04	Atlastin-1	ATL1	>sp|Q8WXF7|ATLA1_HUMAN Atlastin-1 OS=Homo sapiens GN=ATL1 PE=1 SV=1;>sp|Q8WXF7-2|ATLA1_HUMAN Isoform 2 of Atlastin-1 OS=Homo sapiens GN=ATL1;>tr|F8WD04|F8WD04_HUMAN Atlastin-1 OS=Homo sapiens GN=ATL1 PE=2 SV=1	63.543	NaN	0	0	NaN	0	0	NaN	0	0	NaN	5472700	5472000	NaN	0	0	NaN	0	0
Q8NHH9;B7Z7X8;Q8NHH9-2;Q8NHH9-4;Q8NHH9-3;B5MCN0;C9JQQ5;H7C3A2;C9JC25;F8WD17;F8WEN4;F8WBH0	Atlastin-2	ATL2	>sp|Q8NHH9|ATLA2_HUMAN Atlastin-2 OS=Homo sapiens GN=ATL2 PE=1 SV=2;>tr|B7Z7X8|B7Z7X8_HUMAN Atlastin-2 OS=Homo sapiens GN=ATL2 PE=2 SV=1;>sp|Q8NHH9-2|ATLA2_HUMAN Isoform 2 of Atlastin-2 OS=Homo sapiens GN=ATL2;>sp|Q8NHH9-4|ATLA2_HUMAN Isoform 4 of Atlastin	66.228	0.86144	1433000000	1061100000	1.3895	1271400000	1402800000	0.88147	1351100000	867090000	1.022	1238100000	1351600000	0.90966	1474800000	1187200000	0.88294	1254300000	1035100000
F5H6I7;C9JUU1		ATL3	>tr|F5H6I7|F5H6I7_HUMAN Atlastin-3 OS=Homo sapiens GN=ATL3 PE=2 SV=1;>tr|C9JUU1|C9JUU1_HUMAN Atlastin-3 OS=Homo sapiens GN=ATL3 PE=2 SV=1	58.772	NaN	0	0	NaN	0	0	NaN	0	0	NaN	0	0	1.3719	52127000	81334000	NaN	35696000	29667000
Q6DD88;F5GWF8	Atlastin-3	ATL3	>sp|Q6DD88|ATLA3_HUMAN Atlastin-3 OS=Homo sapiens GN=ATL3 PE=1 SV=1	60.541	0.9407	2538400000	2027800000	1.3723	2546000000	2999400000	1.082	2601100000	2591700000	1.1499	3578200000	4006400000	1.1608	7320500000	7140600000	1.1218	6408400000	6607600000
Q13315;E9PIN0;E9PRG7;M0QXY8;E9PIQ5;H0YDU7	Serine-protein kinase ATM	ATM	>sp|Q13315|ATM_HUMAN Serine-protein kinase ATM OS=Homo sapiens GN=ATM PE=1 SV=4	350.68	NaN	88679000	76665000	0.88215	80369000	63195000	NaN	5958200	65492000	0.97563	138720000	151850000	NaN	19198000	16611000	NaN	0	0
P54259	Atrophin-1	ATN1	>sp|P54259|ATN1_HUMAN Atrophin-1 OS=Homo sapiens GN=ATN1 PE=1 SV=3	125.41	NaN	17452000	11280000	0.94941	92487000	120200000	0.47026	136090000	40676000	1.1129	69086000	62360000	0.98013	130700000	80101000	1.0626	117430000	57293000
O00244;E5RGN3;E5RIM7	Copper transport protein ATOX1	ATOX1	>sp|O00244|ATOX1_HUMAN Copper transport protein ATOX1 OS=Homo sapiens GN=ATOX1 PE=1 SV=1;>tr|E5RGN3|E5RGN3_HUMAN Copper transport protein ATOX1 OS=Homo sapiens GN=ATOX1 PE=2 SV=1;>tr|E5RIM7|E5RIM7_HUMAN Copper transport protein ATOX1 OS=Homo sapiens GN=ATO	7.4016	NaN	0	0	1.2174	11077000	24743000	1.1359	447340000	393020000	1.7462	870500000	1427200000	0.89433	1301900000	1158900000	0.91763	1142000000	1076800000
P98196;H0Y547;E9PEJ6;H0Y8F0	Probable phospholipid-transporting ATPase IH	ATP11A	>sp|P98196|AT11A_HUMAN Probable phospholipid-transporting ATPase IH OS=Homo sapiens GN=ATP11A PE=1 SV=3;>tr|H0Y547|H0Y547_HUMAN Probable phospholipid-transporting ATPase IH (Fragment) OS=Homo sapiens GN=ATP11A PE=4 SV=1;>tr|E9PEJ6|E9PEJ6_HUMAN Probable pho	129.75	NaN	26171000	20548000	1.0015	108010000	100530000	NaN	7355100	4839500	0.75721	59827000	64152000	NaN	32179000	9814700	NaN	34769000	18160000
Q8NB49;Q8NB49-2;Q8NB49-3;Q8NB49-4;H7C0E8	Probable phospholipid-transporting ATPase IG	ATP11C	>sp|Q8NB49|AT11C_HUMAN Probable phospholipid-transporting ATPase IG OS=Homo sapiens GN=ATP11C PE=1 SV=3;>sp|Q8NB49-2|AT11C_HUMAN Isoform 2 of Probable phospholipid-transporting ATPase IG OS=Homo sapiens GN=ATP11C;>sp|Q8NB49-3|AT11C_HUMAN Isoform 3 of Proba	129.48	1.0284	36941000	40250000	NaN	0	0	NaN	45319000	125320000	1.0171	154810000	141010000	1.6013	43196000	61437000	NaN	43271000	35332000
Q9HD20;Q9HD20-2;H7C3H2;Q9HD20-3	Probable cation-transporting ATPase 13A1	ATP13A1	>sp|Q9HD20|AT131_HUMAN Probable cation-transporting ATPase 13A1 OS=Homo sapiens GN=ATP13A1 PE=1 SV=2;>sp|Q9HD20-2|AT131_HUMAN Isoform B of Probable cation-transporting ATPase 13A1 OS=Homo sapiens GN=ATP13A1	132.95	0.96667	1499000000	1614100000	1.3014	479500000	666480000	1.3143	1586300000	2222000000	0.98274	1941400000	2043400000	1.1202	2000300000	2384300000	1.1073	1746900000	1613700000
Q9H7F0;Q9H7F0-2	Probable cation-transporting ATPase 13A3	ATP13A3	>sp|Q9H7F0|AT133_HUMAN Probable cation-transporting ATPase 13A3 OS=Homo sapiens GN=ATP13A3 PE=1 SV=4;>sp|Q9H7F0-2|AT133_HUMAN Isoform 2 of Probable cation-transporting ATPase 13A3 OS=Homo sapiens GN=ATP13A3	138.04	0.89047	74246000	70500000	1.0393	172820000	160700000	0.80007	289700000	191900000	1.3493	67368000	81821000	0.87817	194350000	151900000	0.87937	123960000	94464000
P05023;P05023-4;P05023-3;P05023-2;Q5TC01;Q5TC02;Q5TC05;P20648	Sodium/potassium-transporting ATPase subunit alpha-1	ATP1A1	>sp|P05023|AT1A1_HUMAN Sodium/potassium-transporting ATPase subunit alpha-1 OS=Homo sapiens GN=ATP1A1 PE=1 SV=1;>sp|P05023-4|AT1A1_HUMAN Isoform 4 of Sodium/potassium-transporting ATPase subunit alpha-1 OS=Homo sapiens GN=ATP1A1;>sp|P05023-3|AT1A1_HUMAN Is	112.89	0.95617	31827000000	27908000000	1.0867	17164000000	15708000000	1.3097	43645000000	46721000000	1.042	50386000000	52338000000	1.3894	71723000000	84582000000	1.227	59704000000	64381000000
P50993;B1AKY9;H0Y7C1	Sodium/potassium-transporting ATPase subunit alpha-2	ATP1A2	>sp|P50993|AT1A2_HUMAN Sodium/potassium-transporting ATPase subunit alpha-2 OS=Homo sapiens GN=ATP1A2 PE=1 SV=1;>tr|B1AKY9|B1AKY9_HUMAN Sodium/potassium-transporting ATPase subunit alpha-2 OS=Homo sapiens GN=ATP1A2 PE=2 SV=1;>tr|H0Y7C1|H0Y7C1_HUMAN Sodium/	112.26	NaN	0	22248000	NaN	0	0	NaN	0	0	NaN	0	0	NaN	0	0	NaN	106600000	128460000
P13637;M0R116;P13637-2;P13637-3;M0QXF2	Sodium/potassium-transporting ATPase subunit alpha-3	ATP1A3	>sp|P13637|AT1A3_HUMAN Sodium/potassium-transporting ATPase subunit alpha-3 OS=Homo sapiens GN=ATP1A3 PE=1 SV=3;>tr|M0R116|M0R116_HUMAN Sodium/potassium-transporting ATPase subunit alpha-3 OS=Homo sapiens GN=ATP1A3 PE=2 SV=1;>sp|P13637-2|AT1A3_HUMAN Isofor	111.75	0.71575	100830000	141120000	0.84297	57199000	30190000	1.2433	414110000	375660000	0.66522	3375400000	283410000	1.0697	331190000	243600000	1.0748	299370000	239100000
Q13733;E9PRA5	Sodium/potassium-transporting ATPase subunit alpha-4	ATP1A4	>sp|Q13733|AT1A4_HUMAN Sodium/potassium-transporting ATPase subunit alpha-4 OS=Homo sapiens GN=ATP1A4 PE=1 SV=3;>tr|E9PRA5|E9PRA5_HUMAN Sodium/potassium-transporting ATPase subunit alpha-4 OS=Homo sapiens GN=ATP1A4 PE=2 SV=1	114.17	NaN	0	0	NaN	87267000	96159000	NaN	0	0	NaN	0	0	NaN	88312000	17465000	NaN	0	0
P05026;P05026-2;A6NGH2	Sodium/potassium-transporting ATPase subunit beta-1	ATP1B1	>sp|P05026|AT1B1_HUMAN Sodium/potassium-transporting ATPase subunit beta-1 OS=Homo sapiens GN=ATP1B1 PE=1 SV=1;>sp|P05026-2|AT1B1_HUMAN Isoform 2 of Sodium/potassium-transporting ATPase subunit beta-1 OS=Homo sapiens GN=ATP1B1;>tr|A6NGH2|A6NGH2_HUMAN Sodiu	35.061	1.0328	2251500000	2027600000	0.98653	1108500000	913740000	0.9462	1079500000	1039300000	0.82004	2028000000	1838000000	1.0711	2368800000	1576900000	0.80372	2547700000	1424800000
P54709;C9JA36;B7Z1N7;C9JXZ1;H7C547;F8WBY4;C9J6S2;H7C4L9	Sodium/potassium-transporting ATPase subunit beta-3	ATP1B3	>sp|P54709|AT1B3_HUMAN Sodium/potassium-transporting ATPase subunit beta-3 OS=Homo sapiens GN=ATP1B3 PE=1 SV=1	31.512	0.79995	7586400000	5498600000	1.193	6109400000	5746900000	1.2413	9473000000	9131000000	0.9997	13108000000	14811000000	1.398	16196000000	17535000000	1.1801	12057000000	12888000000
P16615;P16615-5;P16615-2;P16615-3;P16615-4;H7C5W9;O14983;O14983-2;B3KY17;J3QSY6;H3BVB2;H3BTW4	Sarcoplasmic/endoplasmic reticulum calcium ATPase 2	ATP2A2	>sp|P16615|AT2A2_HUMAN Sarcoplasmic/endoplasmic reticulum calcium ATPase 2 OS=Homo sapiens GN=ATP2A2 PE=1 SV=1;>sp|P16615-5|AT2A2_HUMAN Isoform 5 of Sarcoplasmic/endoplasmic reticulum calcium ATPase 2 OS=Homo sapiens GN=ATP2A2;>sp|P16615-2|AT2A2_HUMAN Isof	114.76	1.0521	16129000000	15915000000	1.0734	13321000000	12945000000	1.0246	26341000000	22109000000	1.1086	18748000000	21069000000	1.0232	36373000000	33348000000	1.0288	31971000000	30061000000
Q93084;Q93084-2;Q93084-4;Q93084-3;Q93084-7;Q93084-6;Q93084-5	Sarcoplasmic/endoplasmic reticulum calcium ATPase 3	ATP2A3	>sp|Q93084|AT2A3_HUMAN Sarcoplasmic/endoplasmic reticulum calcium ATPase 3 OS=Homo sapiens GN=ATP2A3 PE=1 SV=2;>sp|Q93084-2|AT2A3_HUMAN Isoform SERCA3A of Sarcoplasmic/endoplasmic reticulum calcium ATPase 3 OS=Homo sapiens GN=ATP2A3;>sp|Q93084-4|AT2A3_HUMA	113.98	0.67757	83814000	59874000	NaN	20811000	11835000	1.1176	45324000	30432000	0.69446	48981000	23919000	NaN	40847000	75766000	NaN	0	27685000
P20020;P20020-6;P20020-3;P20020-4;P20020-5;P20020-2;E7ERY9;H0YHH6;F8W1V5	Plasma membrane calcium-transporting ATPase 1	ATP2B1	>sp|P20020|AT2B1_HUMAN Plasma membrane calcium-transporting ATPase 1 OS=Homo sapiens GN=ATP2B1 PE=1 SV=3;>sp|P20020-6|AT2B1_HUMAN Isoform K of Plasma membrane calcium-transporting ATPase 1 OS=Homo sapiens GN=ATP2B1;>sp|P20020-3|AT2B1_HUMAN Isoform B of Pla	138.75	0.99255	3268000000	3353100000	1.2571	1271900000	1109300000	1.1931	5181300000	5332300000	0.96624	4955100000	4651400000	1.2011	7939100000	7778500000	1.1315	6017300000	5798100000
Q01814;H0Y7S3;Q01814-6;Q01814-8;Q01814-5;Q01814-2;Q01814-4;Q01814-7;Q01814-3	Plasma membrane calcium-transporting ATPase 2	ATP2B2	>sp|Q01814|AT2B2_HUMAN Plasma membrane calcium-transporting ATPase 2 OS=Homo sapiens GN=ATP2B2 PE=1 SV=2;>tr|H0Y7S3|H0Y7S3_HUMAN Plasma membrane calcium-transporting ATPase 4 (Fragment) OS=Homo sapiens GN=ATP2B2 PE=2 SV=1;>sp|Q01814-6|AT2B2_HUMAN Isoform Z	136.87	NaN	0	0	NaN	0	0	NaN	0	0	NaN	0	0	NaN	44361000	34296000	NaN	192600000	153290000
Q16720;Q16720-2;Q16720-8;Q16720-7;Q16720-6;Q16720-3;Q16720-5;Q16720-4	Plasma membrane calcium-transporting ATPase 3	ATP2B3	>sp|Q16720|AT2B3_HUMAN Plasma membrane calcium-transporting ATPase 3 OS=Homo sapiens GN=ATP2B3 PE=1 SV=3;>sp|Q16720-2|AT2B3_HUMAN Isoform XA of Plasma membrane calcium-transporting ATPase 3 OS=Homo sapiens GN=ATP2B3;>sp|Q16720-8|AT2B3_HUMAN Isoform ZG of P	134.2	1.0965	152910000	155750000	NaN	0	0	0.81706	105530000	72600000	1.2173	21179000	28378000	0.91782	108490000	84903000	NaN	18162000	16771000
P23634;P23634-6;P23634-7;P23634-8;P23634-2;P23634-5;P23634-4;P23634-3;H0YDG5;H7BZS8;H7BY13	Plasma membrane calcium-transporting ATPase 4	ATP2B4	>sp|P23634|AT2B4_HUMAN Plasma membrane calcium-transporting ATPase 4 OS=Homo sapiens GN=ATP2B4 PE=1 SV=2;>sp|P23634-6|AT2B4_HUMAN Isoform XB of Plasma membrane calcium-transporting ATPase 4 OS=Homo sapiens GN=ATP2B4;>sp|P23634-7|AT2B4_HUMAN Isoform ZB of P	137.92	0.93267	531940000	478370000	NaN	5737600	8537800	1.1654	490890000	472130000	0.8005	587340000	462610000	1.3554	983920000	1057200000	1.238	513800000	796670000
H0Y9V7;P98194-8;H0Y9S7;H0Y8X9;H0YAH2	Calcium-transporting ATPase type 2C member 1	ATP2C1	>tr|H0Y9V7|H0Y9V7_HUMAN Calcium-transporting ATPase type 2C member 1 (Fragment) OS=Homo sapiens GN=ATP2C1 PE=3 SV=1;>sp|P98194-8|AT2C1_HUMAN Isoform 8 of Calcium-transporting ATPase type 2C member 1 OS=Homo sapiens GN=ATP2C1	98.938	NaN	0	0	NaN	0	0	NaN	0	0	NaN	52943000	40077000	NaN	0	0	NaN	0	0
P98194-4;P98194;P98194-3;P98194-2;P98194-5;P98194-6;P98194-7;D6RGE9;D6REJ1;D6RHV9	Calcium-transporting ATPase type 2C member 1	ATP2C1	>sp|P98194-4|AT2C1_HUMAN Isoform 4 of Calcium-transporting ATPase type 2C member 1 OS=Homo sapiens GN=ATP2C1;>sp|P98194|AT2C1_HUMAN Calcium-transporting ATPase type 2C member 1 OS=Homo sapiens GN=ATP2C1 PE=1 SV=3;>sp|P98194-3|AT2C1_HUMAN Isoform 3 of Calci	98.732	0.68957	799680000	433630000	1.1213	207940000	174630000	0.97972	544110000	478310000	0.88531	319010000	145870000	1.009	836320000	527970000	1.0358	431310000	435390000
O75185;O75185-2;E7ES94	Calcium-transporting ATPase type 2C member 2	ATP2C2	>sp|O75185|AT2C2_HUMAN Calcium-transporting ATPase type 2C member 2 OS=Homo sapiens GN=ATP2C2 PE=1 SV=2;>sp|O75185-2|AT2C2_HUMAN Isoform 2 of Calcium-transporting ATPase type 2C member 2 OS=Homo sapiens GN=ATP2C2;>tr|E7ES94|E7ES94_HUMAN Calcium-transportin	103.19	NaN	0	0	NaN	0	0	NaN	0	0	NaN	0	0	1.2995	281620000	306030000	NaN	142850000	186240000
P25705;P25705-2;K7ENP3;K7EK77;K7ENJ4;K7ERX7;K7EJP1;K7EQH4;K7ESA0;K7EKV9;K7EM08	ATP synthase subunit alpha, mitochondrial;ATP synthase subunit alpha	ATP5A1	>sp|P25705|ATPA_HUMAN ATP synthase subunit alpha, mitochondrial OS=Homo sapiens GN=ATP5A1 PE=1 SV=1;>sp|P25705-2|ATPA_HUMAN Isoform 2 of ATP synthase subunit alpha, mitochondrial OS=Homo sapiens GN=ATP5A1;>tr|K7ENP3|K7ENP3_HUMAN ATP synthase subunit alpha	59.75	1.0209	82190000000	75607000000	1.015	75683000000	67826000000	1.4971	76982000000	101470000000	1.206	110800000000	132870000000	1.4898	162520000000	186820000000	1.2802	150170000000	158580000000
F8VQY0		ATP5B	>tr|F8VQY0|F8VQY0_HUMAN ATP synthase subunit beta, mitochondrial (Fragment) OS=Homo sapiens GN=ATP5B PE=2 SV=1	23.412	NaN	0	0	NaN	0	0	NaN	0	0	NaN	0	0	NaN	0	0	NaN	0	0
F8W079		ATP5B	>tr|F8W079|F8W079_HUMAN ATP synthase subunit beta, mitochondrial (Fragment) OS=Homo sapiens GN=ATP5B PE=2 SV=1	30.17	NaN	0	0	NaN	0	0	NaN	0	0	NaN	0	0	NaN	0	0	NaN	0	0
F8W0P7		ATP5B	>tr|F8W0P7|F8W0P7_HUMAN ATP synthase subunit beta, mitochondrial (Fragment) OS=Homo sapiens GN=ATP5B PE=2 SV=2	28.392	NaN	37559000	31021000	NaN	0	0	NaN	0	0	NaN	0	0	NaN	0	0	NaN	0	0
P06576;F8VPV9;H0YH81;H0YI37	ATP synthase subunit beta, mitochondrial;ATP synthase subunit beta	ATP5B	>sp|P06576|ATPB_HUMAN ATP synthase subunit beta, mitochondrial OS=Homo sapiens GN=ATP5B PE=1 SV=3;>tr|F8VPV9|F8VPV9_HUMAN ATP synthase subunit beta OS=Homo sapiens GN=ATP5B PE=2 SV=1;>tr|H0YH81|H0YH81_HUMAN ATP synthase subunit beta (Fragment) OS=Homo sapi	56.559	0.93701	101460000000	88416000000	0.96255	156910000000	140150000000	1.4405	144930000000	180770000000	1.1656	239630000000	273950000000	1.2466	274230000000	298180000000	1.1405	238020000000	259000000000
P36542;B4DL14;P36542-2	ATP synthase subunit gamma, mitochondrial;ATP synthase subunit gamma	ATP5C1	>sp|P36542|ATPG_HUMAN ATP synthase subunit gamma, mitochondrial OS=Homo sapiens GN=ATP5C1 PE=1 SV=1;>tr|B4DL14|B4DL14_HUMAN ATP synthase subunit gamma OS=Homo sapiens GN=ATP5C1 PE=2 SV=1;>sp|P36542-2|ATPG_HUMAN Isoform Heart of ATP synthase subunit gamma,	32.996	1.0184	10544000000	10605000000	0.97256	6536700000	6553800000	1.4527	14068000000	18248000000	1.2019	17078000000	21219000000	1.4445	22585000000	30891000000	1.2994	22062000000	24369000000
P30049	ATP synthase subunit delta, mitochondrial	ATP5D	>sp|P30049|ATPD_HUMAN ATP synthase subunit delta, mitochondrial OS=Homo sapiens GN=ATP5D PE=1 SV=2	17.49	0.96101	1159200000	926290000	0.87751	356190000	244100000	1.2149	5732300000	6480700000	1.2069	1360500000	1642800000	1.233	5625500000	6279000000	1.0826	4310100000	4271800000
P56381;Q5VTU8	ATP synthase subunit epsilon, mitochondrial;ATP synthase subunit epsilon-like protein, mitochondrial	ATP5E;ATP5EP2	>sp|P56381|ATP5E_HUMAN ATP synthase subunit epsilon, mitochondrial OS=Homo sapiens GN=ATP5E PE=1 SV=2;>sp|Q5VTU8|AT5EL_HUMAN ATP synthase subunit epsilon-like protein, mitochondrial OS=Homo sapiens GN=ATP5EP2 PE=3 SV=1	5.7797	NaN	0	0	NaN	14687000	11689000	NaN	13967000	15956000	0.99989	79485000	79110000	1.1345	158110000	198010000	1.1093	73586000	100320000
P24539;Q5QNZ2	ATP synthase subunit b, mitochondrial	ATP5F1	>sp|P24539|AT5F1_HUMAN ATP synthase F(0) complex subunit B1, mitochondrial OS=Homo sapiens GN=ATP5F1 PE=1 SV=2;>tr|Q5QNZ2|Q5QNZ2_HUMAN ATP synthase F(0) complex subunit B1, mitochondrial OS=Homo sapiens GN=ATP5F1 PE=2 SV=1	28.908	1.0976	9102000000	9154000000	0.95366	6742100000	4885300000	1.4779	13344000000	15253000000	1.1725	16217000000	18669000000	1.5333	17447000000	20025000000	1.3788	18349000000	20066000000
Q06055-2;P05496;Q06055-3;D6R9H7;E7EQ97;E7EPU7;Q06055;P48201;I3L0Y5	ATP synthase lipid-binding protein, mitochondrial	ATP5G2;ATP5G1;ATP5G3	>sp|Q06055-2|AT5G2_HUMAN Isoform 2 of ATP synthase F(0) complex subunit C2, mitochondrial OS=Homo sapiens GN=ATP5G2;>sp|P05496|AT5G1_HUMAN ATP synthase F(0) complex subunit C1, mitochondrial OS=Homo sapiens GN=ATP5G1 PE=2 SV=2;>sp|Q06055-3|AT5G2_HUMAN Isof	20.513	NaN	170100000	171870000	NaN	0	0	NaN	0	0	NaN	12141000	0	NaN	0	0	NaN	0	0
O75947;O75947-2;F5H608	ATP synthase subunit d, mitochondrial	ATP5H	>sp|O75947|ATP5H_HUMAN ATP synthase subunit d, mitochondrial OS=Homo sapiens GN=ATP5H PE=1 SV=3;>sp|O75947-2|ATP5H_HUMAN Isoform 2 of ATP synthase subunit d, mitochondrial OS=Homo sapiens GN=ATP5H	18.491	0.98553	6633300000	6267800000	0.85986	6903800000	5127100000	1.4393	9473000000	10456000000	1.1085	13140000000	14154000000	1.4979	10466000000	14575000000	1.3619	11078000000	13431000000
P56385	ATP synthase subunit e, mitochondrial	ATP5I	>sp|P56385|ATP5I_HUMAN ATP synthase subunit e, mitochondrial OS=Homo sapiens GN=ATP5I PE=1 SV=2	7.9331	0.83443	77237000	55149000	0.63659	774380000	499820000	1.2866	509730000	515770000	1.0724	3460800000	3604200000	1.2858	5198100000	6737000000	1.2552	4578100000	5760100000
P18859;P18859-2;A8MUH2	ATP synthase-coupling factor 6, mitochondrial	ATP5J	>sp|P18859|ATP5J_HUMAN ATP synthase-coupling factor 6, mitochondrial OS=Homo sapiens GN=ATP5J PE=1 SV=1;>sp|P18859-2|ATP5J_HUMAN Isoform 2 of ATP synthase-coupling factor 6, mitochondrial OS=Homo sapiens GN=ATP5J;>tr|A8MUH2|A8MUH2_HUMAN ATP synthase-coupli	12.587	NaN	12626000	18956000	0.87597	1004300000	1116100000	1.327	3520800000	3650800000	1.1421	1824000000	2134100000	1.3278	5391700000	9743400000	1.2446	5478000000	7806000000
P56134;P56134-3;F5H4H2;C9JU26	ATP synthase subunit f, mitochondrial	ATP5J2	>sp|P56134|ATPK_HUMAN ATP synthase subunit f, mitochondrial OS=Homo sapiens GN=ATP5J2 PE=1 SV=3;>sp|P56134-3|ATPK_HUMAN Isoform 3 of ATP synthase subunit f, mitochondrial OS=Homo sapiens GN=ATP5J2;>tr|F5H4H2|F5H4H2_HUMAN ATP synthase subunit f, mitochondri	10.918	0.87521	460660000	348840000	NaN	0	0	NaN	0	0	NaN	144540000	377570000	NaN	14273000	18359000	NaN	8204000	16466000
G3V325;O75127;P56134-4;C9JJT5;C9JGL8;C9JQN9	Pentatricopeptide repeat-containing protein 1, mitochondrial	ATP5J2-PTCD1;PTCD1	>tr|G3V325|G3V325_HUMAN Pentatricopeptide repeat-containing protein 1, mitochondrial OS=Homo sapiens GN=ATP5J2-PTCD1 PE=4 SV=1;>sp|O75127|PTCD1_HUMAN Pentatricopeptide repeat-containing protein 1, mitochondrial OS=Homo sapiens GN=PTCD1 PE=1 SV=2	84.109	0.84513	2942900000	2360700000	1.0472	3805200000	3394900000	1.1811	1537300000	1728100000	1.0954	5322700000	6043400000	1.1879	4587200000	5141400000	1.2764	3076900000	3325700000
O75964;E9PN17;Q7Z4Y8	ATP synthase subunit g, mitochondrial	ATP5L	>sp|O75964|ATP5L_HUMAN ATP synthase subunit g, mitochondrial OS=Homo sapiens GN=ATP5L PE=1 SV=3;>tr|E9PN17|E9PN17_HUMAN ATP synthase subunit g, mitochondrial OS=Homo sapiens GN=ATP5L PE=2 SV=1	11.428	0.88861	1958700000	1716200000	0.97825	2203800000	1482700000	1.3899	1613400000	1944700000	1.0007	8431800000	8626600000	1.3136	3780200000	4685800000	1.1502	5034000000	5652000000
P48047;H7C086;H7C068	ATP synthase subunit O, mitochondrial	ATP5O	>sp|P48047|ATPO_HUMAN ATP synthase subunit O, mitochondrial OS=Homo sapiens GN=ATP5O PE=1 SV=1	23.277	0.98025	12582000000	11085000000	0.96724	11732000000	11633000000	1.4281	19737000000	24359000000	1.1333	33853000000	38840000000	1.5445	17829000000	20048000000	1.3011	17684000000	19472000000
Q99766;Q99766-3;Q99766-2	ATP synthase subunit s, mitochondrial	ATP5S	>sp|Q99766|ATP5S_HUMAN ATP synthase subunit s, mitochondrial OS=Homo sapiens GN=ATP5S PE=1 SV=3	24.866	0.60052	73653000	48514000	0.79248	94232000	36073000	NaN	55232000	91970000	0.92604	121120000	87424000	1.4879	280060000	379950000	2.1438	77932000	128320000
Q9NW81;Q9NW81-5;Q9NW81-4;M0QZC4;K7EIV4;Q9NW81-6;K7ESN5;M0R078;M0QZP7;Q9NW81-2;B4DFT4;Q9NW81-3	ATP synthase subunit s-like protein	ATP5SL	>sp|Q9NW81|AT5SL_HUMAN ATP synthase subunit s-like protein OS=Homo sapiens GN=ATP5SL PE=2 SV=3;>sp|Q9NW81-5|AT5SL_HUMAN Isoform 5 of ATP synthase subunit s-like protein OS=Homo sapiens GN=ATP5SL;>sp|Q9NW81-4|AT5SL_HUMAN Isoform 4 of ATP synthase subunit s-	29.267	0.96182	188840000	174330000	NaN	0	3000900	1.2365	54494000	51868000	1.0451	53248000	33238000	NaN	59253000	41812000	0.98112	180740000	141910000
Q15904;A6QRJ1;A6NLC6;H7C2Y8;H7C0T7;F2Z3L8	V-type proton ATPase subunit S1	ATP6AP1	>sp|Q15904|VAS1_HUMAN V-type proton ATPase subunit S1 OS=Homo sapiens GN=ATP6AP1 PE=1 SV=2	52.025	0.69665	752290000	308170000	0.81447	610650000	430170000	0.83703	901720000	719180000	1.0172	1626100000	1699400000	1.0124	1132500000	920850000	1.1515	1078500000	1074100000
O75787;B7Z9I3;H0Y750;B7Z1I9;H7C3E1;B7Z413;H7C240	Renin receptor	ATP6AP2	>sp|O75787|RENR_HUMAN Renin receptor OS=Homo sapiens GN=ATP6AP2 PE=1 SV=2;>tr|B7Z9I3|B7Z9I3_HUMAN Renin receptor OS=Homo sapiens GN=ATP6AP2 PE=2 SV=1;>tr|H0Y750|H0Y750_HUMAN Renin receptor (Fragment) OS=Homo sapiens GN=ATP6AP2 PE=4 SV=1;>tr|B7Z1I9|B7Z1I9_H	39.008	0.78965	308190000	215190000	0.77567	499090000	399050000	0.84612	689010000	390300000	0.99933	414570000	454350000	0.99074	665400000	380440000	1.1735	469310000	402740000
Q93050;Q93050-1;F5H569;Q93050-3;B7Z641;B7Z2A9;K7EN36;K7EPG4;F5H1T6;K7EM24;K7ELZ6;K7EQW2;K7ERA0	V-type proton ATPase 116 kDa subunit a isoform 1	ATP6V0A1	>sp|Q93050|VPP1_HUMAN V-type proton ATPase 116 kDa subunit a isoform 1 OS=Homo sapiens GN=ATP6V0A1 PE=1 SV=3;>sp|Q93050-1|VPP1_HUMAN Isoform 2 of V-type proton ATPase 116 kDa subunit a isoform 1 OS=Homo sapiens GN=ATP6V0A1;>tr|F5H569|F5H569_HUMAN V-type pr	96.412	0.86299	891700000	562550000	1.125	814110000	664830000	1.2968	1360600000	1371600000	1.0826	1938200000	2073200000	1.0746	1710700000	1346100000	1.0336	2900500000	1927900000
Q9Y487;F5H5F3;F5H847;F5GX48;K7ENA1	V-type proton ATPase 116 kDa subunit a isoform 2	ATP6V0A2	>sp|Q9Y487|VPP2_HUMAN V-type proton ATPase 116 kDa subunit a isoform 2 OS=Homo sapiens GN=ATP6V0A2 PE=1 SV=2	98.081	0.85447	492340000	418010000	1.0406	344750000	339230000	1.1348	404460000	280860000	0.96241	300520000	312050000	1.0462	499330000	489390000	0.98705	711710000	503720000
H3BNI4		ATP6V0C	>tr|H3BNI4|H3BNI4_HUMAN ATPase, H+ transporting, lysosomal 16kDa, V0 subunit c OS=Homo sapiens GN=ATP6V0C PE=2 SV=1	11.602	NaN	0	0	NaN	0	0	1.019	19061000	16584000	NaN	0	0	0.91144	16718000	14904000	NaN	3069500	2792500
P27449	V-type proton ATPase 16 kDa proteolipid subunit	ATP6V0C	>sp|P27449|VATL_HUMAN V-type proton ATPase 16 kDa proteolipid subunit OS=Homo sapiens GN=ATP6V0C PE=1 SV=1	15.736	0.75044	540050000	383260000	0.96404	110910000	81418000	0.99553	394140000	345040000	1.0233	897450000	887610000	0.93129	1445600000	1183400000	0.93243	1082500000	970520000
P61421;F5GYQ1;R4GN72;J3QL14;H3BQJ1;H3BQB4;H3BSG7	V-type proton ATPase subunit d 1	ATP6V0D1	>sp|P61421|VA0D1_HUMAN V-type proton ATPase subunit d 1 OS=Homo sapiens GN=ATP6V0D1 PE=1 SV=1;>tr|F5GYQ1|F5GYQ1_HUMAN V-type proton ATPase subunit d 1 OS=Homo sapiens GN=ATP6V0D1 PE=2 SV=1;>tr|R4GN72|R4GN72_HUMAN V-type proton ATPase subunit d 1 OS=Homo sa	40.329	0.76249	758210000	558560000	1.0534	807380000	470160000	1.0063	1119200000	944840000	1.0527	1528400000	1594500000	1.0454	2095900000	1811700000	1.1565	1218200000	1371500000
Q8N8Y2	V-type proton ATPase subunit d 2	ATP6V0D2	>sp|Q8N8Y2|VA0D2_HUMAN V-type proton ATPase subunit d 2 OS=Homo sapiens GN=ATP6V0D2 PE=2 SV=1	40.426	NaN	0	0	NaN	49136000	60763000	1.0784	71913000	87578000	1.0742	80846000	69793000	NaN	37702000	31366000	NaN	56363000	44853000
P38606;B7Z1R5;C9JVW8;C9JA17;F8WDJ3	V-type proton ATPase catalytic subunit A	ATP6V1A	>sp|P38606|VATA_HUMAN V-type proton ATPase catalytic subunit A OS=Homo sapiens GN=ATP6V1A PE=1 SV=2;>tr|B7Z1R5|B7Z1R5_HUMAN V-type proton ATPase catalytic subunit A OS=Homo sapiens GN=ATP6V1A PE=2 SV=1	68.303	0.82821	6855700000	5081100000	0.87107	9360400000	7959300000	1.0268	13898000000	11951000000	0.97803	14419000000	13807000000	0.94122	18757000000	17181000000	0.94579	16153000000	13146000000
P21281;H0YC04;P15313;C9JL73;E5RGH6;H0YAT8;C9J5E3;C9JNS9;H0YC45;C9JZ02	V-type proton ATPase subunit B, brain isoform	ATP6V1B2	>sp|P21281|VATB2_HUMAN V-type proton ATPase subunit B, brain isoform OS=Homo sapiens GN=ATP6V1B2 PE=1 SV=3;>tr|H0YC04|H0YC04_HUMAN V-type proton ATPase subunit B, brain isoform (Fragment) OS=Homo sapiens GN=ATP6V1B2 PE=4 SV=1	56.5	0.77145	3039900000	2392100000	0.80214	2920600000	2192800000	0.891	3753700000	2880400000	0.93971	4563300000	4381100000	0.94145	7516200000	5733600000	0.84986	5355900000	4543900000
P21283;E7EV59;Q8NEY4;Q8NEY4-2	V-type proton ATPase subunit C 1	ATP6V1C1	>sp|P21283|VATC1_HUMAN V-type proton ATPase subunit C 1 OS=Homo sapiens GN=ATP6V1C1 PE=1 SV=4;>tr|E7EV59|E7EV59_HUMAN V-type proton ATPase subunit C 1 OS=Homo sapiens GN=ATP6V1C1 PE=2 SV=1	43.941	0.96634	2705100000	1860300000	0.56992	1907000000	1118700000	0.85418	4262100000	3184100000	1.0755	4028200000	5472900000	0.79324	4386000000	2745900000	0.80617	3339800000	2358800000
Q9Y5K8;G3V2S6;H0YJH8;G3V2V6;G3V559;H0YJS0;H0YJ55;G3V3T8;G3V5S7;G3V341	V-type proton ATPase subunit D	ATP6V1D	>sp|Q9Y5K8|VATD_HUMAN V-type proton ATPase subunit D OS=Homo sapiens GN=ATP6V1D PE=1 SV=1;>tr|G3V2S6|G3V2S6_HUMAN V-type proton ATPase subunit D OS=Homo sapiens GN=ATP6V1D PE=2 SV=1;>tr|H0YJH8|H0YJH8_HUMAN V-type proton ATPase subunit D (Fragment) OS=Homo	28.262	0.7959	619280000	426010000	0.70449	1177500000	576990000	0.79974	985120000	598850000	0.97235	1238100000	1107900000	1.0297	1363900000	1429300000	0.8999	844390000	923080000
P36543;P36543-3;P36543-2;C9J8H1	V-type proton ATPase subunit E 1	ATP6V1E1	>sp|P36543|VATE1_HUMAN V-type proton ATPase subunit E 1 OS=Homo sapiens GN=ATP6V1E1 PE=1 SV=1;>sp|P36543-3|VATE1_HUMAN Isoform 3 of V-type proton ATPase subunit E 1 OS=Homo sapiens GN=ATP6V1E1;>sp|P36543-2|VATE1_HUMAN Isoform 2 of V-type proton ATPase subu	26.145	0.90915	1664000000	1251100000	0.78314	3368000000	2295600000	0.82546	4540500000	3343600000	1.0099	4153400000	3733900000	0.90872	6192700000	5270400000	0.87537	5163800000	4468400000
Q96A05	V-type proton ATPase subunit E 2	ATP6V1E2	>sp|Q96A05|VATE2_HUMAN V-type proton ATPase subunit E 2 OS=Homo sapiens GN=ATP6V1E2 PE=2 SV=1	26.074	NaN	0	0	1.0985	474690000	449070000	NaN	257740000	184790000	NaN	0	0	0.93002	460750000	328350000	0.85031	1186500000	750960000
Q16864;Q16864-2	V-type proton ATPase subunit F	ATP6V1F	>sp|Q16864|VATF_HUMAN V-type proton ATPase subunit F OS=Homo sapiens GN=ATP6V1F PE=1 SV=2;>sp|Q16864-2|VATF_HUMAN Isoform 2 of V-type proton ATPase subunit F OS=Homo sapiens GN=ATP6V1F	13.37	0.67861	107030000	78167000	0.81671	354150000	226070000	0.88105	816760000	589630000	1.0602	921780000	908350000	0.9702	1683300000	1316200000	0.93415	836620000	714510000
O75348;O95670;O95670-2;F2Z307	V-type proton ATPase subunit G 1	ATP6V1G1	>sp|O75348|VATG1_HUMAN V-type proton ATPase subunit G 1 OS=Homo sapiens GN=ATP6V1G1 PE=1 SV=3	13.757	0.87917	843560000	751540000	0.85347	1023700000	776910000	0.85693	1239300000	1022200000	1.0631	1438200000	1483000000	1.0423	1695000000	1350700000	0.87109	1629600000	1351400000
Q9UI12;Q9UI12-2;G3V126;E5RG49;E5RHH0;H0YB41;E5RK31;E5RJG1	V-type proton ATPase subunit H	ATP6V1H	>sp|Q9UI12|VATH_HUMAN V-type proton ATPase subunit H OS=Homo sapiens GN=ATP6V1H PE=1 SV=1;>sp|Q9UI12-2|VATH_HUMAN Isoform 2 of V-type proton ATPase subunit H OS=Homo sapiens GN=ATP6V1H;>tr|G3V126|G3V126_HUMAN ATPase, H+ transporting, lysosomal 50/57kDa, V1	55.882	0.74782	826450000	399250000	0.8775	845700000	643400000	0.8189	799220000	538680000	1.0868	888550000	911520000	1.1042	1879900000	1953300000	0.93874	2073200000	1608500000
Q04656;Q04656-5;Q04656-2;Q04656-3;Q04656-4;Q04656-6	Copper-transporting ATPase 1	ATP7A	>sp|Q04656|ATP7A_HUMAN Copper-transporting ATPase 1 OS=Homo sapiens GN=ATP7A PE=1 SV=3;>sp|Q04656-5|ATP7A_HUMAN Isoform 5 of Copper-transporting ATPase 1 OS=Homo sapiens GN=ATP7A;>sp|Q04656-2|ATP7A_HUMAN Isoform 1 of Copper-transporting ATPase 1 OS=Homo sa	163.37	0.83313	17909000	9493000	NaN	0	0	0.94809	44756000	39133000	0.81731	42730000	39580000	1.2565	650200000	1145500000	1.4463	163130000	280500000
O43520	Probable phospholipid-transporting ATPase IC	ATP8B1	>sp|O43520|AT8B1_HUMAN Probable phospholipid-transporting ATPase IC OS=Homo sapiens GN=ATP8B1 PE=1 SV=3	143.69	NaN	32611000	47172000	1.0991	147580000	137780000	NaN	21112000	19681000	NaN	0	0	0.99387	233030000	175950000	NaN	46104000	26739000
O75110;O75110-2	Probable phospholipid-transporting ATPase IIA	ATP9A	>sp|O75110|ATP9A_HUMAN Probable phospholipid-transporting ATPase IIA OS=Homo sapiens GN=ATP9A PE=1 SV=3;>sp|O75110-2|ATP9A_HUMAN Isoform Short of Probable phospholipid-transporting ATPase IIA OS=Homo sapiens GN=ATP9A	118.58	NaN	0	0	NaN	0	0	NaN	9780800	0	0.89045	23512000	12305000	NaN	157590000	131090000	NaN	0	0
Q5TC12-3;H0YEW4;H0YD21;Q5TC12-2;E9PPX6;H0YCA6	ATP synthase mitochondrial F1 complex assembly factor 1	ATPAF1	>sp|Q5TC12-3|ATPF1_HUMAN Isoform 3 of ATP synthase mitochondrial F1 complex assembly factor 1 OS=Homo sapiens GN=ATPAF1;>tr|H0YEW4|H0YEW4_HUMAN ATP synthase mitochondrial F1 complex assembly factor 1 (Fragment) OS=Homo sapiens GN=ATPAF1 PE=2 SV=1;>tr|H0YD2	27.438	1.0468	1625100000	1364800000	1.0266	444190000	374430000	1.136	1563600000	1447200000	0.82289	1038500000	902930000	1.0463	6702200000	5698600000	0.95067	5485700000	4377600000
Q8N5M1;C9J2Q2;K7ELC1	ATP synthase mitochondrial F1 complex assembly factor 2	ATPAF2	>sp|Q8N5M1|ATPF2_HUMAN ATP synthase mitochondrial F1 complex assembly factor 2 OS=Homo sapiens GN=ATPAF2 PE=1 SV=1;>tr|C9J2Q2|C9J2Q2_HUMAN ATP synthase mitochondrial F1 complex assembly factor 2 (Fragment) OS=Homo sapiens GN=ATPAF2 PE=2 SV=1	32.772	1.0083	135750000	91298000	0.98623	292400000	317680000	1.4792	875560000	1272400000	0.93292	550370000	707990000	1.5216	1161300000	1115400000	1.3952	527690000	487780000
Q9UII2;Q9UII2-3;Q9UII2-2	ATPase inhibitor, mitochondrial	ATPIF1	>sp|Q9UII2|ATIF1_HUMAN ATPase inhibitor, mitochondrial OS=Homo sapiens GN=ATPIF1 PE=1 SV=1	12.249	0.90871	2186300000	1684800000	NaN	0	0	1.4891	373140000	394170000	0.99225	212080000	262070000	1.2389	253520000	366200000	1.431	368450000	575460000
Q13535;Q13535-2;Q13535-3;H0Y9K2;D6RIG7;D6RFJ6;H0Y8Y6;H0Y8R8	Serine/threonine-protein kinase ATR	ATR	>sp|Q13535|ATR_HUMAN Serine/threonine-protein kinase ATR OS=Homo sapiens GN=ATR PE=1 SV=3;>sp|Q13535-2|ATR_HUMAN Isoform 2 of Serine/threonine-protein kinase ATR OS=Homo sapiens GN=ATR;>sp|Q13535-3|ATR_HUMAN Isoform 3 of Serine/threonine-protein kinase ATR	301.36	0.2527	568290000	59548000	0.73145	859610000	444880000	0.29806	842050000	121370000	0.22597	1059600000	234790000	0.22238	1657600000	39063000	0.20049	1523500000	161590000
Q8WXE1;Q8WXE1-2;Q8WXE1-3;Q8WXE1-5;F8WE08;C9IZM8;F8WEI5	ATR-interacting protein	ATRIP	>sp|Q8WXE1|ATRIP_HUMAN ATR-interacting protein OS=Homo sapiens GN=ATRIP PE=1 SV=1;>sp|Q8WXE1-2|ATRIP_HUMAN Isoform 2 of ATR-interacting protein OS=Homo sapiens GN=ATRIP;>sp|Q8WXE1-3|ATRIP_HUMAN Isoform 3 of ATR-interacting protein OS=Homo sapiens GN=ATRIP;	85.837	NaN	16184000	0	1.1751	1599200000	1455400000	0.90358	2241800000	1585500000	0.93974	4827900000	5140200000	NaN	2569200000	1687500000	0.82343	4685000000	3098300000
O75882;O75882-3;O75882-2	Attractin	ATRN	>sp|O75882|ATRN_HUMAN Attractin OS=Homo sapiens GN=ATRN PE=1 SV=2;>sp|O75882-3|ATRN_HUMAN Isoform 3 of Attractin OS=Homo sapiens GN=ATRN;>sp|O75882-2|ATRN_HUMAN Isoform 2 of Attractin OS=Homo sapiens GN=ATRN	158.54	0.8454	46787000	26186000	0.92144	50250000	37436000	1.0338	75403000	63016000	1.2331	50478000	64173000	0.66693	128960000	47869000	1.1432	95131000	85155000
P46100;P46100-3;P46100-2;P46100-5;P46100-4;P46100-6;Q5H9A3;H0Y3T0	Transcriptional regulator ATRX	ATRX	>sp|P46100|ATRX_HUMAN Transcriptional regulator ATRX OS=Homo sapiens GN=ATRX PE=1 SV=5;>sp|P46100-3|ATRX_HUMAN Isoform 2 of Transcriptional regulator ATRX OS=Homo sapiens GN=ATRX;>sp|P46100-2|ATRX_HUMAN Isoform 1 of Transcriptional regulator ATRX OS=Homo s	282.58	1.3166	149910000	237950000	0.98882	243440000	254100000	0.87806	611880000	425800000	1.1354	524730000	520790000	1.1735	1521400000	1514600000	1.111	869230000	939200000
Q9UBB4;Q9UBB4-2;B1AHE4;B1AHE3;H0Y7N2	Ataxin-10	ATXN10	>sp|Q9UBB4|ATX10_HUMAN Ataxin-10 OS=Homo sapiens GN=ATXN10 PE=1 SV=1;>sp|Q9UBB4-2|ATX10_HUMAN Isoform 2 of Ataxin-10 OS=Homo sapiens GN=ATXN10	53.488	1.1003	2380800000	2292900000	0.87141	3059300000	2523400000	0.93199	4013900000	3210900000	1.101	4930800000	6046500000	1.0258	5444400000	4572300000	0.98248	5736300000	4517600000
P0C7T5	Ataxin-1-like	ATXN1L	>sp|P0C7T5|ATX1L_HUMAN Ataxin-1-like OS=Homo sapiens GN=ATXN1L PE=1 SV=1	73.305	NaN	0	0	NaN	0	0	NaN	0	4484800	0.89941	11697000	11396000	NaN	0	0	NaN	4246600	3416200
F8WB06		ATXN2	>tr|F8WB06|F8WB06_HUMAN Ataxin-2 OS=Homo sapiens GN=ATXN2 PE=2 SV=1	113.88	NaN	6163300	0	NaN	0	0	NaN	0	0	NaN	0	0	NaN	0	0	NaN	0	0
Q99700;Q99700-4;H0YH87;Q99700-2;F8VQP2;Q24JQ7;F8W0B5;F8VRK6;F8VVY6	Ataxin-2	ATXN2	>sp|Q99700|ATX2_HUMAN Ataxin-2 OS=Homo sapiens GN=ATXN2 PE=1 SV=2;>sp|Q99700-4|ATX2_HUMAN Isoform 4 of Ataxin-2 OS=Homo sapiens GN=ATXN2;>tr|H0YH87|H0YH87_HUMAN Ataxin-2 (Fragment) OS=Homo sapiens GN=ATXN2 PE=4 SV=1;>sp|Q99700-2|ATX2_HUMAN Isoform 2 of Ata	140.28	0.95309	1393700000	1255500000	1.1029	273240000	264740000	1.1679	1947800000	1895400000	1.0358	1325400000	1411500000	1.0106	2240700000	2114900000	1.0765	2063900000	2081400000
H3BUF6		ATXN2L	>tr|H3BUF6|H3BUF6_HUMAN Ataxin-2-like protein OS=Homo sapiens GN=ATXN2L PE=2 SV=1	112.71	NaN	35127000	0	NaN	22945000	0	NaN	0	0	NaN	20319000	17165000	NaN	0	0	NaN	0	0
Q8WWM7;Q8WWM7-6;Q8WWM7-8;Q8WWM7-5;Q8WWM7-4;Q8WWM7-9;Q8WWM7-2;Q8WWM7-3;Q8WWM7-7;H3BSK9;H3BUE3;H3BSQ5;H3BRB0;S4R3J6	Ataxin-2-like protein	ATXN2L	>sp|Q8WWM7|ATX2L_HUMAN Ataxin-2-like protein OS=Homo sapiens GN=ATXN2L PE=1 SV=2;>sp|Q8WWM7-6|ATX2L_HUMAN Isoform 6 of Ataxin-2-like protein OS=Homo sapiens GN=ATXN2L;>sp|Q8WWM7-8|ATX2L_HUMAN Isoform 8 of Ataxin-2-like protein OS=Homo sapiens GN=ATXN2L;>sp	113.37	0.97051	7340500000	5313200000	1.3403	2793000000	3211500000	0.80871	8912900000	5672200000	0.994	8181100000	8198300000	0.95196	11703000000	8897100000	0.95779	9984900000	8419500000
P54252-2;P54252;E9PJN5;G3V4U9;G3V3R7;P54252-4;C9JQV6;F5H211;G3V526;G3V2G1;G3V328;P54252-3;G3V2G2;P54252-5;G3V3T6;S4R399;G3V3A6;D3VVP3;D6R9I5;G3V4B1;G3V390;G3V3S5;G3V4F5;G3V4F4;G3V5H3;G3V3T0	Ataxin-3	ATXN3	>sp|P54252-2|ATX3_HUMAN Isoform 2 of Ataxin-3 OS=Homo sapiens GN=ATXN3;>sp|P54252|ATX3_HUMAN Ataxin-3 OS=Homo sapiens GN=ATXN3 PE=1 SV=4;>tr|E9PJN5|E9PJN5_HUMAN Ataxin-3 (Fragment) OS=Homo sapiens GN=ATXN3 PE=2 SV=1;>tr|G3V4U9|G3V4U9_HUMAN Ataxin-3 (Fragme	41.25	1.2352	143080000	136250000	NaN	86533000	76438000	1.2477	213920000	322690000	1.1831	391080000	526600000	1.1684	267730000	370770000	NaN	162370000	154400000
Q96GX2	Putative ataxin-7-like protein 3B	ATXN7L3B	>sp|Q96GX2|A7L3B_HUMAN Putative ataxin-7-like protein 3B OS=Homo sapiens GN=ATXN7L3B PE=3 SV=2	10.771	0.41441	55578000	24548000	NaN	20028000	13902000	0.96635	140860000	105450000	0.91018	384950000	349940000	1.0283	436440000	488390000	0.95964	355440000	383600000
Q13825;Q13825-2;B4DYI6	Methylglutaconyl-CoA hydratase, mitochondrial	AUH	>sp|Q13825|AUHM_HUMAN Methylglutaconyl-CoA hydratase, mitochondrial OS=Homo sapiens GN=AUH PE=1 SV=1;>sp|Q13825-2|AUHM_HUMAN Isoform 2 of Methylglutaconyl-CoA hydratase, mitochondrial OS=Homo sapiens GN=AUH	35.608	1.0761	298950000	263210000	NaN	13331000	0	1.2562	234360000	407960000	1.1772	613140000	942580000	1.9408	1046600000	1780600000	1.6447	502010000	880930000
Q9Y679-2;Q9Y679;Q9Y679-3	Ancient ubiquitous protein 1	AUP1	>sp|Q9Y679-2|AUP1_HUMAN Isoform Short of Ancient ubiquitous protein 1 OS=Homo sapiens GN=AUP1;>sp|Q9Y679|AUP1_HUMAN Ancient ubiquitous protein 1 OS=Homo sapiens GN=AUP1 PE=1 SV=1;>sp|Q9Y679-3|AUP1_HUMAN Isoform 3 of Ancient ubiquitous protein 1 OS=Homo sap	45.786	0.71817	512810000	294470000	1.0533	383050000	401210000	1.2313	561240000	717930000	1.1572	742520000	997080000	0.86923	901420000	541380000	0.79558	503440000	497600000
O14965;A3KFJ0;Q5QPD4;A3KFJ1;Q5QPD2	Aurora kinase A	AURKA	>sp|O14965|AURKA_HUMAN Aurora kinase A OS=Homo sapiens GN=AURKA PE=1 SV=2;>tr|A3KFJ0|A3KFJ0_HUMAN Aurora kinase A OS=Homo sapiens GN=AURKA PE=2 SV=1;>tr|Q5QPD4|Q5QPD4_HUMAN Aurora kinase A (Fragment) OS=Homo sapiens GN=AURKA PE=2 SV=1	45.809	NaN	0	0	1.7582	77127000	187270000	0.87408	164100000	78082000	1.9989	56732000	119720000	NaN	0	0	NaN	0	0
Q9NWT8	Aurora kinase A-interacting protein	AURKAIP1	>sp|Q9NWT8|AKIP_HUMAN Aurora kinase A-interacting protein OS=Homo sapiens GN=AURKAIP1 PE=1 SV=1	22.354	NaN	25754000	13693000	NaN	0	0	NaN	3604500	3328800	NaN	0	0	NaN	0	0	NaN	3088400	3345000
Q96GD4;Q96GD4-4;J9JID1;J3QLN8;J3KT86;Q96GD4-2;J3QR41;J3KTD6;J3KRJ2;Q96GD4-3;J3KRF8	Aurora kinase B	AURKB	>sp|Q96GD4|AURKB_HUMAN Aurora kinase B OS=Homo sapiens GN=AURKB PE=1 SV=3;>sp|Q96GD4-4|AURKB_HUMAN Isoform 4 of Aurora kinase B OS=Homo sapiens GN=AURKB;>tr|J9JID1|J9JID1_HUMAN Aurora kinase B OS=Homo sapiens GN=AURKB PE=2 SV=1;>tr|J3QLN8|J3QLN8_HUMAN Auro	39.31	0.56494	74304000	35479000	1.3784	580830000	658810000	0.88487	934450000	883780000	1.0989	975490000	1104000000	0.6925	481730000	310540000	0.69076	437610000	212580000
Q9NQS1;H0YKR0	Cell death regulator Aven	AVEN	>sp|Q9NQS1|AVEN_HUMAN Cell death regulator Aven OS=Homo sapiens GN=AVEN PE=1 SV=1;>tr|H0YKR0|H0YKR0_HUMAN Cell death regulator Aven (Fragment) OS=Homo sapiens GN=AVEN PE=4 SV=1	38.506	0.78587	86943000	65138000	0.82128	88826000	94933000	NaN	102910000	0	NaN	61349000	62502000	NaN	0	0	NaN	44309000	0
Q8NBF6;B8ZZW5;Q8NBF6-2;H7C0I1;Q8N6Z3	Late secretory pathway protein AVL9 homolog	AVL9	>sp|Q8NBF6|AVL9_HUMAN Late secretory pathway protein AVL9 homolog OS=Homo sapiens GN=AVL9 PE=1 SV=1;>tr|B8ZZW5|B8ZZW5_HUMAN Late secretory pathway protein AVL9 homolog OS=Homo sapiens GN=AVL9 PE=2 SV=1;>sp|Q8NBF6-2|AVL9_HUMAN Isoform 2 of Late secretory pa	71.947	1.0026	530500000	487380000	0.94359	757230000	672410000	0.86019	1366200000	1030900000	1.0916	1439000000	1505900000	0.84032	2257100000	1452900000	0.90479	1337200000	911030000
P30530;P30530-2;M0R0W6;H7C3L9	Tyrosine-protein kinase receptor UFO	AXL	>sp|P30530|UFO_HUMAN Tyrosine-protein kinase receptor UFO OS=Homo sapiens GN=AXL PE=1 SV=3;>sp|P30530-2|UFO_HUMAN Isoform Short of Tyrosine-protein kinase receptor UFO OS=Homo sapiens GN=AXL;>tr|M0R0W6|M0R0W6_HUMAN Tyrosine-protein kinase receptor UFO OS=H	98.335	1.7497	95029000	137890000	1.3856	38390000	72092000	1.1048	62267000	58385000	0.73233	49066000	29686000	0.60419	363300000	126100000	0.66139	299250000	130290000
P25311;C9JEV0;H7BZJ8;A8MT79	Zinc-alpha-2-glycoprotein	AZGP1	>sp|P25311|ZA2G_HUMAN Zinc-alpha-2-glycoprotein OS=Homo sapiens GN=AZGP1 PE=1 SV=2;>tr|C9JEV0|C9JEV0_HUMAN Zinc-alpha-2-glycoprotein OS=Homo sapiens GN=AZGP1 PE=2 SV=1	34.258	NaN	9564700	0	NaN	15280000	0	NaN	82727000	56057000	NaN	6617700000	0	NaN	0	0	NaN	20070000	0
Q9UPN4;Q9UPN4-2;Q9UPN4-3;I3L2J8;I3L4M5;I3L316	5-azacytidine-induced protein 1	AZI1	>sp|Q9UPN4|AZI1_HUMAN 5-azacytidine-induced protein 1 OS=Homo sapiens GN=AZI1 PE=1 SV=3;>sp|Q9UPN4-2|AZI1_HUMAN Isoform 2 of 5-azacytidine-induced protein 1 OS=Homo sapiens GN=AZI1;>sp|Q9UPN4-3|AZI1_HUMAN Isoform 3 of 5-azacytidine-induced protein 1 OS=Hom	122.15	0.80758	767200000	676740000	0.6693	189990000	26696000	0.73061	628430000	317590000	0.81922	745720000	647560000	0.45266	769620000	253690000	0.4471	545840000	223460000
P61769;H0YLF3;F5H6I0	Beta-2-microglobulin;Beta-2-microglobulin form pI 5.3	B2M	>sp|P61769|B2MG_HUMAN Beta-2-microglobulin OS=Homo sapiens GN=B2M PE=1 SV=1;>tr|H0YLF3|H0YLF3_HUMAN Beta-2-microglobulin form pI 5.3 (Fragment) OS=Homo sapiens GN=B2M PE=2 SV=1;>tr|F5H6I0|F5H6I0_HUMAN Beta-2-microglobulin OS=Homo sapiens GN=B2M PE=2 SV=1	13.714	0.76797	294810000	383350000	1.016	338290000	260860000	0.85023	189820000	143740000	0.71448	341030000	227760000	0.70793	241460000	145400000	0.82436	242450000	185250000
Q96L58	Beta-1,3-galactosyltransferase 6	B3GALT6	>sp|Q96L58|B3GT6_HUMAN Beta-1,3-galactosyltransferase 6 OS=Homo sapiens GN=B3GALT6 PE=1 SV=2	37.137	NaN	31045000	22116000	NaN	28540000	26486000	1.4104	66563000	92253000	1.401	137980000	223140000	NaN	0	0	NaN	25410000	37401000
Q6Y288	Beta-1,3-glucosyltransferase	B3GALTL	>sp|Q6Y288|B3GLT_HUMAN Beta-1,3-glucosyltransferase OS=Homo sapiens GN=B3GALTL PE=1 SV=2	56.563	NaN	18562000	0	0.95632	45504000	32328000	NaN	38955000	27876000	NaN	34198000	50567000	NaN	70878000	45013000	NaN	0	0
O94766;B7ZAB3;G3V150;E9PNA1;Q9NPZ5	Galactosylgalactosylxylosylprotein 3-beta-glucuronosyltransferase 3	B3GAT3	>sp|O94766|B3GA3_HUMAN Galactosylgalactosylxylosylprotein 3-beta-glucuronosyltransferase 3 OS=Homo sapiens GN=B3GAT3 PE=1 SV=2;>tr|B7ZAB3|B7ZAB3_HUMAN Galactosylgalactosylxylosylprotein 3-beta-glucuronosyltransferase 3 OS=Homo sapiens GN=B3GAT3 PE=2 SV=1;>	37.121	0.91694	110790000	109920000	0.87343	133720000	92197000	1.248	230090000	310750000	0.94684	408160000	316720000	1.2485	120510000	128860000	NaN	44838000	6245200
P15291;P15291-2;Q86XA6;B4DMM8	Beta-1,4-galactosyltransferase 1;Lactose synthase A protein;N-acetyllactosamine synthase;Beta-N-acetylglucosaminylglycopeptide beta-1,4-galactosyltransferase;Beta-N-acetylglucosaminyl-glycolipid beta-1,4-galactosyltransferase;Processed beta-1,4-galactosyltransferase 1	B4GALT1	>sp|P15291|B4GT1_HUMAN Beta-1,4-galactosyltransferase 1 OS=Homo sapiens GN=B4GALT1 PE=1 SV=5;>sp|P15291-2|B4GT1_HUMAN Isoform Short of Beta-1,4-galactosyltransferase 1 OS=Homo sapiens GN=B4GALT1;>tr|Q86XA6|Q86XA6_HUMAN B4GALT1 protein OS=Homo sapiens GN=B4	43.92	NaN	0	0	1.4619	66302000	93433000	0.79352	490460000	334910000	0.94934	289090000	318170000	NaN	169890000	66759000	NaN	102590000	38772000
Q9UPM9;H7C3B7;Q9UPM9-2;A8MTX4;A8MYG7	B9 domain-containing protein 1	B9D1	>sp|Q9UPM9|B9D1_HUMAN B9 domain-containing protein 1 OS=Homo sapiens GN=B9D1 PE=2 SV=1;>tr|H7C3B7|H7C3B7_HUMAN B9 domain-containing protein 1 (Fragment) OS=Homo sapiens GN=B9D1 PE=2 SV=1;>sp|Q9UPM9-2|B9D1_HUMAN Isoform 2 of B9 domain-containing protein 1 O	22.775	NaN	0	0	NaN	0	0	NaN	0	0	NaN	0	11671000	NaN	0	0	NaN	0	0
Q9NWV8;J3KQS6;M0R0I0;M0QX07;M0R3F4;M0R2A4;M0R2K3;M0R193;M0R2I2;Q9NWV8-3;M0QYV1;M0QY17;Q9NWV8-2;M0QXG9;M0R3H9	BRISC and BRCA1-A complex member 1	BABAM1	>sp|Q9NWV8|BABA1_HUMAN BRISC and BRCA1-A complex member 1 OS=Homo sapiens GN=BABAM1 PE=1 SV=1;>tr|J3KQS6|J3KQS6_HUMAN BRISC and BRCA1-A complex member 1 OS=Homo sapiens GN=BABAM1 PE=2 SV=1;>tr|M0R0I0|M0R0I0_HUMAN BRISC and BRCA1-A complex member 1 (Fragmen	36.56	0.90948	485230000	293300000	0.90955	210100000	148820000	0.69946	359030000	214050000	0.84279	330540000	238340000	0.99715	324390000	259160000	1.0162	375580000	323180000
Q92934;F5H1R6;F5H3B1	Bcl2 antagonist of cell death	BAD	>sp|Q92934|BAD_HUMAN Bcl2 antagonist of cell death OS=Homo sapiens GN=BAD PE=1 SV=3	18.392	0.74805	131190000	66703000	1.0051	51472000	42533000	1.1262	46991000	71641000	0.67787	49832000	19581000	1.4346	83713000	100310000	1.2776	67072000	36073000
Q99933;Q99933-4;Q99933-3;J3QTA2;Q99933-2	BAG family molecular chaperone regulator 1	BAG1	>sp|Q99933|BAG1_HUMAN BAG family molecular chaperone regulator 1 OS=Homo sapiens GN=BAG1 PE=1 SV=4;>sp|Q99933-4|BAG1_HUMAN Isoform 4 of BAG family molecular chaperone regulator 1 OS=Homo sapiens GN=BAG1;>sp|Q99933-3|BAG1_HUMAN Isoform 3 of BAG family molec	38.778	NaN	0	0	NaN	1153400	1356100	1.1043	19911000	42352000	NaN	16472000	9641400	NaN	26811000	42793000	NaN	16736000	0
O95816;B4DXE2;A2A296	BAG family molecular chaperone regulator 2	BAG2	>sp|O95816|BAG2_HUMAN BAG family molecular chaperone regulator 2 OS=Homo sapiens GN=BAG2 PE=1 SV=1;>tr|B4DXE2|B4DXE2_HUMAN BAG family molecular chaperone regulator 2 OS=Homo sapiens GN=BAG2 PE=2 SV=1	23.772	1.016	3043000000	2799700000	0.95126	6725500000	6009700000	0.99566	10169000000	9215800000	0.90262	6685500000	5918800000	0.85017	11846000000	8515200000	0.83407	9739300000	7782500000
O95817;C9JFK9	BAG family molecular chaperone regulator 3	BAG3	>sp|O95817|BAG3_HUMAN BAG family molecular chaperone regulator 3 OS=Homo sapiens GN=BAG3 PE=1 SV=3;>tr|C9JFK9|C9JFK9_HUMAN BAG family molecular chaperone regulator 3 (Fragment) OS=Homo sapiens GN=BAG3 PE=2 SV=1	61.594	0.68358	1234300000	871900000	0.98108	1874200000	1299000000	0.81511	3585600000	1975100000	0.92462	3302500000	3012700000	0.80787	3152100000	1848800000	0.83988	3092200000	2085400000
O95429;O95429-2;H0YBT1	BAG family molecular chaperone regulator 4	BAG4	>sp|O95429|BAG4_HUMAN BAG family molecular chaperone regulator 4 OS=Homo sapiens GN=BAG4 PE=1 SV=1;>sp|O95429-2|BAG4_HUMAN Isoform 2 of BAG family molecular chaperone regulator 4 OS=Homo sapiens GN=BAG4	49.593	NaN	39821000	35576000	NaN	62570000	63986000	0.84577	72242000	48676000	NaN	119450000	53077000	NaN	70715000	0	NaN	29594000	251130000
Q9UL15;Q9UL15-2;G3V274	BAG family molecular chaperone regulator 5	BAG5	>sp|Q9UL15|BAG5_HUMAN BAG family molecular chaperone regulator 5 OS=Homo sapiens GN=BAG5 PE=1 SV=1;>sp|Q9UL15-2|BAG5_HUMAN Isoform 2 of BAG family molecular chaperone regulator 5 OS=Homo sapiens GN=BAG5	51.199	1.1155	154810000	125380000	1.0236	496910000	370480000	1.0442	490760000	444770000	1.0538	544500000	559250000	1.0241	788540000	911700000	1.0668	838670000	864250000
P46379-4;F6S6P2;F6UR09;F6RG75;F6VEM6;F6X9W3;F6U341;F6U1F2;F6XTU0;F6WML8;F6TC96;H0Y4L1;H0Y7K4;H0Y759;H0Y583	Large proline-rich protein BAG6	BAG6	>sp|P46379-4|BAG6_HUMAN Isoform 4 of Large proline-rich protein BAG6 OS=Homo sapiens GN=BAG6;>tr|F6S6P2|F6S6P2_HUMAN Large proline-rich protein BAG6 (Fragment) OS=Homo sapiens GN=BAG6 PE=2 SV=1	96.798	NaN	0	0	NaN	0	0	NaN	0	0	NaN	0	12246000	NaN	0	0	NaN	0	0
P46379;P46379-2;B0UX83;P46379-3;P46379-5;H0Y710	Large proline-rich protein BAG6	BAG6	>sp|P46379|BAG6_HUMAN Large proline-rich protein BAG6 OS=Homo sapiens GN=BAG6 PE=1 SV=2;>sp|P46379-2|BAG6_HUMAN Isoform 2 of Large proline-rich protein BAG6 OS=Homo sapiens GN=BAG6;>tr|B0UX83|B0UX83_HUMAN HLA-B associated transcript 3, isoform CRA_a OS=Hom	119.41	0.92312	6035800000	5718000000	0.99059	6221200000	5254700000	0.90652	10269000000	8542900000	1.0689	10178000000	11441000000	0.86413	12341000000	9093400000	0.92329	9885200000	7763400000
Q9UQB8-5;Q9UQB8-3;Q9UQB8-4;Q9UQB8-6;B4DWA1;I3L2M4;I3L1C8;I3L327;I3L125;I3L0M4;I3L526;I3L113;I3L0Y9;I3L4A3;I3L3C5;I3L2J6	Brain-specific angiogenesis inhibitor 1-associated protein 2	BAIAP2	>sp|Q9UQB8-5|BAIP2_HUMAN Isoform 5 of Brain-specific angiogenesis inhibitor 1-associated protein 2 OS=Homo sapiens GN=BAIAP2;>sp|Q9UQB8-3|BAIP2_HUMAN Isoform 3 of Brain-specific angiogenesis inhibitor 1-associated protein 2 OS=Homo sapiens GN=BAIAP2;>sp|Q9	57.444	NaN	0	0	NaN	0	0	0.90688	8162200	6931800	0.85561	4372200	4541400	0.90758	50775000	40748000	NaN	18122000	13638000
I3L4C2;I3L3J7		BAIAP2	>tr|I3L4C2|I3L4C2_HUMAN Brain-specific angiogenesis inhibitor 1-associated protein 2 OS=Homo sapiens GN=BAIAP2 PE=2 SV=1	61.381	NaN	0	0	NaN	4108200	3649200	0.64764	18588000	14375000	NaN	0	0	0.63669	12498000	10873000	NaN	12257000	9249200
Q9UQB8;Q9UQB8-2;F8W878;I3L3C6	Brain-specific angiogenesis inhibitor 1-associated protein 2	BAIAP2	>sp|Q9UQB8|BAIP2_HUMAN Brain-specific angiogenesis inhibitor 1-associated protein 2 OS=Homo sapiens GN=BAIAP2 PE=1 SV=1;>sp|Q9UQB8-2|BAIP2_HUMAN Isoform 2 of Brain-specific angiogenesis inhibitor 1-associated protein 2 OS=Homo sapiens GN=BAIAP2;>tr|F8W878|	60.867	0.8237	4855900000	3424000000	0.81411	4396500000	2908200000	0.89202	7329900000	5401900000	0.9917	6868600000	5738000000	0.86258	5957400000	4505900000	0.95575	6063600000	4856900000
Q9UHR4	Brain-specific angiogenesis inhibitor 1-associated protein 2-like protein 1	BAIAP2L1	>sp|Q9UHR4|BI2L1_HUMAN Brain-specific angiogenesis inhibitor 1-associated protein 2-like protein 1 OS=Homo sapiens GN=BAIAP2L1 PE=1 SV=2	56.882	0.86123	2411900000	1650600000	0.71793	1190800000	809190000	0.83282	2128500000	1558300000	0.95545	1109700000	1284200000	0.87101	2731500000	2129300000	0.98826	2129600000	2299200000
Q16611;C0H5Y7	Bcl-2 homologous antagonist/killer	BAK1	>sp|Q16611|BAK_HUMAN Bcl-2 homologous antagonist/killer OS=Homo sapiens GN=BAK1 PE=1 SV=1;>tr|C0H5Y7|C0H5Y7_HUMAN BAK1 protein OS=Homo sapiens GN=BAK1 PE=2 SV=1	23.408	NaN	8766600	10707000	1.1286	58581000	65538000	1.4807	84806000	222740000	1.2868	105020000	134740000	1.6304	160070000	138590000	1.5799	98249000	144880000
O75531;E9PJJ8	Barrier-to-autointegration factor;Barrier-to-autointegration factor, N-terminally processed	BANF1	>sp|O75531|BAF_HUMAN Barrier-to-autointegration factor OS=Homo sapiens GN=BANF1 PE=1 SV=1	10.058	1.207	382470000	353330000	1.1291	10639000000	9056000000	1.1113	4647100000	4187000000	0.95584	10467000000	10295000000	1.0901	12991000000	13598000000	0.92541	8406800000	9274700000
Q8N9N5;Q8N9N5-3;Q8N9N5-6;Q8N9N5-2;Q8N9N5-4;Q8N9N5-5;Q8N9N5-7	Protein BANP	BANP	>sp|Q8N9N5|BANP_HUMAN Protein BANP OS=Homo sapiens GN=BANP PE=1 SV=3;>sp|Q8N9N5-3|BANP_HUMAN Isoform 3 of Protein BANP OS=Homo sapiens GN=BANP;>sp|Q8N9N5-6|BANP_HUMAN Isoform 6 of Protein BANP OS=Homo sapiens GN=BANP;>sp|Q8N9N5-2|BANP_HUMAN Isoform 2 of Pr	56.494	NaN	0	0	1.1287	30726000	48239000	1.0516	8066000	6808100	0.74109	14836000	17513000	1.0364	70581000	41200000	0.88401	50234000	37296000
Q92560;F8W6N3;C9J7L9;H0Y8E8	Ubiquitin carboxyl-terminal hydrolase BAP1	BAP1	>sp|Q92560|BAP1_HUMAN Ubiquitin carboxyl-terminal hydrolase BAP1 OS=Homo sapiens GN=BAP1 PE=1 SV=2;>tr|F8W6N3|F8W6N3_HUMAN Ubiquitin carboxyl-terminal hydrolase BAP1 OS=Homo sapiens GN=BAP1 PE=2 SV=1	80.361	NaN	14946000	64567000	1.1366	56166000	25952000	1.1705	80292000	74816000	1.0009	75771000	109410000	NaN	11317000	26153000	NaN	16392000	9110500
Q8IXM2-2	Chromatin complexes subunit BAP18	BAP18	>sp|Q8IXM2-2|BAP18_HUMAN Isoform 2 of Chromatin complexes subunit BAP18 OS=Homo sapiens GN=BAP18	13.958	NaN	0	0	NaN	0	0	NaN	0	0	NaN	0	0	NaN	0	28076000	NaN	0	0
Q8IXM2;F8W038;Q8IXM2-3;F8W1H0;H0YIS7	Chromatin complexes subunit BAP18	BAP18;C17orf49;RNASEK-C17orf49	>sp|Q8IXM2|BAP18_HUMAN Chromatin complexes subunit BAP18 OS=Homo sapiens GN=BAP18 PE=1 SV=1;>tr|F8W038|F8W038_HUMAN Chromatin complexes subunit BAP18 OS=Homo sapiens GN=C17orf49 PE=2 SV=1;>sp|Q8IXM2-3|BAP18_HUMAN Isoform 3 of Chromatin complexes subunit BA	17.9	NaN	0	8482300	NaN	0	0	NaN	83104000	55424000	NaN	23651000	31671000	NaN	72800000	34121000	NaN	0	41773000
P80723;P80723-2;U3KQP0	Brain acid soluble protein 1	BASP1	>sp|P80723|BASP1_HUMAN Brain acid soluble protein 1 OS=Homo sapiens GN=BASP1 PE=1 SV=2;>sp|P80723-2|BASP1_HUMAN Isoform 2 of Brain acid soluble protein 1 OS=Homo sapiens GN=BASP1	22.693	NaN	0	0	NaN	0	0	NaN	240780000	18413000	NaN	0	0	NaN	0	0	NaN	0	0
Q07812;Q07812-8;Q07812-2;Q07812-5;Q07812-7;Q07812-6;Q07812-4;H0YA56;Q07812-3	Apoptosis regulator BAX	BAX	>sp|Q07812|BAX_HUMAN Apoptosis regulator BAX OS=Homo sapiens GN=BAX PE=1 SV=1;>sp|Q07812-8|BAX_HUMAN Isoform Sigma of Apoptosis regulator BAX OS=Homo sapiens GN=BAX;>sp|Q07812-2|BAX_HUMAN Isoform Beta of Apoptosis regulator BAX OS=Homo sapiens GN=BAX;>sp|Q	21.184	0.90438	618370000	539150000	1.1254	548940000	584210000	1.6944	1351000000	2229800000	2.3122	1364700000	3427900000	1.9469	1448500000	2210200000	1.7414	1308900000	2138500000
Q9NRL2;Q9NRL2-2	Bromodomain adjacent to zinc finger domain protein 1A	BAZ1A	>sp|Q9NRL2|BAZ1A_HUMAN Bromodomain adjacent to zinc finger domain protein 1A OS=Homo sapiens GN=BAZ1A PE=1 SV=2;>sp|Q9NRL2-2|BAZ1A_HUMAN Isoform 2 of Bromodomain adjacent to zinc finger domain protein 1A OS=Homo sapiens GN=BAZ1A	178.7	1.2119	136900000	91349000	0.99942	414410000	474060000	0.7212	625140000	325770000	0.98166	225290000	211000000	0.69815	617840000	372480000	0.67664	434620000	233680000
Q9UIG0;Q9UIG0-2	Tyrosine-protein kinase BAZ1B	BAZ1B	>sp|Q9UIG0|BAZ1B_HUMAN Tyrosine-protein kinase BAZ1B OS=Homo sapiens GN=BAZ1B PE=1 SV=2;>sp|Q9UIG0-2|BAZ1B_HUMAN Isoform 2 of Tyrosine-protein kinase BAZ1B OS=Homo sapiens GN=BAZ1B	170.9	1.1935	192300000	208640000	0.98239	2486400000	2126300000	0.82465	3698800000	2641200000	1.1561	343860000	425000000	0.92378	6500800000	5069200000	0.8822	4602300000	3586200000
Q9UIF9;J3QK86;J3KPG5;Q9UIF9-2;Q9UIF9-3;F8VU39;H0YII3;H0YHQ7	Bromodomain adjacent to zinc finger domain protein 2A	BAZ2A	>sp|Q9UIF9|BAZ2A_HUMAN Bromodomain adjacent to zinc finger domain protein 2A OS=Homo sapiens GN=BAZ2A PE=1 SV=4;>tr|J3QK86|J3QK86_HUMAN Bromodomain adjacent to zinc finger domain protein 2A OS=Homo sapiens GN=BAZ2A PE=2 SV=1;>tr|J3KPG5|J3KPG5_HUMAN Bromodo	211.2	1.1621	19890000	16711000	1.0986	77491000	70461000	0.68588	392020000	199920000	1.2859	27273000	28212000	0.67652	527080000	195360000	0.87632	366910000	185660000
Q9BXH1;Q9BXH1-2	Bcl-2-binding component 3	BBC3	>sp|Q9BXH1|BBC3_HUMAN Bcl-2-binding component 3 OS=Homo sapiens GN=BBC3 PE=1 SV=1;>sp|Q9BXH1-2|BBC3_HUMAN Isoform 2 of Bcl-2-binding component 3 OS=Homo sapiens GN=BBC3	20.532	NaN	23931000	172020000	NaN	0	0	NaN	8210200	9078300	1.497	46107000	68868000	1.2277	96263000	104570000	NaN	0	69207000
Q8WY36;Q8WY36-2;C9JA69	HMG box transcription factor BBX	BBX	>sp|Q8WY36|BBX_HUMAN HMG box transcription factor BBX OS=Homo sapiens GN=BBX PE=1 SV=1;>sp|Q8WY36-2|BBX_HUMAN Isoform 2 of HMG box transcription factor BBX OS=Homo sapiens GN=BBX;>tr|C9JA69|C9JA69_HUMAN HMG box transcription factor BBX OS=Homo sapiens GN=B	105.13	NaN	24274000	0	NaN	0	0	NaN	0	0	1.3671	47573000	60066000	1.0873	99769000	118090000	NaN	0	0
P50895;K7ENU8	Basal cell adhesion molecule	BCAM	>sp|P50895|BCAM_HUMAN Basal cell adhesion molecule OS=Homo sapiens GN=BCAM PE=1 SV=2;>tr|K7ENU8|K7ENU8_HUMAN Basal cell adhesion molecule (Fragment) OS=Homo sapiens GN=BCAM PE=2 SV=1	67.404	0.67688	358020000	184420000	0.52494	161470000	49247000	1.5261	342420000	274980000	1.4502	364460000	807600000	1.5275	427060000	912280000	1.619	788170000	993720000
Q9UHQ4-2	B-cell receptor-associated protein 29	BCAP29	>sp|Q9UHQ4-2|BAP29_HUMAN Isoform 2 of B-cell receptor-associated protein 29 OS=Homo sapiens GN=BCAP29	40.797	1.0308	55790000	52844000	NaN	91315000	87204000	1.1401	134630000	126370000	1.0073	270300000	143060000	0.79232	139920000	95719000	0.83629	117250000	83197000
P51572-2;P51572;C9JSP1;C9JQ75;C9J0M4;C9JMD7;C9JM14	B-cell receptor-associated protein 31	BCAP31	>sp|P51572-2|BAP31_HUMAN Isoform 2 of B-cell receptor-associated protein 31 OS=Homo sapiens GN=BCAP31;>sp|P51572|BAP31_HUMAN B-cell receptor-associated protein 31 OS=Homo sapiens GN=BCAP31 PE=1 SV=3;>tr|C9JSP1|C9JSP1_HUMAN B-cell receptor-associated protei	34.752	0.85577	7252400000	5941700000	1.0437	572790000	621230000	1.0714	5151900000	5260400000	1.0552	3421400000	3833200000	1.2033	9007100000	9005500000	1.2036	10269000000	9492400000
P56945;P56945-3;P56945-4;P56945-5;P56945-8;P56945-7;P56945-2;P56945-6;F5H855;H3BN62	Breast cancer anti-estrogen resistance protein 1	BCAR1	>sp|P56945|BCAR1_HUMAN Breast cancer anti-estrogen resistance protein 1 OS=Homo sapiens GN=BCAR1 PE=1 SV=2;>sp|P56945-3|BCAR1_HUMAN Isoform 3 of Breast cancer anti-estrogen resistance protein 1 OS=Homo sapiens GN=BCAR1;>sp|P56945-4|BCAR1_HUMAN Isoform 4 of	93.371	1.1667	208390000	145370000	1.0079	181410000	171510000	1.0199	338060000	290290000	1.2897	345260000	403630000	1.0849	405830000	294760000	1.0818	50377000	36916000
O75815;O75815-3;O75815-2	Breast cancer anti-estrogen resistance protein 3	BCAR3	>sp|O75815|BCAR3_HUMAN Breast cancer anti-estrogen resistance protein 3 OS=Homo sapiens GN=BCAR3 PE=1 SV=1;>sp|O75815-3|BCAR3_HUMAN Isoform 3 of Breast cancer anti-estrogen resistance protein 3 OS=Homo sapiens GN=BCAR3;>sp|O75815-2|BCAR3_HUMAN Isoform 2 of	92.565	0.61168	128300000	24738000	1.408	69723000	161780000	0.3927	314100000	77806000	0.99464	138710000	112920000	0.6657	52551000	35777000	0.71166	33444000	29051000
O75934	Pre-mRNA-splicing factor SPF27	BCAS2	>sp|O75934|SPF27_HUMAN Pre-mRNA-splicing factor SPF27 OS=Homo sapiens GN=BCAS2 PE=1 SV=1	26.131	1.0292	491680000	410140000	0.93019	1200200000	1168300000	0.86386	3252600000	2539100000	0.98003	1338400000	1051200000	1.0279	2795800000	2890600000	1.0113	2645200000	2499200000
Q9H6U6;Q9H6U6-2;Q9H6U6-7;Q9H6U6-3;Q9H6U6-8;Q9H6U6-6;K7ESE9;K7EJU7;K7EKB0;K7EJH7;K7EML5	Breast carcinoma-amplified sequence 3	BCAS3	>sp|Q9H6U6|BCAS3_HUMAN Breast carcinoma-amplified sequence 3 OS=Homo sapiens GN=BCAS3 PE=1 SV=3;>sp|Q9H6U6-2|BCAS3_HUMAN Isoform 1 of Breast carcinoma-amplified sequence 3 OS=Homo sapiens GN=BCAS3;>sp|Q9H6U6-7|BCAS3_HUMAN Isoform 5 of Breast carcinoma-ampl	101.24	0.83757	126740000	103670000	NaN	0	0	NaN	27079000	54433000	1.2026	66247000	73784000	0.98075	115340000	91079000	NaN	0	0
O15382-2;M0QZP4	Branched-chain-amino-acid aminotransferase, mitochondrial;Branched-chain-amino-acid aminotransferase	BCAT2	>sp|O15382-2|BCAT2_HUMAN Isoform B of Branched-chain-amino-acid aminotransferase, mitochondrial OS=Homo sapiens GN=BCAT2;>tr|M0QZP4|M0QZP4_HUMAN Branched-chain-amino-acid aminotransferase OS=Homo sapiens GN=BCAT2 PE=2 SV=1	33.776	NaN	0	0	NaN	0	0	NaN	0	0	NaN	0	8053900	NaN	0	0	NaN	0	0
O15382;B3KSI3;M0QXF9;M0QZ10;M0R2K7	Branched-chain-amino-acid aminotransferase, mitochondrial;Branched-chain-amino-acid aminotransferase	BCAT2	>sp|O15382|BCAT2_HUMAN Branched-chain-amino-acid aminotransferase, mitochondrial OS=Homo sapiens GN=BCAT2 PE=1 SV=2;>tr|B3KSI3|B3KSI3_HUMAN Branched-chain-amino-acid aminotransferase OS=Homo sapiens GN=BCAT2 PE=2 SV=1;>tr|M0QXF9|M0QXF9_HUMAN Branched-chain	44.287	0.95913	363860000	261520000	1.3845	714910000	818380000	1.0804	1007300000	994390000	0.818	1444000000	1100600000	1.2257	1177100000	1193300000	1.0902	1168100000	858000000
Q9P287-2	BRCA2 and CDKN1A-interacting protein	BCCIP	>sp|Q9P287-2|BCCIP_HUMAN Isoform 2 of BRCA2 and CDKN1A-interacting protein OS=Homo sapiens GN=BCCIP	36.214	NaN	0	0	NaN	0	0	NaN	0	0	0.91576	82796000	69138000	NaN	85657000	35660000	NaN	0	0
Q9P287;Q9P287-3;Q9P287-4;B4E318	BRCA2 and CDKN1A-interacting protein	BCCIP	>sp|Q9P287|BCCIP_HUMAN BRCA2 and CDKN1A-interacting protein OS=Homo sapiens GN=BCCIP PE=1 SV=1;>sp|Q9P287-3|BCCIP_HUMAN Isoform 3 of BRCA2 and CDKN1A-interacting protein OS=Homo sapiens GN=BCCIP;>sp|Q9P287-4|BCCIP_HUMAN Isoform 4 of BRCA2 and CDKN1A-intera	35.979	1.0067	4994600000	4918000000	0.98082	12555000000	10759000000	0.97336	12086000000	10095000000	1.0576	14494000000	15483000000	1.2229	12741000000	12402000000	1.1651	12194000000	11622000000
Q7Z5W3	Pre-miRNA 5-monophosphate methyltransferase	BCDIN3D	>sp|Q7Z5W3|BN3D2_HUMAN Pre-miRNA 5-monophosphate methyltransferase OS=Homo sapiens GN=BCDIN3D PE=1 SV=1	33.2	NaN	0	0	NaN	10253000	0	NaN	0	0	0.45152	20650000	9313000	NaN	17447000	14478000	NaN	0	0
P12694;B4DP47;F5H5P2;F5GXU9;H0YH31	2-oxoisovalerate dehydrogenase subunit alpha, mitochondrial	BCKDHA	>sp|P12694|ODBA_HUMAN 2-oxoisovalerate dehydrogenase subunit alpha, mitochondrial OS=Homo sapiens GN=BCKDHA PE=1 SV=2;>tr|B4DP47|B4DP47_HUMAN 2-oxoisovalerate dehydrogenase subunit alpha, mitochondrial OS=Homo sapiens GN=BCKDHA PE=2 SV=1;>tr|F5H5P2|F5H5P2_	50.47	NaN	170680000	74083000	NaN	18383000	29378000	1.3524	168150000	182030000	0.97737	492060000	397930000	1.1271	322950000	498640000	NaN	5635800	70055000
P21953;Q5T2J3	2-oxoisovalerate dehydrogenase subunit beta, mitochondrial	BCKDHB	>sp|P21953|ODBB_HUMAN 2-oxoisovalerate dehydrogenase subunit beta, mitochondrial OS=Homo sapiens GN=BCKDHB PE=1 SV=2;>tr|Q5T2J3|Q5T2J3_HUMAN 2-oxoisovalerate dehydrogenase subunit beta, mitochondrial OS=Homo sapiens GN=BCKDHB PE=2 SV=1	43.122	NaN	0	0	NaN	0	0	NaN	52425000	20980000	0.96685	74669000	92153000	1.524	102190000	98990000	1.3595	37184000	46530000
O14874;A8MY43;Q96G95;H3BTL2;H3BS02;H3BNP3;H3BQP2;H3BUV3	[3-methyl-2-oxobutanoate dehydrogenase [lipoamide]] kinase, mitochondrial	BCKDK	>sp|O14874|BCKD_HUMAN [3-methyl-2-oxobutanoate dehydrogenase [lipoamide]] kinase, mitochondrial OS=Homo sapiens GN=BCKDK PE=1 SV=2;>tr|A8MY43|A8MY43_HUMAN Branched chain ketoacid dehydrogenase kinase, isoform CRA_c OS=Homo sapiens GN=BCKDK PE=2 SV=1;>tr|Q9	46.36	0.70552	221870000	247300000	NaN	40853000	19337000	1.2171	167450000	126120000	1.1712	336020000	365000000	1.1417	501530000	550930000	1.1864	248510000	317930000
O95999	B-cell lymphoma/leukemia 10	BCL10	>sp|O95999|BCL10_HUMAN B-cell lymphoma/leukemia 10 OS=Homo sapiens GN=BCL10 PE=1 SV=1	26.251	1.0849	443310000	485090000	0.72556	558090000	295800000	1.0256	759190000	843640000	1.3342	985120000	1367900000	0.93315	908450000	716960000	0.97399	882090000	647810000
Q07817;Q5QP56;Q9H1R6;Q5TE64;Q07817-3;Q07817-2;Q5QP59	Bcl-2-like protein 1	BCL2L1	>sp|Q07817|B2CL1_HUMAN Bcl-2-like protein 1 OS=Homo sapiens GN=BCL2L1 PE=1 SV=1;>tr|Q5QP56|Q5QP56_HUMAN Bcl-2-like protein 1 (Fragment) OS=Homo sapiens GN=BCL2L1 PE=2 SV=1;>tr|Q9H1R6|Q9H1R6_HUMAN Bcl-2-like protein 1 (Fragment) OS=Homo sapiens GN=BCL2L1 PE	26.049	1.2136	953990000	978590000	1.4329	1208700000	1324400000	1.3357	1194800000	1605700000	1.3556	1162800000	1319700000	1.9115	1696400000	2686300000	1.7398	1375000000	2157600000
Q9HB09;Q9HB09-3;M0QZM6;M0R1Z8;M0R1K0;Q9HB09-2	Bcl-2-like protein 12	BCL2L12	>sp|Q9HB09|B2L12_HUMAN Bcl-2-like protein 12 OS=Homo sapiens GN=BCL2L12 PE=1 SV=1;>sp|Q9HB09-3|B2L12_HUMAN Isoform 3 of Bcl-2-like protein 12 OS=Homo sapiens GN=BCL2L12;>tr|M0QZM6|M0QZM6_HUMAN Bcl-2-like protein 12 (Fragment) OS=Homo sapiens GN=BCL2L12 PE=	36.821	1.0603	85038000	84841000	NaN	51201000	56208000	1.0536	143970000	202810000	0.98523	103840000	86504000	NaN	82285000	41537000	NaN	0	0
Q9BXK5;Q9BXK5-2;B7Z238;E9PDD6;Q9BXK5-4;F2Z2C3;H0Y3R5	Bcl-2-like protein 13	BCL2L13	>sp|Q9BXK5|B2L13_HUMAN Bcl-2-like protein 13 OS=Homo sapiens GN=BCL2L13 PE=1 SV=1;>sp|Q9BXK5-2|B2L13_HUMAN Isoform 1 of Bcl-2-like protein 13 OS=Homo sapiens GN=BCL2L13;>tr|B7Z238|B7Z238_HUMAN Bcl-2-like protein 13 OS=Homo sapiens GN=BCL2L13 PE=2 SV=1	52.723	0.6874	449230000	311650000	1.047	728590000	703420000	1.6551	1151900000	1791700000	1.043	1394800000	1580900000	1.6528	1811200000	3529800000	1.6029	1867600000	3157000000
Q92843-2;Q92843;G3V5A9;G3V4B7;G3V2X3;H0YJC7;G3V3B7;G3V3G8	Bcl-2-like protein 2	BCL2L2	>sp|Q92843-2|B2CL2_HUMAN Isoform 3 of Bcl-2-like protein 2 OS=Homo sapiens GN=BCL2L2	37.17	NaN	0	0	NaN	41309000	20160000	NaN	0	54720000	1.2032	63899000	38545000	NaN	0	0	NaN	0	0
Q8WUZ0;Q8WUZ0-2;I3L1Q2;I3L4D5	B-cell CLL/lymphoma 7 protein family member C	BCL7C	>sp|Q8WUZ0|BCL7C_HUMAN B-cell CLL/lymphoma 7 protein family member C OS=Homo sapiens GN=BCL7C PE=1 SV=3;>sp|Q8WUZ0-2|BCL7C_HUMAN Isoform 2 of B-cell CLL/lymphoma 7 protein family member C OS=Homo sapiens GN=BCL7C;>tr|I3L1Q2|I3L1Q2_HUMAN B-cell CLL/lymphoma	23.468	NaN	0	0	NaN	31173000	26074000	0.98083	135900000	119480000	0.81901	63884000	44402000	1.0275	386990000	321860000	NaN	227510000	82154000
O00512	B-cell CLL/lymphoma 9 protein	BCL9	>sp|O00512|BCL9_HUMAN B-cell CLL/lymphoma 9 protein OS=Homo sapiens GN=BCL9 PE=1 SV=4	149.29	NaN	19673000	8004400	NaN	0	0	NaN	21778000	33362000	0.83672	65453000	50722000	NaN	0	0	0.7074	56757000	34276000
Q86UU0;Q86UU0-4;Q86UU0-2;Q86UU0-3;E9PNR0	B-cell CLL/lymphoma 9-like protein	BCL9L	>sp|Q86UU0|BCL9L_HUMAN B-cell CLL/lymphoma 9-like protein OS=Homo sapiens GN=BCL9L PE=1 SV=1;>sp|Q86UU0-4|BCL9L_HUMAN Isoform 4 of B-cell CLL/lymphoma 9-like protein OS=Homo sapiens GN=BCL9L;>sp|Q86UU0-2|BCL9L_HUMAN Isoform 2 of B-cell CLL/lymphoma 9-like	157.13	1.0384	273420000	210780000	NaN	17234000	31935000	0.73745	210620000	119860000	1.114	442520000	569900000	1.0498	210960000	162020000	0.99807	359660000	272090000
Q9NYF8-3;E9PK91;E9PQN2;E9PKI6;E9PK09;E9PJA7;H0YF63;H0YF00	Bcl-2-associated transcription factor 1	BCLAF1	>sp|Q9NYF8-3|BCLF1_HUMAN Isoform 3 of Bcl-2-associated transcription factor 1 OS=Homo sapiens GN=BCLAF1;>tr|E9PK91|E9PK91_HUMAN Bcl-2-associated transcription factor 1 OS=Homo sapiens GN=BCLAF1 PE=2 SV=1;>tr|E9PQN2|E9PQN2_HUMAN Bcl-2-associated transcripti	100.23	NaN	17896000	21557000	NaN	0	0	1.0138	771190000	636320000	0.94433	222850000	203260000	0.83108	698200000	586840000	0.94009	539340000	481480000
Q9NYF8;Q9NYF8-2;Q9NYF8-4;H0YF14;B0AZU3	Bcl-2-associated transcription factor 1	BCLAF1	>sp|Q9NYF8|BCLF1_HUMAN Bcl-2-associated transcription factor 1 OS=Homo sapiens GN=BCLAF1 PE=1 SV=2;>sp|Q9NYF8-2|BCLF1_HUMAN Isoform 2 of Bcl-2-associated transcription factor 1 OS=Homo sapiens GN=BCLAF1;>sp|Q9NYF8-4|BCLF1_HUMAN Isoform 4 of Bcl-2-associate	106.12	1.2403	3001700000	3496400000	1.107	2321200000	2600600000	1.0692	11286000000	10304000000	0.92181	9521700000	8282800000	1.1528	19815000000	19113000000	1.1239	16356000000	16589000000
P11274;P11274-2;H0Y554;A9UF05	Breakpoint cluster region protein	BCR	>sp|P11274|BCR_HUMAN Breakpoint cluster region protein OS=Homo sapiens GN=BCR PE=1 SV=2;>sp|P11274-2|BCR_HUMAN Isoform 2 of Breakpoint cluster region protein OS=Homo sapiens GN=BCR	142.82	0.63385	52540000	44954000	1.1394	41477000	50502000	1.0393	229080000	135200000	1.014	84213000	157220000	1.0228	108710000	94956000	0.77143	167050000	111520000
Q9Y276;C9J8G3;C9JAS4;C9J1S9;H7C492;C9J4Q9;H7BZF6	Mitochondrial chaperone BCS1	BCS1L	>sp|Q9Y276|BCS1_HUMAN Mitochondrial chaperone BCS1 OS=Homo sapiens GN=BCS1L PE=1 SV=1;>tr|C9J8G3|C9J8G3_HUMAN Mitochondrial chaperone BCS1 (Fragment) OS=Homo sapiens GN=BCS1L PE=2 SV=1	47.534	0.82078	298420000	142970000	1.182	313480000	469770000	1.5092	640350000	921160000	1.0284	1325900000	1509300000	1.5736	1242400000	1733800000	1.3659	441650000	598630000
Q02338;E9PCG9;H7C2W1;C9K0G7;C9JM78;C9JQ90	D-beta-hydroxybutyrate dehydrogenase, mitochondrial	BDH1	>sp|Q02338|BDH_HUMAN D-beta-hydroxybutyrate dehydrogenase, mitochondrial OS=Homo sapiens GN=BDH1 PE=1 SV=3;>tr|E9PCG9|E9PCG9_HUMAN D-beta-hydroxybutyrate dehydrogenase, mitochondrial OS=Homo sapiens GN=BDH1 PE=2 SV=1;>tr|H7C2W1|H7C2W1_HUMAN D-beta-hydroxyb	38.157	0.74908	285980000	220520000	0.56953	847770000	385440000	1.0843	652040000	906570000	0.65017	1042400000	700040000	1.282	1959300000	1933200000	1.0005	809740000	762490000
Q9BUT1;Q9BUT1-2;D6RFG2;D6R9U8;D6RIR6;D6RBF6;Q9BUT1-3;D6R9P2	3-hydroxybutyrate dehydrogenase type 2	BDH2	>sp|Q9BUT1|BDH2_HUMAN 3-hydroxybutyrate dehydrogenase type 2 OS=Homo sapiens GN=BDH2 PE=1 SV=2;>sp|Q9BUT1-2|BDH2_HUMAN Isoform 2 of 3-hydroxybutyrate dehydrogenase type 2 OS=Homo sapiens GN=BDH2;>tr|D6RFG2|D6RFG2_HUMAN 3-hydroxybutyrate dehydrogenase type	26.724	0.96026	165490000	55578000	NaN	20226000	7038400	0.84509	87838000	113740000	0.70732	456600000	333210000	2.5647	138870000	378390000	1.8212	185960000	397610000
Q14457;E7EV84;K7ER46;K7EN35;K7ELY9;K7EQQ7;K7EMA2;K7ESG3	Beclin-1	BECN1	>sp|Q14457|BECN1_HUMAN Beclin-1 OS=Homo sapiens GN=BECN1 PE=1 SV=2;>tr|E7EV84|E7EV84_HUMAN Beclin-1 OS=Homo sapiens GN=BECN1 PE=2 SV=1;>tr|K7ER46|K7ER46_HUMAN Beclin-1 (Fragment) OS=Homo sapiens GN=BECN1 PE=2 SV=1;>tr|K7EN35|K7EN35_HUMAN Beclin-1 (Fragment	51.896	0.98398	408400000	427980000	NaN	0	0	0.92732	40842000	75473000	0.67482	196900000	158010000	NaN	61870000	50313000	NaN	0	0
Q5T5X7	BEN domain-containing protein 3	BEND3	>sp|Q5T5X7|BEND3_HUMAN BEN domain-containing protein 3 OS=Homo sapiens GN=BEND3 PE=1 SV=1	94.474	NaN	20008000	23752000	1.1611	23890000	25516000	0.82973	114090000	133970000	0.94501	20930000	21249000	0.96341	61410000	51169000	0.91828	96451000	48144000
O15155;H7C1N3;Q96EA0;C9JTT8;Q68DU7	BET1 homolog	BET1;DKFZp781C0425	>sp|O15155|BET1_HUMAN BET1 homolog OS=Homo sapiens GN=BET1 PE=1 SV=1;>tr|H7C1N3|H7C1N3_HUMAN BET1 homolog (Fragment) OS=Homo sapiens GN=BET1 PE=4 SV=1;>tr|Q96EA0|Q96EA0_HUMAN BET1 homolog OS=Homo sapiens GN=BET1 PE=2 SV=1;>tr|C9JTT8|C9JTT8_HUMAN BET1 homol	13.289	0.93141	386660000	231550000	1.0247	38237000	26181000	1.1875	112030000	118840000	0.94361	174490000	117370000	1.3078	463740000	614320000	1.1269	600130000	673120000
Q9NYM9;H7BXT7;B8ZZS0;E9PQJ6;E9PHY4	BET1-like protein	BET1L	>sp|Q9NYM9|BET1L_HUMAN BET1-like protein OS=Homo sapiens GN=BET1L PE=1 SV=1;>tr|H7BXT7|H7BXT7_HUMAN BET1-like protein OS=Homo sapiens GN=BET1L PE=2 SV=1;>tr|B8ZZS0|B8ZZS0_HUMAN BET1-like protein OS=Homo sapiens GN=BET1L PE=2 SV=1;>tr|E9PQJ6|E9PQJ6_HUMAN BE	12.388	0.89817	158170000	135970000	0.82722	45818000	22792000	1.0717	107170000	117330000	0.85806	110800000	123830000	1.0286	861090000	937610000	0.95968	494920000	452070000
Q96G01;Q96G01-3;A8MVZ6;Q96G01-4;U3KQF7;F8VZX7;Q96G01-2;F8W056	Protein bicaudal D homolog 1	BICD1	>sp|Q96G01|BICD1_HUMAN Protein bicaudal D homolog 1 OS=Homo sapiens GN=BICD1 PE=1 SV=3;>sp|Q96G01-3|BICD1_HUMAN Isoform 3 of Protein bicaudal D homolog 1 OS=Homo sapiens GN=BICD1;>tr|A8MVZ6|A8MVZ6_HUMAN BICD1 protein OS=Homo sapiens GN=BICD1 PE=2 SV=3;>sp|	110.75	0.92879	15090000	14144000	NaN	36735000	23589000	0.98273	247970000	255990000	0.85899	8192900	15916000	0.71218	87575000	59679000	NaN	14077000	0
Q8TD16;Q8TD16-2	Protein bicaudal D homolog 2	BICD2	>sp|Q8TD16|BICD2_HUMAN Protein bicaudal D homolog 2 OS=Homo sapiens GN=BICD2 PE=1 SV=1;>sp|Q8TD16-2|BICD2_HUMAN Isoform 2 of Protein bicaudal D homolog 2 OS=Homo sapiens GN=BICD2	93.532	0.90486	517460000	423610000	1.0076	497600000	485490000	0.88242	1202500000	964470000	1.2037	587680000	571700000	0.97261	563580000	387690000	1.055	631360000	425170000
P55957;P55957-2;P55957-4;P55957-3	BH3-interacting domain death agonist;BH3-interacting domain death agonist p15;BH3-interacting domain death agonist p13;BH3-interacting domain death agonist p11	BID	>sp|P55957|BID_HUMAN BH3-interacting domain death agonist OS=Homo sapiens GN=BID PE=1 SV=1;>sp|P55957-2|BID_HUMAN Isoform 2 of BH3-interacting domain death agonist OS=Homo sapiens GN=BID;>sp|P55957-4|BID_HUMAN Isoform 4 of BH3-interacting domain death agon	21.994	0.97093	706300000	640700000	0.95152	4327700000	3584300000	1.1491	6435800000	6578600000	1.0662	10030000000	9793100000	0.91081	7024400000	5752200000	1.0955	5997900000	5299000000
O00499-10;O00499-2;O00499-9;O00499-7;O00499-8;O00499-4;O00499-6;O00499-11;O00499;O00499-3;O00499-5;Q9UBW5;P49418;S4R418;Q9UBW5-2;F5H0W4;P49418-2;F5H533	Myc box-dependent-interacting protein 1	BIN1	>sp|O00499-10|BIN1_HUMAN Isoform BIN1-13 of Myc box-dependent-interacting protein 1 OS=Homo sapiens GN=BIN1;>sp|O00499-2|BIN1_HUMAN Isoform IIB of Myc box-dependent-interacting protein 1 OS=Homo sapiens GN=BIN1;>sp|O00499-9|BIN1_HUMAN Isoform BIN1-10-13 of	47.49	0.87831	215040000	172350000	0.76716	353760000	292640000	1.361	468180000	473290000	0.97461	709410000	806100000	0.97127	542310000	510200000	0.84184	677160000	611740000
Q9NQY0;Q9NQY0-2;H7BYV6;E5RHU4;E5RJI6	Bridging integrator 3	BIN3	>sp|Q9NQY0|BIN3_HUMAN Bridging integrator 3 OS=Homo sapiens GN=BIN3 PE=1 SV=1;>sp|Q9NQY0-2|BIN3_HUMAN Isoform 2 of Bridging integrator 3 OS=Homo sapiens GN=BIN3;>tr|H7BYV6|H7BYV6_HUMAN Bridging integrator 3 OS=Homo sapiens GN=BIN3 PE=2 SV=1	29.665	1.6713	195470000	296410000	0.95665	241450000	211110000	0.93167	168710000	138650000	0.85408	294740000	318700000	1.0488	481090000	319790000	0.86938	96899000	78650000
Q13490;Q13490-2;E9PMH5;Q13489;E9PIW1;H0YDY3;E9PQZ9;E9PI77;E9PNM6	Baculoviral IAP repeat-containing protein 2;Baculoviral IAP repeat-containing protein 3	BIRC2;BIRC3	>sp|Q13490|BIRC2_HUMAN Baculoviral IAP repeat-containing protein 2 OS=Homo sapiens GN=BIRC2 PE=1 SV=2;>sp|Q13490-2|BIRC2_HUMAN Isoform 2 of Baculoviral IAP repeat-containing protein 2 OS=Homo sapiens GN=BIRC2;>tr|E9PMH5|E9PMH5_HUMAN Baculoviral IAP repeat-	69.899	NaN	24380000	9280200	NaN	0	0	NaN	19374000	17504000	NaN	10949000	12343000	NaN	0	0	NaN	0	0
O15392;O15392-5;O15392-4;O15392-2;H3BLT4;K7EMW2;O15392-7;O15392-6;O15392-3	Baculoviral IAP repeat-containing protein 5	BIRC5	>sp|O15392|BIRC5_HUMAN Baculoviral IAP repeat-containing protein 5 OS=Homo sapiens GN=BIRC5 PE=1 SV=3;>sp|O15392-5|BIRC5_HUMAN Isoform 5 of Baculoviral IAP repeat-containing protein 5 OS=Homo sapiens GN=BIRC5;>sp|O15392-4|BIRC5_HUMAN Isoform 4 of Baculovir	16.389	NaN	0	0	1.275	92080000	118810000	0.55442	131190000	71609000	1.1822	34166000	45431000	NaN	32280000	25949000	NaN	0	0
Q9NR09;H7C3P0;H7C094;REV__Q96C03;REV__Q96C03-3	Baculoviral IAP repeat-containing protein 6	BIRC6	>sp|Q9NR09|BIRC6_HUMAN Baculoviral IAP repeat-containing protein 6 OS=Homo sapiens GN=BIRC6 PE=1 SV=2	530.25	1.0202	3228300000	2657400000	0.78479	2704600000	1986400000	1.0191	3298600000	2857400000	1.0432	6036200000	6903200000	0.90959	6213100000	4732900000	0.92965	5264900000	4239300000
P54132;H0YNU5;H0YLV8	Bloom syndrome protein	BLM	>sp|P54132|BLM_HUMAN Bloom syndrome protein OS=Homo sapiens GN=BLM PE=1 SV=1;>tr|H0YNU5|H0YNU5_HUMAN Bloom syndrome protein OS=Homo sapiens GN=BLM PE=2 SV=1	159	1.3137	368140000	395470000	1.4771	59722000	44045000	1.2897	131370000	226820000	1.4056	272100000	383680000	1.0456	397330000	354200000	0.92596	349330000	335100000
Q13867;E7EMN3;K7ESE8;K7ES02;J3KSD8;J3KS79;K7ENH5	Bleomycin hydrolase	BLMH	>sp|Q13867|BLMH_HUMAN Bleomycin hydrolase OS=Homo sapiens GN=BLMH PE=1 SV=1;>tr|E7EMN3|E7EMN3_HUMAN Bleomycin hydrolase OS=Homo sapiens GN=BLMH PE=2 SV=1;>tr|K7ESE8|K7ESE8_HUMAN Bleomycin hydrolase (Fragment) OS=Homo sapiens GN=BLMH PE=2 SV=1;>tr|K7ES02|K7	52.562	1.136	1972900000	2524000000	1.1354	3073200000	2642300000	0.87787	1745600000	1154500000	0.88324	5812500000	4786700000	0.95297	4156500000	3152600000	0.99897	3026800000	2293100000
P78537;P78537-2;G8JLQ3;F8W036;F8VP73;F8W099;H0YHA4;F8VNQ1;F8W606	Biogenesis of lysosome-related organelles complex 1 subunit 1	BLOC1S1	>sp|P78537|BL1S1_HUMAN Biogenesis of lysosome-related organelles complex 1 subunit 1 OS=Homo sapiens GN=BLOC1S1 PE=1 SV=2;>sp|P78537-2|BL1S1_HUMAN Isoform 2 of Biogenesis of lysosome-related organelles complex 1 subunit 1 OS=Homo sapiens GN=BLOC1S1;>tr|G8J	17.262	0.90469	153650000	111390000	NaN	32846000	4988400	1.4724	88703000	118910000	1.0573	245370000	257530000	1.151	115250000	155140000	1.0888	166860000	196510000
Q6QNY1;Q6QNY1-2;J3QRU7	Biogenesis of lysosome-related organelles complex 1 subunit 2	BLOC1S2	>sp|Q6QNY1|BL1S2_HUMAN Biogenesis of lysosome-related organelles complex 1 subunit 2 OS=Homo sapiens GN=BLOC1S2 PE=1 SV=1;>sp|Q6QNY1-2|BL1S2_HUMAN Isoform 2 of Biogenesis of lysosome-related organelles complex 1 subunit 2 OS=Homo sapiens GN=BLOC1S2;>tr|J3Q	15.961	0.86311	187150000	161900000	0.90203	184390000	135620000	1.3026	411120000	553340000	1.1341	262930000	497420000	1.3088	450930000	402590000	NaN	202240000	181020000
Q6QNY0;K7EN58	Biogenesis of lysosome-related organelles complex 1 subunit 3	BLOC1S3	>sp|Q6QNY0|BL1S3_HUMAN Biogenesis of lysosome-related organelles complex 1 subunit 3 OS=Homo sapiens GN=BLOC1S3 PE=1 SV=1	21.255	0.75106	88959000	53738000	NaN	10927000	6913900	1.5287	423590000	489870000	1.0061	315600000	306490000	1.2748	428790000	299460000	1.3039	188970000	191790000
Q9NUP1	Biogenesis of lysosome-related organelles complex 1 subunit 4	BLOC1S4	>sp|Q9NUP1|BL1S4_HUMAN Biogenesis of lysosome-related organelles complex 1 subunit 4 OS=Homo sapiens GN=BLOC1S4 PE=1 SV=1	23.351	1.0528	91497000	45955000	NaN	46409000	0	1.1461	165700000	151550000	1.2186	139700000	169800000	1.287	162600000	124270000	1.2518	130320000	133590000
Q8TDH9;Q8TDH9-2;G5E931;H3BN57;Q8TDH9-3	Biogenesis of lysosome-related organelles complex 1 subunit 5	BLOC1S5;BLOC1S5-TXNDC5	>sp|Q8TDH9|BL1S5_HUMAN Biogenesis of lysosome-related organelles complex 1 subunit 5 OS=Homo sapiens GN=BLOC1S5 PE=1 SV=1;>sp|Q8TDH9-2|BL1S5_HUMAN Isoform 2 of Biogenesis of lysosome-related organelles complex 1 subunit 5 OS=Homo sapiens GN=BLOC1S5;>tr|G5E	21.609	1.1269	159820000	129360000	NaN	2651200	2351600	1.432	30914000	37537000	NaN	10848000	41449000	NaN	1017100	1192600	1.048	82690000	77440000
H3BNE3		BLOC1S6	>tr|H3BNE3|H3BNE3_HUMAN Biogenesis of lysosome-related organelles complex 1 subunit 6 (Fragment) OS=Homo sapiens GN=BLOC1S6 PE=2 SV=1	13.596	NaN	0	0	NaN	0	0	NaN	0	0	NaN	0	0	NaN	0	0	NaN	0	0
Q9UL45;H3BST1;H3BPR6;Q9UL45-2;H3BU57;H3BN13	Biogenesis of lysosome-related organelles complex 1 subunit 6	BLOC1S6	>sp|Q9UL45|BL1S6_HUMAN Biogenesis of lysosome-related organelles complex 1 subunit 6 OS=Homo sapiens GN=BLOC1S6 PE=1 SV=1;>tr|H3BST1|H3BST1_HUMAN Biogenesis of lysosome-related organelles complex 1 subunit 6 OS=Homo sapiens GN=BLOC1S6 PE=2 SV=1;>tr|H3BPR6|	19.743	NaN	0	0	0.8453	91629000	115020000	1.2286	28880000	37479000	1.1312	236060000	187050000	1.1903	333030000	273740000	1.1759	431810000	500630000
C9J1E1		BLVRA	>tr|C9J1E1|C9J1E1_HUMAN Biliverdin reductase A (Fragment) OS=Homo sapiens GN=BLVRA PE=2 SV=1	11.293	NaN	0	0	NaN	0	0	NaN	0	0	NaN	0	0	NaN	0	0	NaN	0	0
P53004	Biliverdin reductase A	BLVRA	>sp|P53004|BIEA_HUMAN Biliverdin reductase A OS=Homo sapiens GN=BLVRA PE=1 SV=2	33.428	1.0281	3302500000	3155600000	0.96235	2465300000	1974000000	0.77881	1923200000	1624400000	0.87862	4131200000	3970800000	0.89619	4334300000	3096800000	0.75447	2968200000	2536900000
P30043;M0R192;M0QZL1	Flavin reductase (NADPH)	BLVRB	>sp|P30043|BLVRB_HUMAN Flavin reductase (NADPH) OS=Homo sapiens GN=BLVRB PE=1 SV=3;>tr|M0R192|M0R192_HUMAN Flavin reductase (NADPH) OS=Homo sapiens GN=BLVRB PE=2 SV=1	22.119	0.67758	4484100000	2625100000	1.0348	3160700000	2692000000	1.3267	13977000000	15887000000	0.97943	14353000000	13326000000	1.0547	21410000000	18446000000	1.1149	19372000000	19028000000
Q9H2G9;Q9H2G9-2;Q5T532;Q5T534	Golgin-45	BLZF1	>sp|Q9H2G9|GO45_HUMAN Golgin-45 OS=Homo sapiens GN=BLZF1 PE=1 SV=2;>sp|Q9H2G9-2|GO45_HUMAN Isoform 2 of Golgin-45 OS=Homo sapiens GN=BLZF1;>tr|Q5T532|Q5T532_HUMAN Golgin-45 (Fragment) OS=Homo sapiens GN=BLZF1 PE=2 SV=1;>tr|Q5T534|Q5T534_HUMAN Golgin-45 (Fr	44.91	NaN	0	0	NaN	0	0	NaN	0	0	NaN	1366200	2837800	NaN	171870000	150010000	NaN	0	0
R4GMX3;R4GMW6;P35226;R4GN54;Q5T8Z4;H0Y6Z9;Q5T8Z6;P35227;Q5T8Z5;J3QS42;J3KT13;R4GN06;Q5T8Z1;Q5T8Z2		BMI1	>tr|R4GMX3|R4GMX3_HUMAN Protein COMMD3-BMI1 OS=Homo sapiens GN=COMMD3-BMI1 PE=4 SV=1;>tr|R4GMW6|R4GMW6_HUMAN Protein COMMD3-BMI1 (Fragment) OS=Homo sapiens GN=COMMD3-BMI1 PE=4 SV=1	53.293	1.0681	241810000	417970000	0.93592	932480000	806700000	0.75063	877310000	592760000	1.0243	843610000	1211000000	0.95553	1342100000	816030000	0.85385	972820000	636430000
Q9NSY1;Q9NSY1-2;Q9NSY1-3;H0Y9P1;K4DI97	BMP-2-inducible protein kinase	BMP2K	>sp|Q9NSY1|BMP2K_HUMAN BMP-2-inducible protein kinase OS=Homo sapiens GN=BMP2K PE=1 SV=2;>sp|Q9NSY1-2|BMP2K_HUMAN Isoform 2 of BMP-2-inducible protein kinase OS=Homo sapiens GN=BMP2K;>sp|Q9NSY1-3|BMP2K_HUMAN Isoform 3 of BMP-2-inducible protein kinase OS=H	129.17	0.93179	84989000	58121000	NaN	51705000	26228000	0.97994	98569000	43680000	1.1832	15510000	21818000	0.94556	82388000	47760000	0.65573	149300000	104470000
Q14692	Ribosome biogenesis protein BMS1 homolog	BMS1	>sp|Q14692|BMS1_HUMAN Ribosome biogenesis protein BMS1 homolog OS=Homo sapiens GN=BMS1 PE=1 SV=1	145.81	0.96434	265110000	231570000	1.132	2643800000	2589700000	0.78783	5296600000	3280700000	1.1583	2305200000	2774900000	0.91222	5751700000	4483600000	1.0998	4314100000	4252900000
Q12981;Q12981-2;Q12981-1;Q12981-3	Vesicle transport protein SEC20	BNIP1	>sp|Q12981|SEC20_HUMAN Vesicle transport protein SEC20 OS=Homo sapiens GN=BNIP1 PE=1 SV=3;>sp|Q12981-2|SEC20_HUMAN Isoform 2 of Vesicle transport protein SEC20 OS=Homo sapiens GN=BNIP1;>sp|Q12981-1|SEC20_HUMAN Isoform 3 of Vesicle transport protein SEC20 O	26.132	1.2333	329570000	359530000	1.093	408030000	299670000	0.96197	592610000	494760000	0.94937	775420000	658420000	0.90494	1010000000	714200000	0.98333	970620000	788490000
Q12982;J3KN59;H7C096;Q12982-2	BCL2/adenovirus E1B 19 kDa protein-interacting protein 2	BNIP2	>sp|Q12982|BNIP2_HUMAN BCL2/adenovirus E1B 19 kDa protein-interacting protein 2 OS=Homo sapiens GN=BNIP2 PE=1 SV=1;>tr|J3KN59|J3KN59_HUMAN BCL2/adenovirus E1B 19 kDa protein-interacting protein 2 OS=Homo sapiens GN=BNIP2 PE=2 SV=1;>tr|H7C096|H7C096_HUMAN B	36.017	0.87377	240570000	161060000	0.97706	450400000	390770000	0.86289	389040000	155630000	0.92738	648620000	549350000	0.70937	246170000	94458000	0.79191	333490000	220350000
O60238;B0AZS9;H0YBC7	BCL2/adenovirus E1B 19 kDa protein-interacting protein 3-like	BNIP3L	>sp|O60238|BNI3L_HUMAN BCL2/adenovirus E1B 19 kDa protein-interacting protein 3-like OS=Homo sapiens GN=BNIP3L PE=1 SV=1;>tr|B0AZS9|B0AZS9_HUMAN BCL2/adenovirus E1B 19 kDa protein-interacting protein 3-like OS=Homo sapiens GN=BNIP3L PE=2 SV=1;>tr|H0YBC7|H0	23.93	NaN	0	0	NaN	0	0	0.9458	12854000	16019000	NaN	1801600	1966400	1.3386	40768000	59753000	0.94884	35390000	56217000
Q96IK1;Q96IK1-2;Q8IYS8;C9J8U9;C9JNZ5	Biorientation of chromosomes in cell division protein 1	BOD1	>sp|Q96IK1|BOD1_HUMAN Biorientation of chromosomes in cell division protein 1 OS=Homo sapiens GN=BOD1 PE=1 SV=2	19.196	NaN	23214000	9071500	0.69155	56601000	45539000	0.824	39088000	30610000	1.1776	111030000	128850000	1.4594	54329000	59558000	1.2984	58575000	68859000
Q8NFC6;H0Y9Y2;F8WDD0	Biorientation of chromosomes in cell division protein 1-like 1	BOD1L1	>sp|Q8NFC6|BD1L1_HUMAN Biorientation of chromosomes in cell division protein 1-like 1 OS=Homo sapiens GN=BOD1L1 PE=1 SV=2	330.46	1.3329	388240000	478080000	0.65185	48760000	18681000	0.90721	637050000	476630000	0.94218	629100000	537460000	0.69603	352940000	165580000	0.86528	544290000	299750000
Q9Y3E2	BolA-like protein 1	BOLA1	>sp|Q9Y3E2|BOLA1_HUMAN BolA-like protein 1 OS=Homo sapiens GN=BOLA1 PE=1 SV=1	14.289	1.0646	52344000	51512000	0.77153	172850000	133070000	0.92614	236260000	160910000	0.8723	475210000	424900000	0.77956	319300000	308640000	0.75225	338030000	219300000
Q9H3K6;Q9H3K6-2;H3BV85;H3BTW0	BolA-like protein 2	BOLA2	>sp|Q9H3K6|BOLA2_HUMAN BolA-like protein 2 OS=Homo sapiens GN=BOLA2 PE=1 SV=1;>sp|Q9H3K6-2|BOLA2_HUMAN Isoform 2 of BolA-like protein 2 OS=Homo sapiens GN=BOLA2	10.116	0.77817	2553600000	1858400000	0.9021	1220400000	1003500000	1.1921	2628100000	3197300000	0.90104	5811100000	5366100000	1.0234	5523600000	5570900000	1.2031	2764000000	5080700000
Q53S33	BolA-like protein 3	BOLA3	>sp|Q53S33|BOLA3_HUMAN BolA-like protein 3 OS=Homo sapiens GN=BOLA3 PE=1 SV=1	12.114	NaN	6014300	0	NaN	0	0	1.556	84621000	115750000	1.0315	91861000	87847000	1.0879	158000000	145990000	1.0074	94138000	94534000
Q14137;Q96Q25;E9PIF8;E9PRN9	Ribosome biogenesis protein BOP1	BOP1;KM-PA-2	>sp|Q14137|BOP1_HUMAN Ribosome biogenesis protein BOP1 OS=Homo sapiens GN=BOP1 PE=1 SV=2;>tr|Q96Q25|Q96Q25_HUMAN Ribosome biogenesis protein BOP1 OS=Homo sapiens GN=KM-PA-2 PE=2 SV=1;>tr|E9PIF8|E9PIF8_HUMAN Ribosome biogenesis protein BOP1 (Fragment) OS=Ho	83.629	1.0125	1215600000	1072700000	1.1258	3714100000	4142300000	0.92081	5138800000	3834800000	0.86926	3547700000	3260700000	0.96128	7514100000	6888900000	1.0959	4586800000	5920800000
P07738;C9JH23	Bisphosphoglycerate mutase	BPGM	>sp|P07738|PMGE_HUMAN Bisphosphoglycerate mutase OS=Homo sapiens GN=BPGM PE=1 SV=2	30.005	1.0347	138900000	115940000	1.1703	946920	806490	1.1022	18975000	17579000	0.83107	17919000	28693000	NaN	33829000	908780	NaN	0	1310600
Q86WA6;Q86WA6-2;Q49AI2;B4DML3;H7C0M3	Valacyclovir hydrolase	BPHL	>sp|Q86WA6|BPHL_HUMAN Valacyclovir hydrolase OS=Homo sapiens GN=BPHL PE=1 SV=1;>sp|Q86WA6-2|BPHL_HUMAN Isoform 2 of Valacyclovir hydrolase OS=Homo sapiens GN=BPHL	32.542	0.83597	447210000	367460000	0.66379	247050000	73356000	1.4804	369170000	540000000	1.0917	723410000	551910000	2.1173	468030000	929290000	1.8089	394760000	638540000
B4DPS5;F8VRY7		BPNT1	>tr|B4DPS5|B4DPS5_HUMAN 3(2),5-bisphosphate nucleotidase 1 OS=Homo sapiens GN=BPNT1 PE=2 SV=1	27.543	NaN	30826000	41719000	NaN	0	0	NaN	0	0	NaN	0	0	NaN	0	0	NaN	0	0
O95861;B4DUS9;O95861-2;A6NF51;F8VVW8;F8W1J0;F8VZG4	3(2),5-bisphosphate nucleotidase 1	BPNT1	>sp|O95861|BPNT1_HUMAN 3(2),5-bisphosphate nucleotidase 1 OS=Homo sapiens GN=BPNT1 PE=1 SV=1;>tr|B4DUS9|B4DUS9_HUMAN 3(2),5-bisphosphate nucleotidase 1 OS=Homo sapiens GN=BPNT1 PE=2 SV=1;>sp|O95861-2|BPNT1_HUMAN Isoform 2 of 3(2),5-bisphosphate nu	33.392	0.95822	4406400000	3914700000	0.96456	561670000	447200000	1.271	2634400000	3077800000	1.0641	2093000000	2272400000	1.4216	3039000000	3666400000	1.4105	2249900000	3186100000
Q12830;Q12830-4;Q12830-2;E7ETD6;F5GXF5;E9PE19;J3QQK4;J3QQQ8;J3KSK9;F5H176;J3KSY0	Nucleosome-remodeling factor subunit BPTF	BPTF	>sp|Q12830|BPTF_HUMAN Nucleosome-remodeling factor subunit BPTF OS=Homo sapiens GN=BPTF PE=1 SV=3;>sp|Q12830-4|BPTF_HUMAN Isoform 4 of Nucleosome-remodeling factor subunit BPTF OS=Homo sapiens GN=BPTF;>sp|Q12830-2|BPTF_HUMAN Isoform 2 of Nucleosome-remodel	338.26	1.5311	493990000	817870000	0.87202	464280000	193970000	0.79754	1071100000	734840000	1.1088	695460000	653960000	0.87076	1364100000	985380000	0.92461	1028800000	695170000
P15056;H7C560;H7C5K3	Serine/threonine-protein kinase B-raf	BRAF	>sp|P15056|BRAF_HUMAN Serine/threonine-protein kinase B-raf OS=Homo sapiens GN=BRAF PE=1 SV=4;>tr|H7C560|H7C560_HUMAN Serine/threonine-protein kinase B-raf (Fragment) OS=Homo sapiens GN=BRAF PE=4 SV=1	84.436	NaN	0	0	NaN	0	0	1.0976	158550000	174260000	1.0376	237210000	394230000	1.2862	525900000	513480000	1.4384	257410000	367560000
Q7Z569;J3KNN7;B4DRM1	BRCA1-associated protein	BRAP	>sp|Q7Z569|BRAP_HUMAN BRCA1-associated protein OS=Homo sapiens GN=BRAP PE=1 SV=2;>tr|J3KNN7|J3KNN7_HUMAN BRCA1-associated protein OS=Homo sapiens GN=BRAP PE=2 SV=1;>tr|B4DRM1|B4DRM1_HUMAN BRCA1-associated protein OS=Homo sapiens GN=BRAP PE=2 SV=1	67.304	NaN	139240000	14379000	NaN	0	40045000	0.97719	329620000	144810000	0.95968	259810000	267440000	0.8447	245040000	189710000	1.1782	202590000	246130000
Q6PJG6;Q6PJG6-3;Q6PJG6-2;F8WDN5	BRCA1-associated ATM activator 1	BRAT1	>sp|Q6PJG6|BRAT1_HUMAN BRCA1-associated ATM activator 1 OS=Homo sapiens GN=BRAT1 PE=1 SV=2	88.118	0.72182	795380000	461330000	1.0841	1178200000	971270000	0.90811	1138500000	959450000	1.0193	1689700000	1848300000	0.94537	1444300000	1026200000	0.85511	1370800000	947680000
F8W8H7;P38398;E7EMP0;E9PFZ0;P38398-4;E9PFC7;E9PH68;E7EWN5;E7EP70;P38398-6;E7ENB7;E7EQW4;H0Y850;Q3B891;B7ZA85;E7EUM2;G3XAC3;P38398-5;P38398-3	Breast cancer type 1 susceptibility protein	BRCA1	>tr|F8W8H7|F8W8H7_HUMAN Breast cancer type 1 susceptibility protein OS=Homo sapiens GN=BRCA1 PE=2 SV=1;>sp|P38398|BRCA1_HUMAN Breast cancer type 1 susceptibility protein OS=Homo sapiens GN=BRCA1 PE=1 SV=2;>tr|E7EMP0|E7EMP0_HUMAN Breast cancer type 1 suscep	178.31	NaN	0	0	0.95308	69084000	56274000	1.0364	10961000	9702000	NaN	0	0	0.8749	62041000	44541000	NaN	0	0
P46736-2;P46736-3;P46736;H9KVA9;P46736-5;P46736-4	Lys-63-specific deubiquitinase BRCC36	BRCC3	>sp|P46736-2|BRCC3_HUMAN Isoform 1 of Lys-63-specific deubiquitinase BRCC36 OS=Homo sapiens GN=BRCC3;>sp|P46736-3|BRCC3_HUMAN Isoform 3 of Lys-63-specific deubiquitinase BRCC36 OS=Homo sapiens GN=BRCC3;>sp|P46736|BRCC3_HUMAN Lys-63-specific deubiquitinase	33.149	1.0119	655090000	517720000	0.81768	655590000	406300000	0.76764	1203600000	796600000	0.83504	975190000	961560000	0.97716	2492800000	2200700000	1.0657	1741000000	1703600000
O95696;J3KNX6;O95696-2;J3KQ61;F5H6M9;B4E3L9	Bromodomain-containing protein 1	BRD1	>sp|O95696|BRD1_HUMAN Bromodomain-containing protein 1 OS=Homo sapiens GN=BRD1 PE=1 SV=1;>tr|J3KNX6|J3KNX6_HUMAN Bromodomain-containing protein 1 OS=Homo sapiens GN=BRD1 PE=2 SV=1;>sp|O95696-2|BRD1_HUMAN Isoform 2 of Bromodomain-containing protein 1 OS=Hom	119.52	NaN	5423500	7606700	0.97275	262080000	225750000	0.86263	241190000	168210000	0.94644	38035000	39530000	1.0027	473580000	353620000	1.0889	149390000	222620000
P25440;H0Y6K2;P25440-2;U3KQA6;E9PIQ3;H0Y799;E9PKQ9;H0YDJ7;U3KPW0	Bromodomain-containing protein 2	BRD2	>sp|P25440|BRD2_HUMAN Bromodomain-containing protein 2 OS=Homo sapiens GN=BRD2 PE=1 SV=2;>tr|H0Y6K2|H0Y6K2_HUMAN Bromodomain-containing protein 2 (Fragment) OS=Homo sapiens GN=BRD2 PE=4 SV=1;>sp|P25440-2|BRD2_HUMAN Isoform 2 of Bromodomain-containing prote	88.06	1.0084	157170000	164140000	0.62336	706300000	392070000	0.68809	1406100000	728350000	0.92577	461810000	427770000	0.96935	1408700000	1020600000	0.94847	1596700000	1341800000
O60885;O60885-2;O60885-3;M0QZD9;M0R0H4;M0QYW0	Bromodomain-containing protein 4	BRD4	>sp|O60885|BRD4_HUMAN Bromodomain-containing protein 4 OS=Homo sapiens GN=BRD4 PE=1 SV=2;>sp|O60885-2|BRD4_HUMAN Isoform C of Bromodomain-containing protein 4 OS=Homo sapiens GN=BRD4;>sp|O60885-3|BRD4_HUMAN Isoform B of Bromodomain-containing protein 4 OS=	152.22	0.97371	27702000	22710000	0.7637	105440000	77212000	0.75645	304380000	160340000	0.93519	58960000	64863000	1.1942	545430000	673150000	1.0321	472030000	460910000
Q9NPI1;Q9NPI1-2	Bromodomain-containing protein 7	BRD7	>sp|Q9NPI1|BRD7_HUMAN Bromodomain-containing protein 7 OS=Homo sapiens GN=BRD7 PE=1 SV=1;>sp|Q9NPI1-2|BRD7_HUMAN Isoform 2 of Bromodomain-containing protein 7 OS=Homo sapiens GN=BRD7	74.138	NaN	0	0	NaN	0	0	NaN	52611000	25569000	0.87526	40114000	41839000	NaN	39532000	0	NaN	30711000	20310000
Q9H0E9-2;Q9H0E9;H7C128;H7C179;Q9H0E9-4;B5MCW3;H7C127;F8W820;Q9H0E9-3;F8WBH2;C9JV05;H0YAH7;F8WDX5;D6RID0;F8WCS7;H7C2P4	Bromodomain-containing protein 8	BRD8	>sp|Q9H0E9-2|BRD8_HUMAN Isoform 2 of Bromodomain-containing protein 8 OS=Homo sapiens GN=BRD8;>sp|Q9H0E9|BRD8_HUMAN Bromodomain-containing protein 8 OS=Homo sapiens GN=BRD8 PE=1 SV=2;>tr|H7C128|H7C128_HUMAN Bromodomain-containing protein 8 (Fragment) OS=Ho	102.84	NaN	6164500	10344000	0.84026	63903000	49512000	NaN	51778000	53644000	0.73038	65705000	36319000	0.95863	78489000	76293000	1.1414	84705000	83102000
Q9H8M2;Q9H8M2-6;Q9H8M2-3;Q9H8M2-1;H0YBR9;H0YAW8;H0YBF1;Q9H8M2-2;B4DXI2;C9JBY0;Q9H8M2-4	Bromodomain-containing protein 9	BRD9	>sp|Q9H8M2|BRD9_HUMAN Bromodomain-containing protein 9 OS=Homo sapiens GN=BRD9 PE=1 SV=2;>sp|Q9H8M2-6|BRD9_HUMAN Isoform 6 of Bromodomain-containing protein 9 OS=Homo sapiens GN=BRD9;>sp|Q9H8M2-3|BRD9_HUMAN Isoform 3 of Bromodomain-containing protein 9 OS=	66.999	NaN	0	0	NaN	0	0	NaN	0	0	NaN	20789000	14468000	0.96455	33643000	42636000	NaN	0	32472000
Q9NXR7;Q9NXR7-4;Q9NXR7-3;Q9NXR7-1;F8W733;C9J2G0	BRCA1-A complex subunit BRE	BRE	>sp|Q9NXR7|BRE_HUMAN BRCA1-A complex subunit BRE OS=Homo sapiens GN=BRE PE=1 SV=2;>sp|Q9NXR7-4|BRE_HUMAN Isoform 4 of BRCA1-A complex subunit BRE OS=Homo sapiens GN=BRE;>sp|Q9NXR7-3|BRE_HUMAN Isoform 3 of BRCA1-A complex subunit BRE OS=Homo sapiens GN=BRE;	43.551	NaN	0	56040000	0.75742	523820000	253780000	0.86089	242100000	172460000	0.93652	519270000	457490000	1.1403	513410000	419140000	1.1107	385230000	355800000
Q92994;H0YIV6;Q92994-6;Q92994-4	Transcription factor IIIB 90 kDa subunit	BRF1	>sp|Q92994|TF3B_HUMAN Transcription factor IIIB 90 kDa subunit OS=Homo sapiens GN=BRF1 PE=1 SV=1;>tr|H0YIV6|H0YIV6_HUMAN Transcription factor IIIB 90 kDa subunit (Fragment) OS=Homo sapiens GN=BRF1 PE=4 SV=1	73.839	NaN	0	0	NaN	0	0	0.71998	106450000	47423000	0.99802	60617000	84201000	NaN	0	10277000	NaN	25681000	68530000
Q8WY22	BRI3-binding protein	BRI3BP	>sp|Q8WY22|BRI3B_HUMAN BRI3-binding protein OS=Homo sapiens GN=BRI3BP PE=1 SV=1	27.835	1.0465	957490000	813320000	0.77225	584960000	292090000	0.87317	533250000	425870000	1.0028	673400000	674000000	0.85343	1139700000	544840000	0.89296	696410000	640770000
Q9BX63;Q9BX63-2;J3QSE8;J3QKX0	Fanconi anemia group J protein	BRIP1	>sp|Q9BX63|FANCJ_HUMAN Fanconi anemia group J protein OS=Homo sapiens GN=BRIP1 PE=1 SV=1;>sp|Q9BX63-2|FANCJ_HUMAN Isoform 2 of Fanconi anemia group J protein OS=Homo sapiens GN=BRIP1;>tr|J3QSE8|J3QSE8_HUMAN Fanconi anemia group J protein OS=Homo sapiens GN	140.88	0.6953	29099000	21754000	0.72235	62069000	31506000	0.47776	69252000	29274000	NaN	12553000	25653000	NaN	0	0	0.76617	50331000	22840000
Q8TDN6	Ribosome biogenesis protein BRX1 homolog	BRIX1	>sp|Q8TDN6|BRX1_HUMAN Ribosome biogenesis protein BRX1 homolog OS=Homo sapiens GN=BRIX1 PE=1 SV=2	41.401	1.5189	723400000	910660000	1.0284	9028400000	8598600000	0.95776	10814000000	7947600000	0.95197	6239500000	4610500000	0.99124	11245000000	9184600000	1.1084	9465900000	8790500000
Q8WUW1;F5H577;Q8WUW1-2	Protein BRICK1	BRK1	>sp|Q8WUW1|BRK1_HUMAN Protein BRICK1 OS=Homo sapiens GN=BRK1 PE=1 SV=1;>tr|F5H577|F5H577_HUMAN Protein BRICK1 OS=Homo sapiens GN=BRK1 PE=2 SV=1;>sp|Q8WUW1-2|BRK1_HUMAN Isoform 2 of Protein BRICK1 OS=Homo sapiens GN=BRK1	8.7448	0.71825	67180000	65970000	1.0008	131740000	87241000	0.92812	68704000	54255000	0.93007	213300000	206420000	0.66238	301530000	201340000	0.79235	65136000	61378000
Q9HCU9;E9PPD1;E9PJF5;H0YCF7;G5E9I4	Breast cancer metastasis-suppressor 1	BRMS1	>sp|Q9HCU9|BRMS1_HUMAN Breast cancer metastasis-suppressor 1 OS=Homo sapiens GN=BRMS1 PE=1 SV=1;>tr|E9PPD1|E9PPD1_HUMAN Breast cancer metastasis-suppressor 1 OS=Homo sapiens GN=BRMS1 PE=2 SV=1;>tr|E9PJF5|E9PJF5_HUMAN Breast cancer metastasis-suppressor 1 (	28.46	NaN	19803000	15746000	NaN	0	0	NaN	0	0	0.68046	58071000	41791000	NaN	0	0	NaN	0	0
Q5PSV4;H0YHD0;B2RD65	Breast cancer metastasis-suppressor 1-like protein	BRMS1L	>sp|Q5PSV4|BRM1L_HUMAN Breast cancer metastasis-suppressor 1-like protein OS=Homo sapiens GN=BRMS1L PE=1 SV=2;>tr|H0YHD0|H0YHD0_HUMAN Breast cancer metastasis-suppressor 1-like protein (Fragment) OS=Homo sapiens GN=BRMS1L PE=4 SV=1;>tr|B2RD65|B2RD65_HUMAN	37.629	NaN	0	0	NaN	0	0	NaN	0	0	NaN	7488800	3810500	NaN	0	0	NaN	0	0
Q5VW32;F5GXQ0;B7Z9G5;Q5VW33	BRO1 domain-containing protein BROX	BROX;C1orf58	>sp|Q5VW32|BROX_HUMAN BRO1 domain-containing protein BROX OS=Homo sapiens GN=BROX PE=1 SV=1;>tr|F5GXQ0|F5GXQ0_HUMAN BRO1 domain-containing protein BROX OS=Homo sapiens GN=BROX PE=2 SV=1;>tr|B7Z9G5|B7Z9G5_HUMAN BRO1 domain-containing protein BROX OS=Homo sa	46.476	0.82363	981020000	728820000	0.87548	408350000	398680000	0.88298	1462600000	1137000000	1.09	1580600000	2253500000	1.228	2929500000	3173700000	1.1106	3102900000	3325800000
P55201;P55201-4;P55201-3	Peregrin	BRPF1	>sp|P55201|BRPF1_HUMAN Peregrin OS=Homo sapiens GN=BRPF1 PE=1 SV=2;>sp|P55201-4|BRPF1_HUMAN Isoform 4 of Peregrin OS=Homo sapiens GN=BRPF1;>sp|P55201-3|BRPF1_HUMAN Isoform 3 of Peregrin OS=Homo sapiens GN=BRPF1	137.5	NaN	0	0	NaN	13573000	10880000	1.1035	119330000	111580000	1.4196	19729000	16073000	1.1817	163520000	175020000	1.231	44445000	43559000
Q8TDC3;Q8TDC3-2;J3KNK0;K7EM68;Q8TDC3-3	Serine/threonine-protein kinase BRSK1	BRSK1	>sp|Q8TDC3|BRSK1_HUMAN Serine/threonine-protein kinase BRSK1 OS=Homo sapiens GN=BRSK1 PE=1 SV=2;>sp|Q8TDC3-2|BRSK1_HUMAN Isoform 2 of Serine/threonine-protein kinase BRSK1 OS=Homo sapiens GN=BRSK1;>tr|J3KNK0|J3KNK0_HUMAN Serine/threonine-protein kinase BRS	85.086	NaN	34886000	141270000	NaN	0	0	1.2539	50185000	67110000	1.0973	165170000	169590000	1.0936	46104000	26162000	0.9774	59014000	42209000
Q8IWQ3;Q8IWQ3-4;B4DM60;E9PLM7;Q8IWQ3-3;Q8IWQ3-2;Q8IWQ3-5;H0YES6	Serine/threonine-protein kinase BRSK2	BRSK2	>sp|Q8IWQ3|BRSK2_HUMAN Serine/threonine-protein kinase BRSK2 OS=Homo sapiens GN=BRSK2 PE=1 SV=3;>sp|Q8IWQ3-4|BRSK2_HUMAN Isoform 4 of Serine/threonine-protein kinase BRSK2 OS=Homo sapiens GN=BRSK2;>tr|B4DM60|B4DM60_HUMAN Serine/threonine-protein kinase BRS	81.632	NaN	0	0	NaN	0	0	NaN	0	0	NaN	10532000	21898000	NaN	0	0	NaN	50936000	0
Q9NSI6-2;Q9NSI6;Q9NSI6-3;H7BZR9;H0Y463;H0Y5I9	Bromodomain and WD repeat-containing protein 1	BRWD1	>sp|Q9NSI6-2|BRWD1_HUMAN Isoform B of Bromodomain and WD repeat-containing protein 1 OS=Homo sapiens GN=BRWD1;>sp|Q9NSI6|BRWD1_HUMAN Bromodomain and WD repeat-containing protein 1 OS=Homo sapiens GN=BRWD1 PE=1 SV=4;>sp|Q9NSI6-3|BRWD1_HUMAN Isoform C of Bro	257.24	NaN	0	0	NaN	0	0	0.74157	16546000	6323200	NaN	0	0	0.75112	125320000	93025000	0.58382	55464000	37352000
Q9NW68;C9JB13;Q9NW68-2;Q9NW68-7;Q9NW68-3;E9PS77;Q9NW68-9;Q9NW68-8;E9PQA7;Q9NW68-4;Q9NW68-5;B4DM89;F8W6C6;E9PNA9	BSD domain-containing protein 1	BSDC1	>sp|Q9NW68|BSDC1_HUMAN BSD domain-containing protein 1 OS=Homo sapiens GN=BSDC1 PE=1 SV=1;>tr|C9JB13|C9JB13_HUMAN BSD domain-containing protein 1 OS=Homo sapiens GN=BSDC1 PE=2 SV=1;>sp|Q9NW68-2|BSDC1_HUMAN Isoform 2 of BSD domain-containing protein 1 OS=Ho	47.163	NaN	17061000	14639000	NaN	3192500	3866700	0.96277	40897000	24317000	1.1483	104240000	87246000	1.3847	122150000	131160000	1.0926	36627000	57336000
P35613-3;R4GMX5;R4GN83	Basigin	BSG	>sp|P35613-3|BASI_HUMAN Isoform 3 of Basigin OS=Homo sapiens GN=BSG;>tr|R4GMX5|R4GMX5_HUMAN Basigin (Fragment) OS=Homo sapiens GN=BSG PE=4 SV=1	19.438	NaN	0	0	NaN	0	0	NaN	23965000	0	0.89787	48161000	33714000	0.98049	245060000	203470000	NaN	12252000	12581000
P35613;P35613-2;I3L192;P35613-4	Basigin	BSG	>sp|P35613|BASI_HUMAN Basigin OS=Homo sapiens GN=BSG PE=1 SV=2;>sp|P35613-2|BASI_HUMAN Isoform 2 of Basigin OS=Homo sapiens GN=BSG;>tr|I3L192|I3L192_HUMAN Basigin (Fragment) OS=Homo sapiens GN=BSG PE=2 SV=1;>sp|P35613-4|BASI_HUMAN Isoform 4 of Basigin OS=H	42.2	0.90508	10463000000	9889100000	1.1427	5037600000	5030700000	1.0633	11965000000	11061000000	1.056	14363000000	14256000000	1.1024	28154000000	25730000000	1.1184	24310000000	24747000000
Q5W0U4;Q5W0U4-2	B box and SPRY domain-containing protein	BSPRY	>sp|Q5W0U4|BSPRY_HUMAN B box and SPRY domain-containing protein OS=Homo sapiens GN=BSPRY PE=2 SV=1;>sp|Q5W0U4-2|BSPRY_HUMAN Isoform 2 of B box and SPRY domain-containing protein OS=Homo sapiens GN=BSPRY	44.381	NaN	15338000	10775000	1.5319	187840000	304040000	0.76975	99041000	67474000	0.73043	39272000	31887000	0.55951	151530000	57587000	0.51161	131320000	92115000
Q10589;Q10589-2	Bone marrow stromal antigen 2	BST2	>sp|Q10589|BST2_HUMAN Bone marrow stromal antigen 2 OS=Homo sapiens GN=BST2 PE=1 SV=1;>sp|Q10589-2|BST2_HUMAN Isoform 2 of Bone marrow stromal antigen 2 OS=Homo sapiens GN=BST2	19.769	NaN	0	0	NaN	0	0	NaN	3846800	0	NaN	0	0	NaN	0	0	NaN	0	0
O14981;B4E0W6	TATA-binding protein-associated factor 172	BTAF1	>sp|O14981|BTAF1_HUMAN TATA-binding protein-associated factor 172 OS=Homo sapiens GN=BTAF1 PE=1 SV=2	206.89	0.93885	1933500000	1791100000	0.94056	2372200000	2058600000	1.1029	3410700000	3200500000	0.99838	3740300000	3690100000	1.0955	5584500000	4703000000	0.88254	3431700000	2270900000
Q9BX70;K7ENV9;Q9H0C5;K7EMW9;Q9BX70-2;Q9H0C5-2	BTB/POZ domain-containing protein 2	BTBD2	>sp|Q9BX70|BTBD2_HUMAN BTB/POZ domain-containing protein 2 OS=Homo sapiens GN=BTBD2 PE=1 SV=1;>tr|K7ENV9|K7ENV9_HUMAN BTB/POZ domain-containing protein 2 (Fragment) OS=Homo sapiens GN=BTBD2 PE=4 SV=1	55.931	NaN	23508000	10107000	NaN	0	0	NaN	21011000	0	NaN	0	0	NaN	0	0	NaN	0	0
Q96Q07;Q96Q07-3;Q96Q07-2;H7C5Z6;C9J8E4	BTB/POZ domain-containing protein 9	BTBD9	>sp|Q96Q07|BTBD9_HUMAN BTB/POZ domain-containing protein 9 OS=Homo sapiens GN=BTBD9 PE=2 SV=2;>sp|Q96Q07-3|BTBD9_HUMAN Isoform 3 of BTB/POZ domain-containing protein 9 OS=Homo sapiens GN=BTBD9;>sp|Q96Q07-2|BTBD9_HUMAN Isoform 2 of BTB/POZ domain-containing	69.187	NaN	0	0	NaN	0	0	1.1769	38315000	41945000	NaN	28804000	26746000	NaN	0	0	NaN	0	0
P20290-2;D6RDG3	Transcription factor BTF3	BTF3	>sp|P20290-2|BTF3_HUMAN Isoform 2 of Transcription factor BTF3 OS=Homo sapiens GN=BTF3	17.699	1.0718	875570000	839760000	NaN	1262400	729380	0.7236	162880000	96871000	1.0374	146940000	150430000	0.69353	80380000	101630000	0.76256	106340000	70930000
P20290;H0Y9Y1	Transcription factor BTF3	BTF3	>sp|P20290|BTF3_HUMAN Transcription factor BTF3 OS=Homo sapiens GN=BTF3 PE=1 SV=1	22.168	0.90764	6873300000	5799400000	0.82749	18425000000	14609000000	0.70596	14141000000	8164500000	1.0766	19519000000	22164000000	0.77835	10018000000	6303500000	0.77713	12200000000	8174900000
Q96K17;E9PL10;Q96K17-2;Q96K17-3;E9PPC3	Transcription factor BTF3 homolog 4	BTF3L4	>sp|Q96K17|BT3L4_HUMAN Transcription factor BTF3 homolog 4 OS=Homo sapiens GN=BTF3L4 PE=1 SV=1;>tr|E9PL10|E9PL10_HUMAN Transcription factor BTF3 homolog 4 OS=Homo sapiens GN=BTF3L4 PE=2 SV=1;>sp|Q96K17-2|BT3L4_HUMAN Isoform 2 of Transcription factor BTF3 h	17.27	0.80334	1970400000	1429100000	0.85947	2944500000	1462500000	0.94247	2194300000	1673400000	0.85963	2688100000	2677700000	1.211	4578900000	4082400000	1.1139	4767900000	4454100000
Q13410;O00481;C9JZT5;R4GNB9;O00481-4	Butyrophilin subfamily 1 member A1	BTN1A1	>sp|Q13410|BT1A1_HUMAN Butyrophilin subfamily 1 member A1 OS=Homo sapiens GN=BTN1A1 PE=1 SV=3	58.959	NaN	17386000	0	NaN	0	0	NaN	51160000	0	NaN	0	0	NaN	0	0	NaN	0	0
Q9Y297;Q68DS0;Q9Y297-2;Q5T1W7	F-box/WD repeat-containing protein 1A	BTRC;DKFZp781N011	>sp|Q9Y297|FBW1A_HUMAN F-box/WD repeat-containing protein 1A OS=Homo sapiens GN=BTRC PE=1 SV=1;>tr|Q68DS0|Q68DS0_HUMAN F-box/WD repeat-containing protein 1A OS=Homo sapiens GN=DKFZp781N011 PE=2 SV=1;>sp|Q9Y297-2|FBW1A_HUMAN Isoform 2 of F-box/WD repeat-con	68.866	NaN	0	0	NaN	0	0	0.73572	46108000	22306000	NaN	2390400	2499300	NaN	45397000	17626000	NaN	22029000	10777000
O43683;E9PC26;F5GXI5;C9IYH4;C9JRC7;C9JQA4	Mitotic checkpoint serine/threonine-protein kinase BUB1	BUB1	>sp|O43683|BUB1_HUMAN Mitotic checkpoint serine/threonine-protein kinase BUB1 OS=Homo sapiens GN=BUB1 PE=1 SV=1;>tr|E9PC26|E9PC26_HUMAN Mitotic checkpoint serine/threonine-protein kinase BUB1 OS=Homo sapiens GN=BUB1 PE=2 SV=1;>tr|F5GXI5|F5GXI5_HUMAN Mitoti	122.37	NaN	78998000	7308400	0.62568	239600000	82508000	0.52718	318170000	84217000	1.0226	85908000	94427000	NaN	0	0	NaN	60445000	76034000
O60566;O60566-3;O60566-2;H0YMK5;H0YN44;H3BTB9;H3BSN5	Mitotic checkpoint serine/threonine-protein kinase BUB1 beta	BUB1B	>sp|O60566|BUB1B_HUMAN Mitotic checkpoint serine/threonine-protein kinase BUB1 beta OS=Homo sapiens GN=BUB1B PE=1 SV=3;>sp|O60566-3|BUB1B_HUMAN Isoform 3 of Mitotic checkpoint serine/threonine-protein kinase BUB1 beta OS=Homo sapiens GN=BUB1B;>sp|O60566-2|	119.54	1.0024	464490000	397830000	1.3006	711590000	900990000	0.80681	1299200000	1109100000	1.5921	827520000	1521400000	0.53954	229570000	107010000	0.51254	363080000	107320000
O43684;O43684-2;J3QT28;B4DDM6;J3QSX4	Mitotic checkpoint protein BUB3	BUB3	>sp|O43684|BUB3_HUMAN Mitotic checkpoint protein BUB3 OS=Homo sapiens GN=BUB3 PE=1 SV=1;>sp|O43684-2|BUB3_HUMAN Isoform 2 of Mitotic checkpoint protein BUB3 OS=Homo sapiens GN=BUB3;>tr|J3QT28|J3QT28_HUMAN Mitotic checkpoint protein BUB3 (Fragment) OS=Homo	37.154	1.0208	4876200000	5004500000	1.1565	2294800000	2615400000	0.86701	11762000000	9410700000	1.0186	11165000000	11899000000	0.96905	15219000000	12964000000	0.91563	14159000000	12241000000
Q9BRD0;Q9BRD0-2;H7C462	BUD13 homolog	BUD13	>sp|Q9BRD0|BUD13_HUMAN BUD13 homolog OS=Homo sapiens GN=BUD13 PE=1 SV=1;>sp|Q9BRD0-2|BUD13_HUMAN Isoform 2 of BUD13 homolog OS=Homo sapiens GN=BUD13	70.52	NaN	22488000	21821000	NaN	58719000	32630000	NaN	33461000	36339000	0.91171	93508000	70741000	0.77129	87809000	60880000	0.61426	84077000	42393000
P41223;C9JNV2;C9JCD9;F8WCN7	Protein BUD31 homolog	BUD31	>sp|P41223|BUD31_HUMAN Protein BUD31 homolog OS=Homo sapiens GN=BUD31 PE=1 SV=2;>tr|C9JNV2|C9JNV2_HUMAN Protein BUD31 homolog OS=Homo sapiens GN=BUD31 PE=2 SV=1;>tr|C9JCD9|C9JCD9_HUMAN Protein BUD31 homolog OS=Homo sapiens GN=BUD31 PE=2 SV=1	17	1.1976	381850000	399770000	0.99794	1611600000	1706900000	0.81065	802050000	490350000	0.83893	1269100000	1081900000	0.96736	2080300000	1732300000	0.94171	1319100000	1085700000
Q13895;H7BY94;F8WBL2	Bystin	BYSL	>sp|Q13895|BYST_HUMAN Bystin OS=Homo sapiens GN=BYSL PE=1 SV=3	49.601	0.90336	518760000	405800000	1.3688	2013500000	2467900000	0.90023	2764500000	2112700000	1.3024	2009700000	2796000000	1.1307	5263000000	5185600000	1.1446	4453700000	4609600000
Q7L1Q6;Q7L1Q6-4;Q7L1Q6-3;Q7L1Q6-2;C9IZ80;H0Y503;C9JFN4;C9J188;C9JWF5;C9JV57	Basic leucine zipper and W2 domain-containing protein 1	BZW1	>sp|Q7L1Q6|BZW1_HUMAN Basic leucine zipper and W2 domain-containing protein 1 OS=Homo sapiens GN=BZW1 PE=1 SV=1;>sp|Q7L1Q6-4|BZW1_HUMAN Isoform 4 of Basic leucine zipper and W2 domain-containing protein 1 OS=Homo sapiens GN=BZW1;>sp|Q7L1Q6-3|BZW1_HUMAN Iso	48.043	0.93842	8871400000	7714200000	0.8295	14938000000	10523000000	0.83775	12052000000	8094500000	1.0126	22597000000	21648000000	0.84947	18935000000	12103000000	0.85601	17485000000	12483000000
Q9Y6E2;E7ETZ4;Q75MG1;B5MCH7;E7EMS9;B5MCE7;C9JF98;E9PFD4;F8WDX8	Basic leucine zipper and W2 domain-containing protein 2	BZW2	>sp|Q9Y6E2|BZW2_HUMAN Basic leucine zipper and W2 domain-containing protein 2 OS=Homo sapiens GN=BZW2 PE=1 SV=1;>tr|E7ETZ4|E7ETZ4_HUMAN Basic leucine zipper and W2 domain-containing protein 2 (Fragment) OS=Homo sapiens GN=BZW2 PE=2 SV=1;>tr|Q75MG1|Q75MG1_H	48.162	1.243	2047900000	2143200000	1.0655	4869800000	4399500000	1.1581	5212000000	5050500000	1.6635	6289400000	11233000000	1.1729	9638800000	8892500000	1.0653	9905200000	9232800000
Q7Z3E2;F6VCB7;H0Y7V5	Uncharacterized protein C10orf118	C10orf118	>sp|Q7Z3E2|CJ118_HUMAN Uncharacterized protein C10orf118 OS=Homo sapiens GN=C10orf118 PE=1 SV=2	103.69	0.83315	93955000	57490000	NaN	0	0	1.1499	97772000	86295000	1.1978	178590000	176330000	1.0507	348470000	350600000	1.155	172690000	274880000
Q96B45	UPF0693 protein C10orf32	C10orf32	>sp|Q96B45|CJ032_HUMAN UPF0693 protein C10orf32 OS=Homo sapiens GN=C10orf32 PE=1 SV=1	11.564	0.87231	51572000	34636000	0.87591	100440000	55476000	1.1963	56382000	60462000	1.1804	109210000	110570000	1.1023	356750000	393700000	1.1496	133750000	107380000
Q96D05-2;Q96D05;Q5VVH9	Uncharacterized protein C10orf35	C10orf35	>sp|Q96D05-2|CJ035_HUMAN Isoform 2 of Uncharacterized protein C10orf35 OS=Homo sapiens GN=C10orf35;>sp|Q96D05|CJ035_HUMAN Uncharacterized protein C10orf35 OS=Homo sapiens GN=C10orf35 PE=1 SV=1;>tr|Q5VVH9|Q5VVH9_HUMAN Uncharacterized protein C10orf35 (Fragm	17.512	NaN	57778000	41469000	NaN	0	0	0.93904	143170000	226660000	0.75836	314930000	232170000	2.3369	96435000	63460000	0.85172	170520000	141420000
Q9H7M9	Platelet receptor Gi24	C10orf54	>sp|Q9H7M9|GI24_HUMAN Platelet receptor Gi24 OS=Homo sapiens GN=C10orf54 PE=1 SV=3	33.908	1.6931	33410000	40529000	NaN	0	0	0.99106	3246700	2756200	NaN	0	0	NaN	7612000	17625000	NaN	0	0
Q5T2E6;Q5T2E6-2;Q5T2E7;Q5T2E6-3	UPF0668 protein C10orf76	C10orf76	>sp|Q5T2E6|CJ076_HUMAN UPF0668 protein C10orf76 OS=Homo sapiens GN=C10orf76 PE=2 SV=1;>sp|Q5T2E6-2|CJ076_HUMAN Isoform 2 of UPF0668 protein C10orf76 OS=Homo sapiens GN=C10orf76	78.71	0.7819	172150000	166950000	0.95427	75991000	101590000	1.265	358420000	502210000	0.97601	288520000	228530000	0.9109	544270000	414030000	1.1531	279430000	358560000
Q9H8K7	Uncharacterized protein C10orf88	C10orf88	>sp|Q9H8K7|CJ088_HUMAN Uncharacterized protein C10orf88 OS=Homo sapiens GN=C10orf88 PE=1 SV=2	49.248	NaN	28977000	23276000	0.88338	132560000	103300000	NaN	0	0	1.3232	28811000	47344000	NaN	0	0	NaN	0	0
E9PLD3;E9PRG8		C11orf48	>tr|E9PLD3|E9PLD3_HUMAN Uncharacterized protein OS=Homo sapiens PE=4 SV=1;>tr|E9PRG8|E9PRG8_HUMAN Uncharacterized protein C11orf48 OS=Homo sapiens GN=C11orf48 PE=2 SV=1	11.6	1.04	505910000	439650000	1.0515	945370000	796640000	1.1796	2134500000	2296200000	0.98229	1843000000	1637900000	1.3695	942950000	1064900000	1.2211	1008700000	1403300000
Q9H0W9;Q9H0W9-2;Q9H0W9-3;E9PPB5;Q9H0W9-4;E9PQS1;E9PJU8;E9PSC3;E9PLC5;E9PLB3;E9PIP1;E9PR95	Ester hydrolase C11orf54	C11orf54	>sp|Q9H0W9|CK054_HUMAN Ester hydrolase C11orf54 OS=Homo sapiens GN=C11orf54 PE=1 SV=1;>sp|Q9H0W9-2|CK054_HUMAN Isoform 2 of Ester hydrolase C11orf54 OS=Homo sapiens GN=C11orf54;>sp|Q9H0W9-3|CK054_HUMAN Isoform 3 of Ester hydrolase C11orf54 OS=Homo sapiens	35.117	0.64162	1638300000	938480000	0.82408	998600000	711430000	1.576	1547800000	1641700000	1.1886	1635000000	2057200000	2.0186	1970800000	3241400000	1.8801	1465600000	3022100000
Q6ZUT1;Q6ZUT1-2;E9PQL5;E9PSC8;E9PLE3;E9PKA8;Q6ZUT1-3	Uncharacterized protein C11orf57	C11orf57	>sp|Q6ZUT1|CK057_HUMAN Uncharacterized protein C11orf57 OS=Homo sapiens GN=C11orf57 PE=1 SV=2;>sp|Q6ZUT1-2|CK057_HUMAN Isoform 2 of Uncharacterized protein C11orf57 OS=Homo sapiens GN=C11orf57;>tr|E9PQL5|E9PQL5_HUMAN Uncharacterized protein C11orf57 (Fragm	34.109	NaN	0	0	NaN	0	0	NaN	0	0	NaN	45353000	0	NaN	0	0	NaN	0	0
Q9H3H3;Q9H3H3-2;Q9H3H3-3	UPF0696 protein C11orf68	C11orf68	>sp|Q9H3H3|CK068_HUMAN UPF0696 protein C11orf68 OS=Homo sapiens GN=C11orf68 PE=1 SV=2;>sp|Q9H3H3-2|CK068_HUMAN Isoform 2 of UPF0696 protein C11orf68 OS=Homo sapiens GN=C11orf68;>sp|Q9H3H3-3|CK068_HUMAN Isoform 3 of UPF0696 protein C11orf68 OS=Homo sapiens	27.354	0.99895	701750000	733140000	1.1216	914840000	853870000	1.2684	2112800000	2416200000	1.0433	1746800000	1969400000	1.1613	2872600000	2692300000	1.021	1840100000	1604700000
Q53FT3;E9PPG8;E9PJB2	Protein Hikeshi	C11orf73	>sp|Q53FT3|HIKES_HUMAN Protein Hikeshi OS=Homo sapiens GN=C11orf73 PE=1 SV=2	21.627	0.75189	250480000	196570000	NaN	56740000	39716000	0.97621	379100000	345390000	0.9218	535030000	563780000	1.0793	362110000	309850000	1.0359	351090000	331720000
Q6UW78	UPF0723 protein C11orf83	C11orf83	>sp|Q6UW78|CK083_HUMAN UPF0723 protein C11orf83 OS=Homo sapiens GN=C11orf83 PE=1 SV=2	10.081	0.6504	91120000	49146000	NaN	9927000	6324900	NaN	0	5401400	1.1227	83921000	104250000	NaN	18616000	21438000	1.0948	36780000	42734000
Q9BUA3	Uncharacterized protein C11orf84	C11orf84	>sp|Q9BUA3|CK084_HUMAN Uncharacterized protein C11orf84 OS=Homo sapiens GN=C11orf84 PE=1 SV=3	41.036	NaN	0	0	NaN	46186000	30114000	NaN	0	0	0.65877	115800000	78339000	0.95698	69968000	62884000	0.82059	102660000	15261000
Q9HB07;F8VQQ3;F8VR84;H3BPH3	UPF0160 protein MYG1, mitochondrial	C12orf10	>sp|Q9HB07|MYG1_HUMAN UPF0160 protein MYG1, mitochondrial OS=Homo sapiens GN=C12orf10 PE=1 SV=2;>tr|F8VQQ3|F8VQQ3_HUMAN UPF0160 protein MYG1, mitochondrial OS=Homo sapiens GN=C12orf10 PE=2 SV=1;>tr|F8VR84|F8VR84_HUMAN UPF0160 protein MYG1, mitochondrial OS	42.449	0.90573	4567300000	3930800000	1.0103	4226900000	3314200000	1.2235	7816900000	7772000000	0.94588	11730000000	11337000000	1.1272	10806000000	9799200000	1.1002	6640400000	6788400000
Q8WUH6	UPF0444 transmembrane protein C12orf23	C12orf23	>sp|Q8WUH6|CL023_HUMAN UPF0444 transmembrane protein C12orf23 OS=Homo sapiens GN=C12orf23 PE=1 SV=1	11.748	0.96737	78879000	62091000	0.74548	70842000	54964000	0.9241	375380000	303120000	0.89956	664700000	581560000	1.2217	851620000	1054900000	1.1785	314070000	562820000
Q8N999;Q8N999-3	Uncharacterized protein C12orf29	C12orf29	>sp|Q8N999|CL029_HUMAN Uncharacterized protein C12orf29 OS=Homo sapiens GN=C12orf29 PE=1 SV=2;>sp|Q8N999-3|CL029_HUMAN Isoform 3 of Uncharacterized protein C12orf29 OS=Homo sapiens GN=C12orf29	37.49	0.98242	448400000	393560000	0.89126	247220000	145570000	0.8344	935840000	594590000	1.0022	892160000	905050000	0.71519	912700000	594790000	0.76089	1046700000	751160000
Q9NQ89	Uncharacterized protein C12orf4	C12orf4	>sp|Q9NQ89|CL004_HUMAN Uncharacterized protein C12orf4 OS=Homo sapiens GN=C12orf4 PE=2 SV=1	63.8	NaN	0	0	NaN	0	0	NaN	0	0	1.0761	10033000	11354000	NaN	0	0	NaN	0	0
Q96C57;E7ENF1;F5H7W8;H0YGK4;F6TFQ5;G5EA44;F5H3K2;H0YF83;F5H8B7	Uncharacterized protein C12orf43	C12orf43	>sp|Q96C57|CL043_HUMAN Uncharacterized protein C12orf43 OS=Homo sapiens GN=C12orf43 PE=1 SV=2;>tr|E7ENF1|E7ENF1_HUMAN Uncharacterized protein C12orf43 OS=Homo sapiens GN=C12orf43 PE=2 SV=2;>tr|F5H7W8|F5H7W8_HUMAN Uncharacterized protein C12orf43 OS=Homo sa	28.17	NaN	17839000	26335000	0.84172	119370000	117040000	0.84892	190640000	249830000	1.0037	327530000	249300000	1.0413	349620000	415380000	1.0633	148470000	101580000
Q8N5I9;J3KN91	Uncharacterized protein C12orf45	C12orf45	>sp|Q8N5I9|CL045_HUMAN Uncharacterized protein C12orf45 OS=Homo sapiens GN=C12orf45 PE=1 SV=2;>tr|J3KN91|J3KN91_HUMAN Uncharacterized protein C12orf45 OS=Homo sapiens GN=C12orf45 PE=2 SV=1	20.123	0.80017	48597000	41797000	0.51601	126270000	49887000	NaN	14548000	14115000	1.0728	56397000	57657000	NaN	0	0	NaN	0	14132000
Q99622;F5GXW5;U3KQ85;U3KQ07	Protein C10	C12orf57	>sp|Q99622|C10_HUMAN Protein C10 OS=Homo sapiens GN=C12orf57 PE=1 SV=1;>tr|F5GXW5|F5GXW5_HUMAN Protein C10 OS=Homo sapiens GN=C12orf57 PE=2 SV=1;>tr|U3KQ85|U3KQ85_HUMAN Protein C10 OS=Homo sapiens GN=C12orf57 PE=4 SV=1;>tr|U3KQ07|U3KQ07_HUMAN Protein C10 O	13.178	0.83135	286140000	170800000	0.96807	1020900000	1093800000	0.53924	676240000	349240000	0.92547	718630000	576010000	0.72928	957340000	670300000	0.70465	885090000	593050000
Q69YU5;F8VQR3;F8VS87;G3V1W1;F8VXG8	Uncharacterized protein C12orf73	C12orf73	>sp|Q69YU5|CL073_HUMAN Uncharacterized protein C12orf73 OS=Homo sapiens GN=C12orf73 PE=2 SV=2	8.0224	NaN	0	0	NaN	8132200	0	NaN	28554000	0	1.2262	80089000	87186000	1.506	63194000	101380000	1.4552	52373000	79013000
Q9UKR5	Probable ergosterol biosynthetic protein 28	C14orf1	>sp|Q9UKR5|ERG28_HUMAN Probable ergosterol biosynthetic protein 28 OS=Homo sapiens GN=C14orf1 PE=1 SV=1	15.864	NaN	7376200	0	NaN	222190000	157630000	1.0722	31428000	26954000	0.98215	176480000	148120000	0.7693	261800000	182200000	1.1115	227140000	160350000
Q9NWQ9	Uncharacterized protein C14orf119	C14orf119	>sp|Q9NWQ9|CN119_HUMAN Uncharacterized protein C14orf119 OS=Homo sapiens GN=C14orf119 PE=1 SV=1	16.009	NaN	0	0	NaN	762730	537670	NaN	57311000	0	NaN	10858000	8387900	1.0745	325640000	333480000	1.0542	217730000	235930000
Q9BXV9	Uncharacterized protein C14orf142	C14orf142	>sp|Q9BXV9|CN142_HUMAN Uncharacterized protein C14orf142 OS=Homo sapiens GN=C14orf142 PE=1 SV=2	10.859	NaN	0	0	0.78232	601080000	443140000	1.0145	552500000	530920000	0.83692	320000000	239900000	0.98464	1386800000	1279200000	0.97999	1177600000	688220000
Q7Z3D6-2;Q7Z3D6;Q7Z3D6-3;G8JLP2;Q7Z3D6-5;H0YB09;Q7Z3D6-4;H0YB62;H0YB11;E5RJ62;E5RIU5;E5RJ87;E5RIL4;E5RGP9;E5RFZ6;E5RGN8;E5RHG2;E5RK56;E5RFT5;Q7Z3D6-6	UPF0317 protein C14orf159, mitochondrial	C14orf159	>sp|Q7Z3D6-2|CN159_HUMAN Isoform 2 of UPF0317 protein C14orf159, mitochondrial OS=Homo sapiens GN=C14orf159;>sp|Q7Z3D6|CN159_HUMAN UPF0317 protein C14orf159, mitochondrial OS=Homo sapiens GN=C14orf159 PE=1 SV=2;>sp|Q7Z3D6-3|CN159_HUMAN Isoform 3 of UPF0317	66.926	0.5907	1912500000	1099200000	0.70081	460500000	316140000	1.8434	1000000000	1601400000	0.90408	1410800000	1265900000	2.501	2035600000	4765800000	2.0257	1436600000	2200000000
Q9Y224;G3V4C6;H0YJB9;G3V4E7	UPF0568 protein C14orf166	C14orf166	>sp|Q9Y224|CN166_HUMAN UPF0568 protein C14orf166 OS=Homo sapiens GN=C14orf166 PE=1 SV=1;>tr|G3V4C6|G3V4C6_HUMAN UPF0568 protein C14orf166 OS=Homo sapiens GN=C14orf166 PE=2 SV=1	28.068	0.90933	2473400000	2161600000	0.96769	7779500000	7304100000	1.1507	11202000000	11682000000	1.0933	12297000000	13124000000	1.2657	16327000000	19136000000	1.3002	13387000000	16166000000
Q86SX3;F8VP51;Q86SX3-2;Q86SX3-6	Uncharacterized protein C14orf80	C14orf80	>sp|Q86SX3|CN080_HUMAN Uncharacterized protein C14orf80 OS=Homo sapiens GN=C14orf80 PE=2 SV=2;>tr|F8VP51|F8VP51_HUMAN Uncharacterized protein C14orf80 OS=Homo sapiens GN=C14orf80 PE=2 SV=2;>sp|Q86SX3-2|CN080_HUMAN Isoform 2 of Uncharacterized protein C14or	54.231	NaN	0	0	1.2924	7058000	10641000	NaN	0	0	NaN	0	0	NaN	0	0	NaN	0	0
Q7Z6K5;Q7Z6K5-2;H0YMP5;H0YL85;H0YL03;H0YMK0	UPF0552 protein C15orf38	C15orf38	>sp|Q7Z6K5|ARPIN_HUMAN Arpin OS=Homo sapiens GN=ARPIN PE=1 SV=1;>sp|Q7Z6K5-2|ARPIN_HUMAN Isoform C15orf38-AP3S2 of Arpin OS=Homo sapiens GN=ARPIN	24.943	1.1058	254370000	209130000	NaN	36955000	0	1.002	13484000	37051000	0.75536	65413000	58451000	NaN	2778700	19863000	1.0985	104700000	8843100
Q8WUR7;H3BMR1;Q8WUR7-2;Q8WUR7-3;H0Y996;H3BQZ5;H0YAC3	UPF0235 protein C15orf40	C15orf40	>sp|Q8WUR7|CO040_HUMAN UPF0235 protein C15orf40 OS=Homo sapiens GN=C15orf40 PE=1 SV=2;>tr|H3BMR1|H3BMR1_HUMAN UPF0235 protein C15orf40 (Fragment) OS=Homo sapiens GN=C15orf40 PE=3 SV=1;>sp|Q8WUR7-2|CO040_HUMAN Isoform 2 of UPF0235 protein C15orf40 OS=Homo s	16.353	NaN	23297000	22615000	NaN	29746000	0	0.86652	176580000	81677000	1.1621	180650000	211710000	1.1949	107020000	120080000	0.96583	51197000	37105000
Q9Y2V0;H3BMD3;H3BNF9;Q9Y2V0-2;H3BS01	Uncharacterized protein C15orf41	C15orf41	>sp|Q9Y2V0|CO041_HUMAN Uncharacterized protein C15orf41 OS=Homo sapiens GN=C15orf41 PE=2 SV=2;>tr|H3BMD3|H3BMD3_HUMAN Uncharacterized protein C15orf41 OS=Homo sapiens GN=C15orf41 PE=2 SV=1;>tr|H3BNF9|H3BNF9_HUMAN Uncharacterized protein C15orf41 (Fragment)	32.264	NaN	0	0	NaN	0	0	NaN	0	0	NaN	16127000	18732000	NaN	18389000	0	NaN	0	0
Q6ZUT6;Q6ZUT6-2;Q6ZUT6-4	Uncharacterized protein C15orf52	C15orf52	>sp|Q6ZUT6|CO052_HUMAN Uncharacterized protein C15orf52 OS=Homo sapiens GN=C15orf52 PE=1 SV=1;>sp|Q6ZUT6-2|CO052_HUMAN Isoform 2 of Uncharacterized protein C15orf52 OS=Homo sapiens GN=C15orf52;>sp|Q6ZUT6-4|CO052_HUMAN Isoform 4 of Uncharacterized protein C	57.324	NaN	245800000	288440000	NaN	0	0	1.0306	123730000	107910000	0.8359	314350000	320730000	NaN	77869000	73934000	1.1418	300850000	302740000
Q9BV29;H0YN78;Q9BV29-2;H0YLN5;Q9BV29-3;H0YM19;H0YLI5;H0YMC0	Uncharacterized protein C15orf57	C15orf57	>sp|Q9BV29|CO057_HUMAN Uncharacterized protein C15orf57 OS=Homo sapiens GN=C15orf57 PE=1 SV=2;>tr|H0YN78|H0YN78_HUMAN Uncharacterized protein C15orf57 (Fragment) OS=Homo sapiens GN=C15orf57 PE=2 SV=1;>sp|Q9BV29-2|CO057_HUMAN Isoform 2 of Uncharacterized pr	20.656	NaN	33997000	25528000	1.0707	197960000	123070000	1.0653	151250000	113860000	0.81251	153610000	147730000	0.51784	397180000	108270000	0.5592	108760000	47085000
A6NNL5;H0YN13	Uncharacterized protein C15orf61	C15orf61	>sp|A6NNL5|CO061_HUMAN Uncharacterized protein C15orf61 OS=Homo sapiens GN=C15orf61 PE=2 SV=2;>tr|H0YN13|H0YN13_HUMAN Uncharacterized protein C15orf61 OS=Homo sapiens GN=C15orf61 PE=2 SV=1	18.091	NaN	6900700	0	NaN	0	0	NaN	0	0	1.3048	22748000	22528000	NaN	0	0	NaN	0	0
Q96S19;Q96S19-3;Q96S19-5;H3BS73;Q96S19-2;H3BNB2;Q96S19-6;Q96S19-4;H3BRT2;H3BQ55;H3BNT3;H3BMF3	UPF0585 protein C16orf13	C16orf13	>sp|Q96S19|CP013_HUMAN UPF0585 protein C16orf13 OS=Homo sapiens GN=C16orf13 PE=1 SV=2;>sp|Q96S19-3|CP013_HUMAN Isoform 3 of UPF0585 protein C16orf13 OS=Homo sapiens GN=C16orf13;>sp|Q96S19-5|CP013_HUMAN Isoform 5 of UPF0585 protein C16orf13 OS=Homo sapiens	22.578	NaN	46833000	6472200	NaN	64299000	14079000	1.2046	74702000	61100000	1.1176	157160000	198340000	1.0341	143760000	159540000	1.0282	46164000	74794000
Q96N06;Q96N06-2;J3KRC8	Uncharacterized protein C16orf55	C16orf55	>sp|Q96N06|SPT33_HUMAN Spermatogenesis-associated protein 33 OS=Homo sapiens GN=SPATA33 PE=2 SV=1;>sp|Q96N06-2|SPT33_HUMAN Isoform 2 of Spermatogenesis-associated protein 33 OS=Homo sapiens GN=SPATA33;>tr|J3KRC8|J3KRC8_HUMAN Spermatogenesis-associated prot	15.461	NaN	0	0	NaN	32123000	17876000	NaN	0	0	0.75771	35373000	30477000	NaN	0	0	NaN	0	0
Q96GQ5;H3BSM7;H3BR29;B4DJP2;Q96GQ5-2;I3L2V0;H3BTA0;H3BS97	UPF0420 protein C16orf58	C16orf58	>sp|Q96GQ5|CP058_HUMAN UPF0420 protein C16orf58 OS=Homo sapiens GN=C16orf58 PE=1 SV=2;>tr|H3BSM7|H3BSM7_HUMAN UPF0420 protein C16orf58 OS=Homo sapiens GN=C16orf58 PE=2 SV=1;>tr|H3BR29|H3BR29_HUMAN UPF0420 protein C16orf58 OS=Homo sapiens GN=C16orf58 PE=2 S	51.017	0.93218	54628000	47261000	1.2081	205550000	120120000	0.99704	21706000	27728000	0.88133	259320000	310570000	0.8472	88837000	29119000	1.3035	89625000	70450000
Q7Z3J2;E7EWW0;G5E9I3;F5H7K1;Q7Z3J2-2;C9J7I2;H3BV68;H3BVG8;I3L1U5;H3BRV8;H3BUS7;F6S1J4;H3BTI5;H3BNX2	UPF0505 protein C16orf62	C16orf62	>sp|Q7Z3J2|CP062_HUMAN UPF0505 protein C16orf62 OS=Homo sapiens GN=C16orf62 PE=1 SV=2;>tr|E7EWW0|E7EWW0_HUMAN UPF0505 protein C16orf62 OS=Homo sapiens GN=C16orf62 PE=2 SV=2;>tr|G5E9I3|G5E9I3_HUMAN Esophageal cancer associated protein, isoform CRA_c OS=Homo	109.56	0.98187	280200000	273500000	0.33258	386660000	28780000	1.1309	880930000	752010000	1.0008	875020000	936780000	1.1937	1447700000	1244900000	1.094	954340000	788740000
Q9BSU1;H3BSG0;H3BS58;Q9BSU1-2;H3BRA5	UPF0183 protein C16orf70	C16orf70	>sp|Q9BSU1|CP070_HUMAN UPF0183 protein C16orf70 OS=Homo sapiens GN=C16orf70 PE=1 SV=1;>tr|H3BSG0|H3BSG0_HUMAN UPF0183 protein C16orf70 (Fragment) OS=Homo sapiens GN=C16orf70 PE=2 SV=2;>tr|H3BS58|H3BS58_HUMAN UPF0183 protein C16orf70 (Fragment) OS=Homo sapi	47.524	1.0139	171420000	106610000	NaN	0	0	NaN	18648000	22872000	1.2642	35590000	71136000	1.5071	143360000	101970000	1.3507	113610000	174370000
Q9Y6A4;H3BPA3	UPF0468 protein C16orf80	C16orf80	>sp|Q9Y6A4|CP080_HUMAN UPF0468 protein C16orf80 OS=Homo sapiens GN=C16orf80 PE=1 SV=1	22.774	0.97554	392940000	371410000	0.97193	1301800000	510380000	0.84626	1748200000	1333100000	1.0208	2277600000	2502100000	0.8497	1929200000	1383100000	0.81943	2120200000	1541600000
Q96GS4	Uncharacterized protein C17orf59	C17orf59	>sp|Q96GS4|CQ059_HUMAN Uncharacterized protein C17orf59 OS=Homo sapiens GN=C17orf59 PE=1 SV=2	37.226	NaN	0	0	NaN	72483000	23524000	NaN	610050000	0	NaN	2824400000	0	NaN	13084000	16556000	NaN	0	18912000
Q9BQA9-2;Q9BQA9;J3QRG5;J3KSJ5;J3KTF4;J3QRZ2;J3QLB7;J3QKS6;H0Y2X1;J3QS53;J3QKZ6;J3QQQ4;J3KTI1;J3KSB6;J3KS78	Uncharacterized protein C17orf62	C17orf62	>sp|Q9BQA9-2|CQ062_HUMAN Isoform 2 of Uncharacterized protein C17orf62 OS=Homo sapiens GN=C17orf62;>sp|Q9BQA9|CQ062_HUMAN Uncharacterized protein C17orf62 OS=Homo sapiens GN=C17orf62 PE=1 SV=1;>tr|J3QRG5|J3QRG5_HUMAN Uncharacterized protein C17orf62 OS=Hom	19.436	0.73935	82013000	79730000	NaN	2609400	2742600	1.4008	637510000	837150000	1.0842	734280000	792100000	1.4911	939690000	1049300000	1.1433	1026500000	1047600000
Q9HAS0;J9JIC5;J3KRR1;K7ERX0;J3QKQ1;K7EIQ2;K7EII1	Protein Njmu-R1	C17orf75	>sp|Q9HAS0|NJMU_HUMAN Protein Njmu-R1 OS=Homo sapiens GN=C17orf75 PE=1 SV=2;>tr|J9JIC5|J9JIC5_HUMAN Protein Njmu-R1 OS=Homo sapiens GN=C17orf75 PE=2 SV=1;>tr|J3KRR1|J3KRR1_HUMAN Protein Njmu-R1 (Fragment) OS=Homo sapiens GN=C17orf75 PE=2 SV=1	44.621	4.6855	144520000	109310000	0.98133	268120000	161410000	0.63952	320280000	120710000	0.94642	274620000	170330000	0.86824	367380000	414260000	0.83103	347740000	331580000
Q53F19;Q53F19-2;K7ELP6	Uncharacterized protein C17orf85	C17orf85	>sp|Q53F19|CQ085_HUMAN Uncharacterized protein C17orf85 OS=Homo sapiens GN=C17orf85 PE=1 SV=2;>sp|Q53F19-2|CQ085_HUMAN Isoform 2 of Uncharacterized protein C17orf85 OS=Homo sapiens GN=C17orf85	70.592	NaN	0	0	NaN	63393000	78611000	0.84291	370000000	283920000	0.7061	74071000	90922000	1.0205	248180000	255420000	1.0971	189540000	175600000
Q32NC0;L7N2F3;K7EM84	UPF0711 protein C18orf21	C18orf21	>sp|Q32NC0|CR021_HUMAN UPF0711 protein C18orf21 OS=Homo sapiens GN=C18orf21 PE=1 SV=1;>tr|L7N2F3|L7N2F3_HUMAN UPF0711 protein C18orf21 (Fragment) OS=Homo sapiens GN=C18orf21 PE=2 SV=1	24.826	NaN	5000000	7195200	NaN	0	0	NaN	3918600	4019300	NaN	3388500	1858600	NaN	6436800	0	NaN	4390000	4556000
Q96B23;K7EQH1	Uncharacterized protein C18orf25	C18orf25	>sp|Q96B23|CR025_HUMAN Uncharacterized protein C18orf25 OS=Homo sapiens GN=C18orf25 PE=1 SV=2;>tr|K7EQH1|K7EQH1_HUMAN Uncharacterized protein C18orf25 (Fragment) OS=Homo sapiens GN=C18orf25 PE=2 SV=1	43.324	NaN	0	0	NaN	0	0	NaN	14939000	0	NaN	20672000	15452000	NaN	45820000	19824000	NaN	26660000	37887000
Q96B23-2	Uncharacterized protein C18orf25	C18orf25	>sp|Q96B23-2|CR025_HUMAN Isoform 2 of Uncharacterized protein C18orf25 OS=Homo sapiens GN=C18orf25	36.977	0.83636	256120000	176290000	1.0639	205850000	224750000	0.72211	282030000	120350000	0.88608	355100000	201340000	0.96314	517050000	413900000	1.1704	501030000	531420000
Q8TCD1	UPF0729 protein C18orf32	C18orf32	>sp|Q8TCD1|CR032_HUMAN UPF0729 protein C18orf32 OS=Homo sapiens GN=C18orf32 PE=2 SV=1	8.6693	NaN	0	0	NaN	0	0	NaN	0	0	1.0291	11958000	14426000	NaN	2975500	2875800	NaN	0	0
K7ENL9;Q96DM3;K7EIS6;K7EL80;K7EQJ3;K7EQ65;K7EKN1	Uncharacterized protein C18orf8	C18orf8	>tr|K7ENL9|K7ENL9_HUMAN Uncharacterized protein C18orf8 OS=Homo sapiens GN=C18orf8 PE=2 SV=1;>sp|Q96DM3|MIC1_HUMAN Uncharacterized protein C18orf8 OS=Homo sapiens GN=C18orf8 PE=2 SV=2	69.389	0.66952	119430000	111540000	1.326	24042000	33275000	1.226	123420000	169380000	0.8598	283680000	236090000	1.1251	467440000	369380000	1.2099	176830000	252120000
Q969H8;M0QYN0;M0QXF7	UPF0556 protein C19orf10	C19orf10	>sp|Q969H8|CS010_HUMAN UPF0556 protein C19orf10 OS=Homo sapiens GN=C19orf10 PE=1 SV=1;>tr|M0QYN0|M0QYN0_HUMAN UPF0556 protein C19orf10 OS=Homo sapiens GN=C19orf10 PE=2 SV=1;>tr|M0QXF7|M0QXF7_HUMAN UPF0556 protein C19orf10 (Fragment) OS=Homo sapiens GN=C19o	18.795	0.93777	2474700000	2241300000	1.2047	1900900000	2238700000	1.072	3185300000	3035100000	0.87185	4825100000	4947000000	0.97716	5500600000	4734500000	0.80171	4430800000	3858900000
Q9UFG5;E7EP72;K7ER12;K7EK56;Q9UFG5-2;K7ENK8;K7EQW1;K7ELZ1	UPF0449 protein C19orf25	C19orf25	>sp|Q9UFG5|CS025_HUMAN UPF0449 protein C19orf25 OS=Homo sapiens GN=C19orf25 PE=1 SV=2;>tr|E7EP72|E7EP72_HUMAN UPF0449 protein C19orf25 OS=Homo sapiens GN=C19orf25 PE=2 SV=1;>tr|K7ER12|K7ER12_HUMAN UPF0449 protein C19orf25 (Fragment) OS=Homo sapiens GN=C19o	12.878	0.73069	83902000	64040000	0.71301	485470000	359990000	0.65913	147470000	88356000	0.79311	343770000	271780000	0.61446	406950000	208160000	0.65317	348910000	224810000
Q9BQ61;K7EN60;K7ELS0;K7ERU7	Uncharacterized protein C19orf43	C19orf43	>sp|Q9BQ61|CS043_HUMAN Uncharacterized protein C19orf43 OS=Homo sapiens GN=C19orf43 PE=1 SV=1	18.419	0.98256	601180000	508420000	NaN	0	0	0.64525	209210000	128730000	0.82517	63330000	39500000	0.74872	312900000	265350000	0.7924	491220000	377410000
Q9BSF4;K7ENF5	Uncharacterized protein C19orf52	C19orf52	>sp|Q9BSF4|CS052_HUMAN Uncharacterized protein C19orf52 OS=Homo sapiens GN=C19orf52 PE=1 SV=2	29.233	0.8935	308100000	256590000	1.1115	96726000	89545000	1.4449	512310000	801230000	1.2268	299360000	246130000	1.6902	473820000	813050000	1.7443	190200000	249240000
Q9UNZ5;K7ESE5	Leydig cell tumor 10 kDa protein homolog	C19orf53	>sp|Q9UNZ5|L10K_HUMAN Leydig cell tumor 10 kDa protein homolog OS=Homo sapiens GN=C19orf53 PE=1 SV=1;>tr|K7ESE5|K7ESE5_HUMAN Leydig cell tumor 10 kDa protein homolog OS=Homo sapiens GN=C19orf53 PE=2 SV=1	10.576	1.1674	57480000	62868000	NaN	0	0	0.91078	31411000	27054000	1.337	38222000	43336000	1.1734	170810000	181860000	1.0275	129680000	122820000
Q96EN9-3;Q96EN9;Q96EN9-2;M0QYI9	Uncharacterized protein C19orf60	C19orf60	>sp|Q96EN9-3|CS060_HUMAN Isoform 3 of Uncharacterized protein C19orf60 OS=Homo sapiens GN=C19orf60;>sp|Q96EN9|CS060_HUMAN Uncharacterized protein C19orf60 OS=Homo sapiens GN=C19orf60 PE=1 SV=1;>sp|Q96EN9-2|CS060_HUMAN Isoform 2 of Uncharacterized protein C	20.067	NaN	44503000	9816800	NaN	0	0	NaN	11469000	0	NaN	0	11092000	NaN	0	0	NaN	0	0
Q9NUL5;K7EML3;Q9NUL5-3;Q9NUL5-2;Q9NUL5-4	UPF0515 protein C19orf66	C19orf66	>sp|Q9NUL5|CS066_HUMAN UPF0515 protein C19orf66 OS=Homo sapiens GN=C19orf66 PE=1 SV=2;>tr|K7EML3|K7EML3_HUMAN UPF0515 protein C19orf66 (Fragment) OS=Homo sapiens GN=C19orf66 PE=2 SV=1;>sp|Q9NUL5-3|CS066_HUMAN Isoform 3 of UPF0515 protein C19orf66 OS=Homo s	33.11	NaN	0	0	NaN	0	0	NaN	0	0	NaN	0	0	2.1849	22157000	89644000	2.4554	25203000	73472000
Q13901;J3KPZ4	Nuclear nucleic acid-binding protein C1D	C1D	>sp|Q13901|C1D_HUMAN Nuclear nucleic acid-binding protein C1D OS=Homo sapiens GN=C1D PE=1 SV=1;>tr|J3KPZ4|J3KPZ4_HUMAN Nuclear nucleic acid-binding protein C1D OS=Homo sapiens GN=C1D PE=2 SV=1	16.019	1.4602	24786000	36123000	NaN	0	0	NaN	654080	15478000	NaN	0	0	1.1685	7738100	9221700	NaN	4318900	1063200
Q9NS00;Q9NS00-2	Glycoprotein-N-acetylgalactosamine 3-beta-galactosyltransferase 1	C1GALT1	>sp|Q9NS00|C1GLT_HUMAN Glycoprotein-N-acetylgalactosamine 3-beta-galactosyltransferase 1 OS=Homo sapiens GN=C1GALT1 PE=1 SV=1;>sp|Q9NS00-2|C1GLT_HUMAN Isoform 2 of Glycoprotein-N-acetylgalactosamine 3-beta-galactosyltransferase 1 OS=Homo sapiens GN=C1GALT1	42.202	NaN	16094000	12930000	NaN	56523000	40618000	NaN	42332000	134380000	NaN	0	0	NaN	58963000	22780000	NaN	0	0
Q96EU7	C1GALT1-specific chaperone 1	C1GALT1C1	>sp|Q96EU7|C1GLC_HUMAN C1GALT1-specific chaperone 1 OS=Homo sapiens GN=C1GALT1C1 PE=1 SV=1	36.382	1.3646	119510000	69023000	NaN	51668000	0	0.95944	271270000	215940000	NaN	30607000	29650000	NaN	78495000	60705000	1.1775	92116000	107610000
Q3KP66;C9JAT8;Q3KP66-3	Uncharacterized protein C1orf106	C1orf106	>sp|Q3KP66|CA106_HUMAN Uncharacterized protein C1orf106 OS=Homo sapiens GN=C1orf106 PE=2 SV=2;>tr|C9JAT8|C9JAT8_HUMAN Uncharacterized protein C1orf106 (Fragment) OS=Homo sapiens GN=C1orf106 PE=2 SV=2;>sp|Q3KP66-3|CA106_HUMAN Isoform 2 of Uncharacterized pr	72.913	NaN	703900000	695170000	NaN	0	0	NaN	0	0	0.96848	285710000	277100000	0.94646	454740000	555440000	NaN	12374000	6816600
Q9NX04;Q9NX04-2	Uncharacterized protein C1orf109	C1orf109	>sp|Q9NX04|CA109_HUMAN Uncharacterized protein C1orf109 OS=Homo sapiens GN=C1orf109 PE=2 SV=1;>sp|Q9NX04-2|CA109_HUMAN Isoform 2 of Uncharacterized protein C1orf109 OS=Homo sapiens GN=C1orf109	23.373	NaN	0	0	NaN	47351000	8826800	0.89436	144550000	109770000	NaN	15352000	22516000	NaN	0	0	NaN	38229000	22448000
Q9NSG2;Q9NSG2-2;Q9NSG2-3;B4E0A9;E7ETI8	Uncharacterized protein C1orf112	C1orf112	>sp|Q9NSG2|CA112_HUMAN Uncharacterized protein C1orf112 OS=Homo sapiens GN=C1orf112 PE=1 SV=1;>sp|Q9NSG2-2|CA112_HUMAN Isoform 2 of Uncharacterized protein C1orf112 OS=Homo sapiens GN=C1orf112;>sp|Q9NSG2-3|CA112_HUMAN Isoform 3 of Uncharacterized protein C	96.553	1.038	56223000	51298000	0.68287	93242000	77431000	0.47235	143370000	51242000	0.91227	15721000	39597000	0.55911	80542000	44751000	0.4102	98346000	17450000
Q6ZSJ8	Uncharacterized protein C1orf122	C1orf122	>sp|Q6ZSJ8|CA122_HUMAN Uncharacterized protein C1orf122 OS=Homo sapiens GN=C1orf122 PE=2 SV=2	11.471	1.0514	75503000	79018000	NaN	0	0	0.94338	99048000	79931000	0.97333	182290000	208310000	0.90079	71358000	55055000	0.84383	184560000	165180000
Q9NWV4;B1ARP7	UPF0587 protein C1orf123	C1orf123	>sp|Q9NWV4|CA123_HUMAN UPF0587 protein C1orf123 OS=Homo sapiens GN=C1orf123 PE=1 SV=1;>tr|B1ARP7|B1ARP7_HUMAN UPF0587 protein C1orf123 OS=Homo sapiens GN=C1orf123 PE=4 SV=1	18.048	1.1386	371230000	348570000	1.0367	796580000	438980000	1.005	2708000000	2300900000	1.0344	2065600000	2193500000	1.083	2870400000	2722600000	1.0969	3000200000	3279200000
Q8NDD1;Q5TBH9;Q8NDD1-3;Q8NDD1-2;Q8NDD1-4;Q5TBI2	Uncharacterized protein C1orf131	C1orf131	>sp|Q8NDD1|CA131_HUMAN Uncharacterized protein C1orf131 OS=Homo sapiens GN=C1orf131 PE=1 SV=3;>tr|Q5TBH9|Q5TBH9_HUMAN Chromosome 1 open reading frame 131, isoform CRA_a OS=Homo sapiens GN=C1orf131 PE=2 SV=1;>sp|Q8NDD1-3|CA131_HUMAN Isoform 3 of Uncharacter	32.766	NaN	0	0	NaN	0	0	NaN	42332000	33998000	NaN	0	0	1.5476	118610000	190320000	1.0867	124880000	221900000
Q8NAX2	Uncharacterized protein C1orf172	C1orf172	>sp|Q8NAX2|CA172_HUMAN Uncharacterized protein C1orf172 OS=Homo sapiens GN=C1orf172 PE=2 SV=2	43.641	NaN	0	0	NaN	22159000	0	0.91289	85171000	71709000	NaN	11128000	17343000	1.3725	237500000	304310000	1.1226	224770000	275420000
Q8IYL3	UPF0688 protein C1orf174	C1orf174	>sp|Q8IYL3|CA174_HUMAN UPF0688 protein C1orf174 OS=Homo sapiens GN=C1orf174 PE=1 SV=2	25.977	NaN	16666000	22752000	NaN	521500	974290	0.8448	127060000	71472000	1.002	24225000	25320000	0.8028	156250000	58799000	0.76735	100160000	77680000
Q9H425;Q9H425-3;E5RI90;E5RFY9;Q9H425-2	Uncharacterized protein C1orf198	C1orf198	>sp|Q9H425|CA198_HUMAN Uncharacterized protein C1orf198 OS=Homo sapiens GN=C1orf198 PE=1 SV=1;>sp|Q9H425-3|CA198_HUMAN Isoform 3 of Uncharacterized protein C1orf198 OS=Homo sapiens GN=C1orf198	36.346	0.68905	95823000	43928000	NaN	0	0	NaN	0	0	NaN	16101000	23145000	NaN	0	0	NaN	0	0
A1L170-2;A1L170;F8W6W0	Uncharacterized protein C1orf226	C1orf226	>sp|A1L170-2|CA226_HUMAN Isoform 2 of Uncharacterized protein C1orf226 OS=Homo sapiens GN=C1orf226;>sp|A1L170|CA226_HUMAN Uncharacterized protein C1orf226 OS=Homo sapiens GN=C1orf226 PE=1 SV=1;>tr|F8W6W0|F8W6W0_HUMAN Uncharacterized protein C1orf226 (Fragm	33.692	NaN	13350000	29654000	NaN	0	0	NaN	25270000	0	NaN	69366000	0	NaN	45027000	0	NaN	0	0
Q9BV19	Uncharacterized protein C1orf50	C1orf50	>sp|Q9BV19|CA050_HUMAN Uncharacterized protein C1orf50 OS=Homo sapiens GN=C1orf50 PE=1 SV=2	21.876	NaN	0	0	NaN	27948000	76604000	0.98329	73386000	61908000	0.99586	142280000	118170000	0.88771	120540000	76010000	1.1829	155820000	239840000
Q8N6N3;Q8N6N3-2;Q8N6N3-3	UPF0690 protein C1orf52	C1orf52	>sp|Q8N6N3|CA052_HUMAN UPF0690 protein C1orf52 OS=Homo sapiens GN=C1orf52 PE=1 SV=1;>sp|Q8N6N3-2|CA052_HUMAN Isoform 2 of UPF0690 protein C1orf52 OS=Homo sapiens GN=C1orf52;>sp|Q8N6N3-3|CA052_HUMAN Isoform 3 of UPF0690 protein C1orf52 OS=Homo sapiens GN=C1	20.599	0.88301	154180000	141130000	NaN	0	0	0.66333	531400000	220320000	0.99016	499350000	588160000	0.78152	413970000	159090000	1.0247	394150000	301160000
I3L3Q7;I3L3B0		C1QBP	>tr|I3L3Q7|I3L3Q7_HUMAN Complement component 1 Q subcomponent-binding protein, mitochondrial (Fragment) OS=Homo sapiens GN=C1QBP PE=2 SV=1;>tr|I3L3B0|I3L3B0_HUMAN Complement component 1 Q subcomponent-binding protein, mitochondrial OS=Homo sapiens GN=C1QBP	20.006	NaN	0	0	NaN	0	0	NaN	28549000	35352000	NaN	0	0	0.94973	177300000	171120000	NaN	156310000	136080000
Q07021	Complement component 1 Q subcomponent-binding protein, mitochondrial	C1QBP	>sp|Q07021|C1QBP_HUMAN Complement component 1 Q subcomponent-binding protein, mitochondrial OS=Homo sapiens GN=C1QBP PE=1 SV=1	31.362	0.88738	6838300000	5249400000	1.1451	44149000000	56497000000	1.4134	40503000000	50941000000	1.1325	68633000000	82643000000	1.4839	74944000000	92218000000	1.4109	81718000000	98006000000
Q9BUV8;Q9BUV8-4;Q9BUV8-3;Q9BUV8-2;Q9BUV8-5	Uncharacterized protein C20orf24	C20orf24	>sp|Q9BUV8|CT024_HUMAN Uncharacterized protein C20orf24 OS=Homo sapiens GN=C20orf24 PE=2 SV=1;>sp|Q9BUV8-4|CT024_HUMAN Isoform 4 of Uncharacterized protein C20orf24 OS=Homo sapiens GN=C20orf24;>sp|Q9BUV8-3|CT024_HUMAN Isoform 3 of Uncharacterized protein C	15.487	NaN	28105000	14934000	NaN	0	0	NaN	10149000	6901400	NaN	944440	1452500	1.0622	13095000	16528000	NaN	0	0
Q9GZN8;Q9GZN8-2;H7BYU9	UPF0687 protein C20orf27	C20orf27	>sp|Q9GZN8|CT027_HUMAN UPF0687 protein C20orf27 OS=Homo sapiens GN=C20orf27 PE=1 SV=3;>sp|Q9GZN8-2|CT027_HUMAN Isoform 2 of UPF0687 protein C20orf27 OS=Homo sapiens GN=C20orf27;>tr|H7BYU9|H7BYU9_HUMAN UPF0687 protein C20orf27 (Fragment) OS=Homo sapiens GN=	19.291	0.70485	452620000	285900000	0.87927	1331200000	940600000	1.0989	2747500000	2212500000	0.88681	2434300000	2040400000	0.94219	2687500000	2629300000	0.99342	2798400000	2664900000
O43822-2;O43822-3;O43822;O43822-4	Protein C21orf2	C21orf2	>sp|O43822-2|CU002_HUMAN Isoform Short of Protein C21orf2 OS=Homo sapiens GN=C21orf2;>sp|O43822-3|CU002_HUMAN Isoform 3 of Protein C21orf2 OS=Homo sapiens GN=C21orf2;>sp|O43822|CU002_HUMAN Protein C21orf2 OS=Homo sapiens GN=C21orf2 PE=1 SV=1;>sp|O43822-4|C	23.653	NaN	0	0	NaN	5332400	0	NaN	10412000	13399000	0.65972	67732000	42369000	NaN	13907000	0	NaN	15639000	0
P30042;H7C1F6;H7C2G3;P30042-2;F2Z2Q0;H7BYH1	ES1 protein homolog, mitochondrial	C21orf33	>sp|P30042|ES1_HUMAN ES1 protein homolog, mitochondrial OS=Homo sapiens GN=C21orf33 PE=1 SV=3;>tr|H7C1F6|H7C1F6_HUMAN ES1 protein homolog, mitochondrial (Fragment) OS=Homo sapiens GN=C21orf33 PE=4 SV=1;>tr|H7C2G3|H7C2G3_HUMAN ES1 protein homolog, mitochond	28.17	0.7934	3491200000	2710000000	0.75889	1668700000	1117900000	1.2108	4207100000	4068300000	1.1956	4630100000	5727300000	1.8706	5886500000	9716500000	1.6503	5109200000	9364500000
P57076;H7BZW1;H7C2R6;C9JX57;F5GXV2;D3DSE6;C9J818;F8VZ95;Q9NX33	Uncharacterized protein C21orf59	C21orf59	>sp|P57076|CU059_HUMAN UPF0769 protein C21orf59 OS=Homo sapiens GN=C21orf59 PE=1 SV=1;>tr|H7BZW1|H7BZW1_HUMAN Uncharacterized protein (Fragment) OS=Homo sapiens PE=4 SV=1;>tr|H7C2R6|H7C2R6_HUMAN Uncharacterized protein C21orf59 (Fragment) OS=Homo sapiens G	33.224	0.78207	190260000	122040000	0.83217	479860000	298650000	0.80156	366820000	320960000	1.2021	299020000	409150000	1.0032	431320000	374820000	0.94295	108340000	50845000
Q9Y3I0;E7EQS9	tRNA-splicing ligase RtcB homolog	C22orf28	>sp|Q9Y3I0|RTCB_HUMAN tRNA-splicing ligase RtcB homolog OS=Homo sapiens GN=RTCB PE=1 SV=1	55.21	0.90699	9262300000	7199700000	0.9728	9079600000	8288100000	1.2809	10874000000	12587000000	1.13	12374000000	14521000000	1.4149	24398000000	30905000000	1.325	19101000000	22390000000
Q9Y426;Q9Y426-3;Q9Y426-2	C2 domain-containing protein 2	C2CD2	>sp|Q9Y426|CU025_HUMAN C2 domain-containing protein 2 OS=Homo sapiens GN=C2CD2 PE=1 SV=2;>sp|Q9Y426-3|CU025_HUMAN Isoform 3 of C2 domain-containing protein 2 OS=Homo sapiens GN=C2CD2;>sp|Q9Y426-2|CU025_HUMAN Isoform 2 of C2 domain-containing protein 2 OS=H	75.532	1.0841	99285000	153500000	NaN	0	3407700	1.2277	140450000	140950000	1.3116	64069000	64690000	1.4626	235050000	399080000	1.3145	200590000	339250000
O14523;O14523-2;E9PK05	C2 domain-containing protein 2-like	C2CD2L	>sp|O14523|C2C2L_HUMAN C2 domain-containing protein 2-like OS=Homo sapiens GN=C2CD2L PE=1 SV=3;>sp|O14523-2|C2C2L_HUMAN Isoform 2 of C2 domain-containing protein 2-like OS=Homo sapiens GN=C2CD2L	76.18	0.95245	64914000	60387000	2.2255	58028000	57350000	1.2312	61003000	75205000	1.0045	61469000	71187000	1.1961	73277000	74758000	NaN	22253000	66980000
Q8TF44	C2 calcium-dependent domain-containing protein 4C	C2CD4C	>sp|Q8TF44|C2C4C_HUMAN C2 calcium-dependent domain-containing protein 4C OS=Homo sapiens GN=C2CD4C PE=1 SV=2	44.576	NaN	0	17352000	NaN	0	0	NaN	0	0	NaN	0	0	NaN	4936800	0	NaN	0	0
Q86YS7;Q86YS7-2;B4DRN7;F5H2A1;F5H5R1;F5H3N1;H0YFC4;H0YGU7;H0YGJ3;H0YFE9	C2 domain-containing protein 5	C2CD5	>sp|Q86YS7|C2CD5_HUMAN C2 domain-containing protein 5 OS=Homo sapiens GN=C2CD5 PE=1 SV=1;>sp|Q86YS7-2|C2CD5_HUMAN Isoform 2 of C2 domain-containing protein 5 OS=Homo sapiens GN=C2CD5;>tr|B4DRN7|B4DRN7_HUMAN C2 domain-containing protein 5 OS=Homo sapiens GN	110.45	1.1592	144390000	141670000	1.0259	86405000	113020000	0.91062	204270000	196760000	0.81306	520490000	401540000	0.90992	279500000	221950000	0.95586	341310000	273070000
Q9H6V9;Q9H6V9-2;B5MDU6;B7ZAJ5;B7ZA47;B5MCU4;C9JHU6;C9JUM0;B4DRG3;B5MCE2;D3YTH1	UPF0554 protein C2orf43	C2orf43	>sp|Q9H6V9|CB043_HUMAN UPF0554 protein C2orf43 OS=Homo sapiens GN=C2orf43 PE=1 SV=1;>sp|Q9H6V9-2|CB043_HUMAN Isoform 2 of UPF0554 protein C2orf43 OS=Homo sapiens GN=C2orf43;>tr|B5MDU6|B5MDU6_HUMAN UPF0554 protein C2orf43 OS=Homo sapiens GN=C2orf43 PE=2 SV=	37.318	NaN	71416000	86720000	0.84491	306220000	336810000	1.2833	648180000	706890000	1.0588	325960000	455260000	1.2647	738760000	580390000	1.2176	254070000	257020000
Q9H6R7;Q9H6R7-2	WD repeat-containing protein C2orf44	C2orf44	>sp|Q9H6R7|CB044_HUMAN WD repeat-containing protein C2orf44 OS=Homo sapiens GN=C2orf44 PE=1 SV=1;>sp|Q9H6R7-2|CB044_HUMAN Isoform 2 of WD repeat-containing protein C2orf44 OS=Homo sapiens GN=C2orf44	79.135	NaN	0	0	NaN	14813000	10226000	NaN	7427900	4390000	NaN	16009000	14362000	NaN	0	0	NaN	0	0
Q8WWC4;H7C0V0	Uncharacterized protein C2orf47, mitochondrial	C2orf47	>sp|Q8WWC4|CB047_HUMAN Uncharacterized protein C2orf47, mitochondrial OS=Homo sapiens GN=C2orf47 PE=1 SV=1;>tr|H7C0V0|H7C0V0_HUMAN Uncharacterized protein C2orf47, mitochondrial (Fragment) OS=Homo sapiens GN=C2orf47 PE=4 SV=1	32.544	1.1563	121480000	142460000	1.0777	911710000	742350000	1.2406	1867200000	2048200000	1.0973	1751900000	1904900000	1.3267	2259400000	2465600000	1.2577	2370800000	2538600000
Q9BVC5;C9J4K0;B4E2G9	Ashwin	C2orf49	>sp|Q9BVC5|ASHWN_HUMAN Ashwin OS=Homo sapiens GN=C2orf49 PE=1 SV=1;>tr|C9J4K0|C9J4K0_HUMAN Ashwin OS=Homo sapiens GN=C2orf49 PE=2 SV=1;>tr|B4E2G9|B4E2G9_HUMAN Ashwin OS=Homo sapiens GN=C2orf49 PE=2 SV=1	25.858	0.86912	153820000	121530000	0.78562	127300000	79926000	0.88869	678300000	613020000	1.1568	454020000	807360000	1.1365	522000000	666940000	1.1563	602010000	757410000
Q8N8R5	UPF0565 protein C2orf69	C2orf69	>sp|Q8N8R5|CB069_HUMAN UPF0565 protein C2orf69 OS=Homo sapiens GN=C2orf69 PE=1 SV=1	43.448	NaN	283620000	251750000	1.1445	93066000	36571000	0.99129	199870000	124970000	0.91658	150080000	137220000	0.9492	267390000	182470000	NaN	38235000	39159000
Q3KRA6;C9JTA8	UPF0538 protein C2orf76	C2orf76	>sp|Q3KRA6|CB076_HUMAN UPF0538 protein C2orf76 OS=Homo sapiens GN=C2orf76 PE=1 SV=3	14.609	NaN	13587000	0	NaN	30666000	21764000	NaN	43513000	29118000	1.0433	189290000	214290000	NaN	139500000	38450000	0.92171	82106000	80398000
P01024	Complement C3;Complement C3 beta chain;Complement C3 alpha chain;C3a anaphylatoxin;Acylation stimulating protein;Complement C3b alpha chain;Complement C3c alpha chain fragment 1;Complement C3dg fragment;Complement C3g fragment;Complement C3d fragment;Complement C3f fragment;Complement C3c alpha chain fragment 2	C3	>sp|P01024|CO3_HUMAN Complement C3 OS=Homo sapiens GN=C3 PE=1 SV=2	187.15	NaN	0	0	NaN	44889000	0	NaN	4256300	5186100	1.0436	36766000	45541000	NaN	0	0	NaN	71772000	75881000
Q6NW34;A8MVI8;Q6NW34-2;E9PFF8	Uncharacterized protein C3orf17	C3orf17	>sp|Q6NW34|CC017_HUMAN Uncharacterized protein C3orf17 OS=Homo sapiens GN=C3orf17 PE=1 SV=3;>tr|A8MVI8|A8MVI8_HUMAN Chromosome 3 open reading frame 17, isoform CRA_c OS=Homo sapiens GN=C3orf17 PE=2 SV=1;>sp|Q6NW34-2|CC017_HUMAN Isoform 2 of Uncharacterized	64.551	1.2132	68715000	114440000	NaN	0	0	NaN	61978000	42871000	0.91603	193890000	145400000	1.2132	154630000	221170000	0.85185	174790000	196910000
Q6P1S2;Q6P1S2-2	Uncharacterized protein C3orf33	C3orf33	>sp|Q6P1S2|CC033_HUMAN Uncharacterized protein C3orf33 OS=Homo sapiens GN=C3orf33 PE=1 SV=2;>sp|Q6P1S2-2|CC033_HUMAN Isoform 2 of Uncharacterized protein C3orf33 OS=Homo sapiens GN=C3orf33	33.765	NaN	0	0	NaN	26022000	0	NaN	3140400	9934800	1.0868	307310000	132900000	2.0185	40057000	109970000	NaN	0	66725000
Q96FZ2;E7EMP6;D6R9T3;D6RGK7;D6RAZ3;D6RAI0	UPF0361 protein C3orf37	C3orf37	>sp|Q96FZ2|HMCES_HUMAN Embryonic stem cell-specific 5-hydroxymethylcytosine-binding protein OS=Homo sapiens GN=HMCES PE=1 SV=1;>tr|E7EMP6|E7EMP6_HUMAN Embryonic stem cell-specific 5-hydroxymethylcytosine-binding protein OS=Homo sapiens GN=HMCES PE=2 SV=1;>	40.574	NaN	13652000	15803000	0.53262	304240000	106150000	0.79745	235180000	109200000	1.1837	280370000	363260000	0.79869	204880000	107510000	0.78876	83246000	89342000
Q5JPI3;Q5JPI3-2;E9PFZ1	Uncharacterized protein C3orf38	C3orf38	>sp|Q5JPI3|CC038_HUMAN Uncharacterized protein C3orf38 OS=Homo sapiens GN=C3orf38 PE=1 SV=1;>sp|Q5JPI3-2|CC038_HUMAN Isoform 2 of Uncharacterized protein C3orf38 OS=Homo sapiens GN=C3orf38	37.54	NaN	0	0	0.44087	119260000	64553000	0.71056	121020000	69622000	NaN	18234000	38284000	0.90177	178910000	151880000	0.80035	118040000	125970000
Q8NDZ4;E7ET39;C9JY09;Q8NDZ4-2	Deleted in autism protein 1	C3orf58	>sp|Q8NDZ4|DIA1_HUMAN Deleted in autism protein 1 OS=Homo sapiens GN=C3orf58 PE=1 SV=1	49.481	NaN	0	0	NaN	31290000	26920000	NaN	27577000	16777000	0.9414	91806000	70338000	NaN	63931000	31750000	NaN	39964000	58674000
P0C0L4;P0C0L4-2;P0C0L5;F5GXS0;F5H2J9	Complement C4-A;Complement C4 beta chain;Complement C4-A alpha chain;C4a anaphylatoxin;C4b-A;C4d-A;Complement C4 gamma chain;Complement C4-B;Complement C4 beta chain;Complement C4-B alpha chain;C4a anaphylatoxin;C4b-B;C4d-B;Complement C4 gamma chain	C4A;C4B	>sp|P0C0L4|CO4A_HUMAN Complement C4-A OS=Homo sapiens GN=C4A PE=1 SV=2;>sp|P0C0L4-2|CO4A_HUMAN Isoform 2 of Complement C4-A OS=Homo sapiens GN=C4A;>sp|P0C0L5|CO4B_HUMAN Complement C4-B OS=Homo sapiens GN=C4B PE=1 SV=2;>tr|F5GXS0|F5GXS0_HUMAN Complement C4-	192.78	NaN	0	0	2.0122	95289000	508030000	NaN	117710000	1699800	NaN	6438000	19518000	NaN	0	0	NaN	10234000	0
Q9NWY4;A8MVJ9	UPF0609 protein C4orf27	C4orf27	>sp|Q9NWY4|CD027_HUMAN UPF0609 protein C4orf27 OS=Homo sapiens GN=C4orf27 PE=1 SV=2	39.436	1.0326	485070000	457280000	0.68583	860330000	544710000	0.88468	687340000	611910000	0.85926	1104500000	985720000	0.9438	1830000000	1346600000	0.88955	1526100000	1348800000
Q8WVX3;Q8WVX3-2	Uncharacterized protein C4orf3	C4orf3	>sp|Q8WVX3|CD003_HUMAN Uncharacterized protein C4orf3 OS=Homo sapiens GN=C4orf3 PE=1 SV=2;>sp|Q8WVX3-2|CD003_HUMAN Isoform 2 of Uncharacterized protein C4orf3 OS=Homo sapiens GN=C4orf3	7.6035	NaN	0	0	NaN	11766000	1288600	NaN	0	0	1.0279	26708000	38046000	0.88422	23460000	30829000	0.83838	33301000	30187000
Q8N8J7	Uncharacterized protein C4orf32	C4orf32	>sp|Q8N8J7|CD032_HUMAN Uncharacterized protein C4orf32 OS=Homo sapiens GN=C4orf32 PE=2 SV=2	14.652	NaN	6786500	44878000	NaN	57068000	21364000	1.0965	88366000	70069000	NaN	29039000	21738000	1.1111	118950000	98677000	1.2094	108370000	107660000
Q5BLP8;Q5BLP8-2	Neuropeptide-like protein C4orf48	C4orf48	>sp|Q5BLP8|CD048_HUMAN Neuropeptide-like protein C4orf48 OS=Homo sapiens GN=C4orf48 PE=1 SV=3;>sp|Q5BLP8-2|CD048_HUMAN Isoform 2 of Neuropeptide-like protein C4orf48 OS=Homo sapiens GN=C4orf48	10.17	NaN	0	0	NaN	4292800	0	NaN	0	0	NaN	4537400	10114000	NaN	0	0	NaN	0	0
Q49AR2;Q49AR2-2;B4DR92;E5RHP8;E5RFG1;Q49AR2-3	UPF0489 protein C5orf22	C5orf22	>sp|Q49AR2|CE022_HUMAN UPF0489 protein C5orf22 OS=Homo sapiens GN=C5orf22 PE=1 SV=2;>sp|Q49AR2-2|CE022_HUMAN Isoform 2 of UPF0489 protein C5orf22 OS=Homo sapiens GN=C5orf22	49.967	0.68459	156350000	91273000	0.77542	710610000	491510000	1.0127	422750000	443410000	1.1296	650020000	705610000	1.178	650980000	672110000	1.1278	441880000	250270000
Q7Z6I8;H0YAE0;Q7Z6I8-2	UPF0461 protein C5orf24	C5orf24	>sp|Q7Z6I8|CE024_HUMAN UPF0461 protein C5orf24 OS=Homo sapiens GN=C5orf24 PE=1 SV=1;>tr|H0YAE0|H0YAE0_HUMAN UPF0461 protein C5orf24 (Fragment) OS=Homo sapiens GN=C5orf24 PE=4 SV=1;>sp|Q7Z6I8-2|CE024_HUMAN Isoform 2 of UPF0461 protein C5orf24 OS=Homo sapien	20.132	NaN	0	0	NaN	0	0	NaN	5020800	4939500	NaN	0	0	NaN	0	49065000	NaN	0	0
A6NDU8	UPF0600 protein C5orf51	C5orf51	>sp|A6NDU8|CE051_HUMAN UPF0600 protein C5orf51 OS=Homo sapiens GN=C5orf51 PE=1 SV=1	33.62	1.2228	381430000	431210000	0.946	576970000	381460000	1.0636	442550000	735210000	1.0397	752700000	809530000	0.96704	1328200000	1000200000	0.91476	937980000	927770000
Q9H6K1;Q5TH58;Q9H6K1-2	Uncharacterized protein C6orf106	C6orf106	>sp|Q9H6K1|CF106_HUMAN Uncharacterized protein C6orf106 OS=Homo sapiens GN=C6orf106 PE=1 SV=2;>tr|Q5TH58|Q5TH58_HUMAN Uncharacterized protein C6orf106 OS=Homo sapiens GN=C6orf106 PE=2 SV=1;>sp|Q9H6K1-2|CF106_HUMAN Isoform 2 of Uncharacterized protein C6orf	32.871	NaN	0	64873000	NaN	9679800	0	NaN	43997000	36664000	NaN	5399500	10450000	NaN	0	0	NaN	0	0
Q7Z4R8;J3KQ97	UPF0669 protein C6orf120	C6orf120	>sp|Q7Z4R8|CF120_HUMAN UPF0669 protein C6orf120 OS=Homo sapiens GN=C6orf120 PE=1 SV=1;>tr|J3KQ97|J3KQ97_HUMAN UPF0669 protein C6orf120 OS=Homo sapiens GN=C6orf120 PE=2 SV=1	20.772	NaN	36009000	29884000	NaN	1328000	1458800	NaN	53546000	43321000	0.72854	47048000	34839000	NaN	53688000	0	0.73334	175770000	125210000
Q5T0Z8;Q5T0Z8-2;Q5T0Z8-4	Uncharacterized protein C6orf132	C6orf132	>sp|Q5T0Z8|CF132_HUMAN Uncharacterized protein C6orf132 OS=Homo sapiens GN=C6orf132 PE=1 SV=4	124.03	NaN	10072000	0	NaN	1501600	1349500	1.1494	34676000	33566000	NaN	12041000	0	NaN	0	0	NaN	0	5555100
Q5SQH8;H7C5D3;H7C4U4;Q5SQH8-2;Q5SQH8-3;Q0P5T2;Q5SQH8-4;H7C5B5	Uncharacterized protein C6orf136	C6orf136	>sp|Q5SQH8|CF136_HUMAN Uncharacterized protein C6orf136 OS=Homo sapiens GN=C6orf136 PE=2 SV=1;>tr|H7C5D3|H7C5D3_HUMAN Uncharacterized protein C6orf136 (Fragment) OS=Homo sapiens GN=C6orf136 PE=2 SV=1;>tr|H7C4U4|H7C4U4_HUMAN Uncharacterized protein C6orf136	35.794	NaN	56157000	29871000	NaN	11013000	0	2.4166	32815000	96532000	1.2715	22084000	55625000	NaN	55995000	100400000	NaN	25413000	78723000
J3KQ88;Q9P0P8	Uncharacterized protein C6orf203	C6orf203	>tr|J3KQ88|J3KQ88_HUMAN Uncharacterized protein C6orf203 OS=Homo sapiens GN=C6orf203 PE=2 SV=1;>sp|Q9P0P8|CF203_HUMAN Uncharacterized protein C6orf203 OS=Homo sapiens GN=C6orf203 PE=1 SV=1	28.457	0.96212	148760000	99386000	NaN	0	0	1.96	81993000	157810000	1.1876	43729000	62090000	1.2385	45825000	32509000	1.2922	156020000	185760000
Q9H993;F5GZY1	UPF0364 protein C6orf211	C6orf211	>sp|Q9H993|CF211_HUMAN UPF0364 protein C6orf211 OS=Homo sapiens GN=C6orf211 PE=1 SV=1	51.172	0.95845	1160000000	850640000	0.85661	1616800000	1220300000	0.9722	2284300000	1582600000	0.94322	3070600000	2841700000	1.0463	5615200000	4923800000	1.004	4545800000	3665400000
O95873	Uncharacterized protein C6orf47	C6orf47	>sp|O95873|CF047_HUMAN Uncharacterized protein C6orf47 OS=Homo sapiens GN=C6orf47 PE=2 SV=2	31.71	NaN	0	0	NaN	0	0	NaN	0	0	NaN	13248000	15294000	NaN	62994000	20201000	NaN	23140000	6266000
Q5VUM1	UPF0369 protein C6orf57	C6orf57	>sp|Q5VUM1|CF057_HUMAN UPF0369 protein C6orf57 OS=Homo sapiens GN=C6orf57 PE=2 SV=1	12.213	NaN	0	0	NaN	0	0	NaN	0	0	NaN	0	0	0.92975	13319000	12722000	0.96442	51648000	11385000
Q6UWU4;Q6UWU4-2;Q5TDC5;Q5TDC7	Bombesin receptor-activated protein C6orf89	C6orf89	>sp|Q6UWU4|CF089_HUMAN Bombesin receptor-activated protein C6orf89 OS=Homo sapiens GN=C6orf89 PE=1 SV=1;>sp|Q6UWU4-2|CF089_HUMAN Isoform 2 of Bombesin receptor-activated protein C6orf89 OS=Homo sapiens GN=C6orf89;>tr|Q5TDC5|Q5TDC5_HUMAN Bombesin receptor-a	39.87	NaN	0	0	1.1761	38172000	47069000	0.6667	81791000	47538000	1.2148	99791000	92615000	0.92567	74970000	65530000	NaN	65298000	27833000
Q96N11;Q96N11-2;H7BZK9;H7C0Q5	Uncharacterized protein C7orf26	C7orf26	>sp|Q96N11|CG026_HUMAN Uncharacterized protein C7orf26 OS=Homo sapiens GN=C7orf26 PE=2 SV=1;>sp|Q96N11-2|CG026_HUMAN Isoform 2 of Uncharacterized protein C7orf26 OS=Homo sapiens GN=C7orf26;>tr|H7BZK9|H7BZK9_HUMAN Uncharacterized protein C7orf26 (Fragment)	50.046	NaN	0	0	0.3913	172130000	30203000	NaN	33061000	37077000	1.0097	208320000	158200000	1.1765	85017000	68538000	1.1116	103670000	118010000
Q8N3F0;Q8N3F0-4;Q8N3F0-2	UPF0452 protein C7orf41	C7orf41	>sp|Q8N3F0|MTURN_HUMAN Maturin OS=Homo sapiens GN=MTURN PE=2 SV=2;>sp|Q8N3F0-4|MTURN_HUMAN Isoform 4 of Maturin OS=Homo sapiens GN=MTURN;>sp|Q8N3F0-2|MTURN_HUMAN Isoform 2 of Maturin OS=Homo sapiens GN=MTURN	14.925	NaN	0	0	NaN	0	0	NaN	0	0	NaN	0	0	NaN	0	8619800	NaN	11213000	0
[truncated: 7,325 more rows]
